# Supplementary material for: Extensive androgen receptor enhancer heterogeneity in primary prostate cancers underlies transcriptional diversity and metastatic potential
Source: Nat Commun. 2022 Nov 30;13:7367. doi: 10.1038/s41467-022-35135-2 (PMC9712620; doi:10.1038/s41467-022-35135-2)
Supplement: Supplementary file 4 — Supplementary Data 1 [file 41467_2022_35135_MOESM4_ESM.xlsx]

## Sheet: Oligos
Name	Oligo sequence	Comment
CI80_1FW	CACCGTCTGGGGCTAATATTGCAAG	sgRNA enhancer flanking forward 1
CI80_1RV	AAACCTTGCAATATTAGCCCCAGAC	sgRNA enhancer flanking reverse 1
CI80_2FW	CACCGCCTGCCAAGAGCAATTTCTA	sgRNA enhancer flanking forward 2
CI80_2RV	AAACTAGAAATTGCTCTTGGCAGGC	sgRNA enhancer flanking reverse 2
CI80_3FW	CACCGACTCTGGGGCTAATATTGCA	sgRNA enhancer flanking forward 3
CI80_3RV	AAACTGCAATATTAGCCCCAGAGTC	sgRNA enhancer flanking reverse 3
CI80_4FW	CACCGAAAAGTCTGTAGCCTTGGAC	sgRNA enhancer flanking forward 4
CI80_4RV	AAACGTCCAAGGCTACAGACTTTTC	sgRNA enhancer flanking reverse 4
CI54_1FW	CACCGCACTTATCCAAGGAGCCTGG	sgRNA enhancer flanking forward 1
CI54_1RV	AAACCCAGGCTCCTTGGATAAGTGC	sgRNA enhancer flanking reverse 1
CI54_2FW	CACCGAGGTGAATAAGTTAGTAAGT	sgRNA enhancer flanking forward 2
CI54_2RV	AAACACTTACTAACTTATTCACCTC	sgRNA enhancer flanking reverse 2
CI54_3FW	CACCGCAGAGACTTCGAAGTATACA	sgRNA enhancer flanking forward 3
CI54_3RV	AAACTGTATACTTCGAAGTCTCTGC	sgRNA enhancer flanking reverse 3
CI54_4FW	CACCGAGGTTTTCAGGCTCTCGACA	sgRNA enhancer flanking forward 4
CI54_4RV	AAACTGTCGAGAGCCTGAAAACCTC	sgRNA enhancer flanking reverse 4
CI10_1FW	CACCGTACTCATTTTCCTAACACAG	sgRNA enhancer flanking forward 1
CI10_1RV	AAACCTGTGTTAGGAAAATGAGTAC	sgRNA enhancer flanking reverse 1
CI10_2FW	CACCGGAATCAGTAGAGAAACTACA	sgRNA enhancer flanking forward 2
CI10_2RV	AAACTGTAGTTTCTCTACTGATTCC	sgRNA enhancer flanking reverse 2
CI10_3FW	CACCGTTTACTAACCTGGCAATTAG	sgRNA enhancer flanking forward 3
CI10_3RV	AAACCTAATTGCCAGGTTAGTAAAC	sgRNA enhancer flanking reverse 3
CI10_4FW	CACCGTGTCAGGACATTTTATATGG	sgRNA enhancer flanking forward 4
CI10_4RV	AAACCCATATAAAATGTCCTGACAC	sgRNA enhancer flanking reverse 4
CI8_1FW	CACCGATTTACCAGGAAAACCACCA	sgRNA enhancer flanking forward 1
CI8_1RV	AAACTGGTGGTTTTCCTGGTAAATC	sgRNA enhancer flanking reverse 1
CI8_2FW	CACCGATTTATTAAGTGTCTCCCTG	sgRNA enhancer flanking forward 2
CI8_2RV	AAACCAGGGAGACACTTAATAAATC	sgRNA enhancer flanking reverse 2
CI8_3FW	CACCGCAAAAAATTCTAAGCCCTGG	sgRNA enhancer flanking forward 3
CI8_3RV	AAACCCAGGGCTTAGAATTTTTTGC	sgRNA enhancer flanking reverse 3
CI8_4FW	CACCGTTTTTGAAGGTAGGTTGAGG	sgRNA enhancer flanking forward 4
CI8_4RV	AAACCCTCAACCTACCTTCAAAAAC	sgRNA enhancer flanking reverse 4
CI1_1FW	CACCGGATTTCTGAGATATACATCA	sgRNA enhancer flanking forward 1
CI1_1RV	AAACTGATGTATATCTCAGAAATCC	sgRNA enhancer flanking reverse 1
CI1_2FW	CACCGACACAAAGACATTAGCAACT	sgRNA enhancer flanking forward 2
CI1_2RV	AAACAGTTGCTAATGTCTTTGTGTC	sgRNA enhancer flanking reverse 2
CI1_3FW	CACCGAGAAATCAGATAGTTTATCC	sgRNA enhancer flanking forward 3
CI1_3RV	AAACGGATAAACTATCTGATTTCTC	sgRNA enhancer flanking reverse 3
CI1_4FW	CACCGAATGCTGAAGAGGCGTCAGA	sgRNA enhancer flanking forward 4
CI1_4RV	AAACTCTGACGCCTCTTCAGCATTC	sgRNA enhancer flanking reverse 4
NT_1FW	CACCGCTGAGTGAAAAATAAAAGTT	Non-targeting sgRNA 1 (pooled together)
NT_1RV	AAACAACTTTTATTTTTCACTCAGC	Non-targeting sgRNA 1 (pooled together)
NT_2FW	CACCGGCCTGGGTTTTGGTGCATAC	Non-targeting sgRNA 2 (pooled together)
NT_2RV	AAACGTATGCACCAAAACCCAGGCC	Non-targeting sgRNA 2 (pooled together)
NT_3FW	CACCGGGGATGCGTCTTGCTAAACC	Non-targeting sgRNA 3 (pooled together)
NT_3RV	AAACGGTTTAGCAAGACGCATCCCC	Non-targeting sgRNA 3 (pooled together)
NT_4FW	CACCGCTGCCCCAGGCGTAATCCTC	Non-targeting sgRNA 4 (pooled together)
NT_4RV	AAACGAGGATTACGCCTGGGGCAGC	Non-targeting sgRNA 4 (pooled together)
NT_5FW	CACCGGGTAGACGGGGCATCTCAGC	Non-targeting sgRNA 5 (pooled together)
NT_5RV	AAACGCTGAGATGCCCCGTCTACCC	Non-targeting sgRNA 5 (pooled together)
NT_6FW	CACCGTGAACGCGTGTTTCCTTGCA	Non-targeting sgRNA 6 (pooled together)
NT_6RV	AAACTGCAAGGAAACACGCGTTCAC	Non-targeting sgRNA 6 (pooled together)
CI80ver_FW	TGGCCAACAAATGTACAACCT	Location: chr6:139806577-139807580
CI80ver_RV	GCCTCAGCTGATCCCACTAA	Uncut amplicon 950 bp
CI54ver_FW	TCTGGCCCTCATGCCATAAA	Location: chr6:139857749-139859722
CI54ver_RV	GAGTCAGTCACAATCCCAGCA	Uncut amplicon 1971 bp
CI10ver_FW	TCTCACCACAACAAGCACTCT	Location: chr6:139908942-139910057
CI10ver_RV	TGGCCTGAGATCATTTTTCTCTGT	Uncut amplicon 1078 bp
CI8ver_FW	CTTACTGGAACTGACACAAGAAGAA	Location: chr6:141302625-141304016
CI8ver_RV	ATCCCTTGCGAGGAAAGTCA	Uncut amplicon 1368
CI1ver_FW	TGTGGGTATGCTTGCTCTGTTTG	Location: chr6:141882012-141882792
CI1ver_RV	AATACACAAACAGGTGGCTCAGAT	Uncut amplicon 767
U6_FW	GAGGGCCTATTTCCCATGATT	U6 promoter Sanger sequencing
CITED2ex1-2_1F (q77)	CGACATCGCGACAGCGAA	Exon1-exon2 spanning qPCR primer
CITED2ex1-2_1R (q77)	GTCTGCCATTTCCAGTCCTTCC	Exon1-exon2 spanning qPCR primer
CITED2ex1-2_2F (q78)	CTTCGGAGCAGAAATCGCAA	Exon1-exon2 spanning qPCR primer
CITED2ex1-2_2R (q78)	GAAGCGCCCGTGGTTCAT	Exon1-exon2 spanning qPCR primer
B-actin FW	CCTGGCACCCAGCACAAT	B-actin housekeeping qPCR primer
B-actin RV	GGGCCGGACTCGTCATACT	B-actin housekeeping qPCR primer
GAPDH FW	CCGGGTGATGCTTTTCCTAG	GAPDH housekeeping qPCR primer
GAPDH RV	TGTAAACCATGTAGTTGAGGTCA	GAPDH housekeeping qPCR primer
Gibson_linkerKRAB_FW	TTACACATGGCATGGATGAGCTCTACAAAGGTGGAGGTCGGACCGGTGGCGGTGGCGGAGGGCGGACACTGGTGACCTTCAA	Gibson primers with homology arms
Gibson_linkerKRAB_RV	TTTCAGGGTTTTACCGTTCAGGATAAGCTTGTACTCTTCGGTCCGCGACCCTCCGCCGG	Gibson primers with homology arms
EPCAM_1 FW	CACCGCAGGTGCTTCGTCTCCATGG	sgRNA used in Suntag-KRAB validation
EPCAM_1 RV	AAACCCATGGAGACGAAGCACCTGC	sgRNA used in Suntag-KRAB validation
EPCAM_2 FW	CACCGAAAGATCCCTAACGCCGCCA	sgRNA used in Suntag-KRAB validation
EPCAM_2 RV	AAACTGGCGGCGTTAGGGATCTTTC	sgRNA used in Suntag-KRAB validation
EPCAM_3 FW	CACCGGGGATCTTTGGTGGCCTCCG	sgRNA used in Suntag-KRAB validation
EPCAM_3 RV	AAACCGGAGGCCACCAAAGATCCCC	sgRNA used in Suntag-KRAB validation
CI80_1_FW	CACCGGGCACTGGCATATGAGACCA	sgRNA used in Suntag-KRAB CRISPRi
CI80_1_RV	AAACTGGTCTCATATGCCAGTGCCC	sgRNA used in Suntag-KRAB CRISPRi
CI80_2_FW	CACCGAGGGTGCTGAAATAACTGAA	sgRNA used in Suntag-KRAB CRISPRi
CI80_2_RV	AAACTTCAGTTATTTCAGCACCCTC	sgRNA used in Suntag-KRAB CRISPRi
CI54_1_FW	CACCGAGTGGATAACAAAACTGGGT	sgRNA used in Suntag-KRAB CRISPRi
CI54_1_RV	AAACACCCAGTTTTGTTATCCACTC	sgRNA used in Suntag-KRAB CRISPRi
CI54_2_FW	CACCGGTTGGTAATAAGCAATCTGG	sgRNA used in Suntag-KRAB CRISPRi
CI54_2_RV	AAACCCAGATTGCTTATTACCAACC	sgRNA used in Suntag-KRAB CRISPRi
CI10_1_FW	CACCGAGGTCTCGTGTATATTGTTG	sgRNA used in Suntag-KRAB CRISPRi
CI10_1_RV	AAACCAACAATATACACGAGACCTC	sgRNA used in Suntag-KRAB CRISPRi
CI10_2_FW	CACCGACAGATCCTGGCCAGGTGTG	sgRNA used in Suntag-KRAB CRISPRi
CI10_2_RV	AAACCACACCTGGCCAGGATCTGTC	sgRNA used in Suntag-KRAB CRISPRi
CI8_1_FW	CACCGTCTGTGATCATGAGCAACCC	sgRNA used in Suntag-KRAB CRISPRi
CI8_1_RV	AAACGGGTTGCTCATGATCACAGAC	sgRNA used in Suntag-KRAB CRISPRi
CI8_2_FW	CACCGATTGCCATAAGCTAGAACTG	sgRNA used in Suntag-KRAB CRISPRi
CI8_2_RV	AAACCAGTTCTAGCTTATGGCAATC	sgRNA used in Suntag-KRAB CRISPRi
CI1_1_FW	CACCGACAGCAGTGGAATTTCTAGG	sgRNA used in Suntag-KRAB CRISPRi
CI1_1_RV	AAACCCTAGAAATTCCACTGCTGTC	sgRNA used in Suntag-KRAB CRISPRi
CI1_2_FW	CACCGAATGTTCTATGTACACACCA	sgRNA used in Suntag-KRAB CRISPRi
CI1_2_RV	AAACTGGTGTGTACATAGAACATTC	sgRNA used in Suntag-KRAB CRISPRi
CIex2_1FW	CACCGCATATGATGGCCATGAACCA	sgRNA used in Suntag-KRAB CRISPRi
CIex2_1RV	AAACTGGTTCATGGCCATCATATGC	sgRNA used in Suntag-KRAB CRISPRi
CIex2_2FW	CACCGGCAGCCCATTGGTGCCGTCG	sgRNA used in Suntag-KRAB CRISPRi
CIex2_2RV	AAACCGACGGCACCAATGGGCTGCC	sgRNA used in Suntag-KRAB CRISPRi
AR23_1FW	CACCGGTGACGAGGCAATTAATGCA	sgRNA used in Suntag-KRAB CRISPRi
AR23_1RV	AAACTGCATTAATTGCCTCGTCACC	sgRNA used in Suntag-KRAB CRISPRi
AR23_2FW	CACCGAGCATAATGGAAGTCTTGTG	sgRNA used in Suntag-KRAB CRISPRi
AR23_2RV	AAACCACAAGACTTCCATTATGCTC	sgRNA used in Suntag-KRAB CRISPRi
AR13_1FW	CACCGTGTATTGGGAATGTGGCTTG	sgRNA used in Suntag-KRAB CRISPRi
AR13_1RV	AAACCAAGCCACATTCCCAATACAC	sgRNA used in Suntag-KRAB CRISPRi
AR13_2FW	CACCGATAGCATGGGTCATACAGGA	sgRNA used in Suntag-KRAB CRISPRi
AR13_2RV	AAACTCCTGTATGACCCATGCTATC	sgRNA used in Suntag-KRAB CRISPRi
ARp_1FW	CACCGCCGCCGTCCAAGACCTACCG	sgRNA used in Suntag-KRAB CRISPRi
ARp_1RV	AAACCGGTAGGTCTTGGACGGCGGC	sgRNA used in Suntag-KRAB CRISPRi
ARp_2FW	CACCGCGCGAAGTGATCCAGAACCC	sgRNA used in Suntag-KRAB CRISPRi
ARp_2RV	AAACGGGTTCTGGATCACTTCGCGC	sgRNA used in Suntag-KRAB CRISPRi
AR13_HOXB13 FW (q95)	GCCCATTTTTGAGTCTGCACT	ChIP-qPCR primer in AR13
AR13_HOXB13 RV (q95)	GTGCTCTCCCAACCAGGAAG	ChIP-qPCR primer in AR13
PSA_CDS_FW (S1)	CACACCCGCTCTACGATATGA	ChIP-qPCR negative control primer
PSA_CDS_RV (S1)	GAGCTCGGCAGGCTCTGA	ChIP-qPCR negative control primer
PN_2022-ARBS_f	AActcgagACTGACAgatCACTTAGGCTACACTTAgtga	Oligo used in STARR-seq luc validation
PN_2022-ARBS_r	GTctcgagAGTAGTCgatCATGTGTACTGCATGGTGAG	Oligo used in STARR-seq luc validation
PN_434-ARBS_f	AActcgagACTGACAgatGGAAAACAAATATGTAAGGGGTAGG	Oligo used in STARR-seq luc validation
PN_434-ARBS_r	GTctcgagAGTAGTCgatTGAGGATGTCAGAAGAAAAGCCT	Oligo used in STARR-seq luc validation
PN_1413-ARBS_f	AActcgagACTGACAgatACCTGTAATAAATCCAGTTCTTCCC	Oligo used in STARR-seq luc validation
PN_1413-ARBS_r	GTctcgagAGTAGTCgatAAATTTCCTTGAAGACTGCTGCC	Oligo used in STARR-seq luc validation
PN_789-ARBS_f	AActcgagACTGACAgatCCCTTACAGATGTGAGAGTGTT	Oligo used in STARR-seq luc validation
PN_789-ARBS_r	GTctcgagAGTAGTCgatACAGTCTTCTAAACATCTTCAGTG	Oligo used in STARR-seq luc validation
OL_R_559-ARBS_f	AActcgagACTGACAgatTGGGTGTCTGAGAGGAATTTCA	Oligo used in STARR-seq luc validation
OL_R_559-ARBS_r	GTctcgagAGTAGTCgatACATCACACTCTGGGGACTG	Oligo used in STARR-seq luc validation
STARRLuc_onlynormal_read_254-ARBS_F	AActcgagACTGACAgatataaccgaacctctccagc	Oligo used in STARR-seq luc validation
STARRLuc_onlynormal_read_254-ARBS_R	GTctcgagAGTAGTCgataggagttgggcacccttc	Oligo used in STARR-seq luc validation
STARRLuc_peakno_1812-ARBS_F	AActcgagACTGACAgattctatcgagaattttcagaagag	Oligo used in STARR-seq luc validation
STARRLuc_peakno_1812-ARBS_R	GTctcgagAGTAGTCgatttgcctagggtaggatgg	Oligo used in STARR-seq luc validation
STARRLuc_overlapped_read_72-ARBS_F	AActcgagACTGACAgatagagtgaagcgaaatggttc	Oligo used in STARR-seq luc validation
STARRLuc_overlapped_read_72-ARBS_R	GTctcgagAGTAGTCgattgcccaactcaggtatgc	Oligo used in STARR-seq luc validation
STARRLuc_peakno_1791-ARBS_F	AActcgagACTGACAgatcacatcccaaaggattagtag	Oligo used in STARR-seq luc validation
STARRLuc_peakno_1791-ARBS_R	GTctcgagAGTAGTCgatcttcatactcttcctccttcc	Oligo used in STARR-seq luc validation
STARRLuc_peakno_2220-ARBS_F	AActcgagACTGACAgattgacttgttcacattcacacag	Oligo used in STARR-seq luc validation
STARRLuc_peakno_2220-ARBS_R	GTctcgagAGTAGTCgattccctttagctagaaaccatc	Oligo used in STARR-seq luc validation
STARRLuc_peakno_416-ARBS_F	AActcgagACTGACAgattcaggagttcgaaaccag	Oligo used in STARR-seq luc validation
STARRLuc_peakno_416-ARBS_R	GTctcgagAGTAGTCgatagttctatgcttggcacg	Oligo used in STARR-seq luc validation
STARRLuc_overlapped_read_469-ARBS_F	AActcgagACTGACAgatgaaggaaggaagacttgaatac	Oligo used in STARR-seq luc validation
STARRLuc_overlapped_read_469-ARBS_R	GTctcgagAGTAGTCgatagaaccttatgagataggtgc	Oligo used in STARR-seq luc validation
STARRLuc_overlapped_read_661-ARBS_F	AActcgagACTGACAgattgtggatttggacaaacg	Oligo used in STARR-seq luc validation
STARRLuc_overlapped_read_661-ARBS_R	GTctcgagAGTAGTCgatgcttattacctgggtgatgaac	Oligo used in STARR-seq luc validation
STARRLuc_peakno_2102-ARBS_F	AActcgagACTGACAgattacctactggatgatggcc	Oligo used in STARR-seq luc validation
STARRLuc_peakno_2102-ARBS_R	GTctcgagAGTAGTCgatagataatggcctccagctc	Oligo used in STARR-seq luc validation
STARRLuc_peakno_2702-ARBS_F	AActcgagACTGACAgatatcatctagaagtattccatgc	Oligo used in STARR-seq luc validation
STARRLuc_peakno_2702-ARBS_R	GTctcgagAGTAGTCgatagacggagtcttactctgttg	Oligo used in STARR-seq luc validation
RV Primer 4	GACGATAGTCATGCCCCGCG	Sequencing primer used in STARR-seq luc validation
SV40pA-R	GAAATTTGTGATGCTATTGC	Sequencing primer used in STARR-seq luc validation
