# Supplementary material for: Extensive androgen receptor enhancer heterogeneity in primary prostate cancers underlies transcriptional diversity and metastatic potential
Source: Nat Commun. 2022 Nov 30;13:7367. doi: 10.1038/s41467-022-35135-2 (PMC9712620; doi:10.1038/s41467-022-35135-2)
Supplement: Supplementary file 6 — Source Data [file 41467_2022_35135_MOESM6_ESM.zip]

Archive with 2 entries (2 files):
- Source Data.xlsx
- Uncropped blots and gels.pdf
