# Supplementary material for: Extensive androgen receptor enhancer heterogeneity in primary prostate cancers underlies transcriptional diversity and metastatic potential
Source: Nat Commun. 2022 Nov 30;13:7367. doi: 10.1038/s41467-022-35135-2 (PMC9712620; doi:10.1038/s41467-022-35135-2)
Supplement: Supplementary file 6 — Source Data [file 41467_2022_35135_MOESM6_ESM.zip › Source Data.xlsx]

## Sheet: 1B_tumor
chr	start	end	size	enhid	patients
chr12	52520164	52520916	753	1	88
chr3	188665536	188666258	723	2	88
chr11	114049816	114050507	692	3	87
chr1	9496218	9496902	685	4	87
chr1	231819995	231820702	708	5	87
chr12	46887559	46888225	667	6	87
chr16	10614177	10614865	689	7	87
chr16	78156849	78157462	614	8	87
chr13	110161770	110162426	657	9	86
chr20	56348192	56348854	663	10	86
chr3	14290322	14291059	738	11	86
chr9	100937933	100938613	681	12	86
chr12	94207720	94208461	742	13	86
chr8	124417573	124418298	726	14	86
chr1	8319095	8319902	808	15	85
chr1	32967395	32968052	658	16	85
chr9	82104396	82105135	740	17	85
chr13	45428577	45429286	710	18	85
chr14	29421883	29422519	637	19	85
chr17	53684929	53685715	787	20	85
chr19	46246164	46246850	687	21	85
chr4	78485204	78485918	715	22	85
chr7	101026073	101026722	650	23	85
chr13	95870286	95870999	714	24	85
chr2	168943279	168943943	665	25	85
chr3	122370349	122371015	667	26	85
chr1	57253745	57254463	719	27	84
chr10	110481511	110482210	700	28	84
chr18	21264422	21265142	721	29	84
chr12	64983870	64984529	660	30	84
chr12	102009766	102010388	623	31	84
chr14	76002052	76002726	675	32	84
chr15	23791238	23791858	621	33	84
chr2	222475263	222475893	631	34	84
chr3	48273512	48274236	725	35	84
chr8	48647492	48648182	691	36	84
chr8	81158898	81159561	664	37	84
chr9	89020011	89020661	651	38	84
chr1	95209345	95210009	665	39	84
chr10	123880450	123881072	623	40	84
chr12	94985625	94986301	677	41	84
chr15	89672801	89673505	705	42	84
chr2	49533949	49534659	711	43	84
chr3	7423886	7424672	787	44	84
chr3	123346371	123347099	729	45	84
chr1	20358845	20359502	658	46	83
chr10	16584600	16585223	624	47	83
chr12	61978561	61979314	754	48	83
chr17	69634715	69635349	635	49	83
chr19	52463660	52464415	756	50	83
chr2	227603324	227604059	736	51	83
chr5	113668123	113668936	814	52	83
chr5	172438473	172439131	659	53	83
chr7	25396270	25396925	656	54	83
chr7	27975921	27976675	755	55	83
chr7	105836920	105837599	680	56	83
chr8	129169432	129170059	628	57	83
chr13	49973913	49974637	725	58	83
chr6	35695589	35696243	655	59	83
chr11	120911657	120912306	650	60	83
chr11	129895134	129895782	649	61	83
chr13	34909615	34910237	623	62	83
chr2	9141114	9141769	656	63	83
chr2	100684167	100684843	677	64	83
chr3	24181384	24182099	716	65	83
chr6	14598516	14599143	628	66	83
chr9	14106560	14107233	674	67	83
chr6	142697071	142697752	682	68	83
chr12	130034879	130035572	694	69	82
chr15	35600821	35601454	634	70	82
chr18	31506935	31507715	781	71	82
chr19	4991608	4992462	855	72	82
chr3	106397547	106398386	840	73	82
chr4	12862984	12863640	657	74	82
chr4	89435900	89436636	737	75	82
chr5	71306095	71306773	679	76	82
chr8	39689469	39690109	641	77	82
chr11	57270258	57270920	663	78	82
chr11	114033407	114034054	648	79	82
chr12	111505216	111505898	683	80	82
chr14	64981744	64982404	661	81	82
chr2	38366011	38366637	627	82	82
chr20	56338170	56338855	686	83	82
chr7	66935270	66935881	612	84	82
chr8	25265530	25266234	705	85	82
chr2	18981577	18982243	667	86	81
chr1	192813395	192814050	656	87	81
chr2	41675588	41676286	699	88	81
chr2	215259605	215260264	660	89	81
chr4	77492340	77492991	652	90	81
chr6	94649954	94650640	687	91	81
chr7	78338921	78339531	611	92	81
chr7	95179274	95179999	726	93	81
chr1	69554024	69554658	635	94	81
chr1	98809797	98810458	662	95	81
chr1	52414167	52414908	742	96	81
chr15	80070398	80071162	765	97	81
chr2	120095244	120095893	650	98	81
chr2	223650693	223651419	727	99	81
chr4	6958823	6959517	695	100	81
chr8	75488509	75489182	674	101	81
chr9	75941986	75942586	601	102	81
chr3	39880886	39881571	686	103	81
chr7	89860521	89861175	655	104	81
chr1	192830802	192831524	723	105	80
chr11	35083062	35083726	665	106	80
chr15	45431793	45432428	636	107	80
chr15	99332064	99332751	688	108	80
chr17	57946679	57947376	698	109	80
chr17	80071729	80072384	656	110	80
chr2	5251693	5252363	671	111	80
chr2	224084893	224085519	627	112	80
chr14	100433047	100433709	663	113	80
chr5	119388745	119389494	750	114	80
chr21	44151430	44152201	772	115	80
chr6	27074152	27074810	659	116	80
chr8	102507342	102507996	655	117	80
chr8	119800996	119801609	614	118	80
chr4	20640884	20641517	634	119	80
chr9	99366005	99366661	657	120	80
chr4	154190635	154191291	657	121	80
chr5	40306984	40307647	664	122	80
chr5	114512044	114512831	788	123	80
chr6	139806711	139807389	679	124	80
chrX	43566933	43567639	707	125	80
chr2	194339561	194340267	707	126	80
chr3	59591459	59592172	714	127	80
chr5	95325218	95325897	680	128	80
chr6	35690108	35690752	645	129	80
chr9	73095510	73096211	702	130	80
chr1	37964668	37965329	662	131	79
chr1	77625920	77626563	644	132	79
chr1	184047896	184048550	655	133	79
chr1	185503845	185504502	658	134	79
chr12	28431314	28431969	656	135	79
chr13	89600687	89601326	640	136	79
chr13	95687835	95688476	642	137	79
chr14	36398302	36398926	625	138	79
chr16	6679038	6679686	649	139	79
chr16	72711626	72712302	677	140	79
chr19	52486366	52487264	899	141	79
chr2	100615343	100615999	657	142	79
chr2	101696419	101697269	851	143	79
chr2	148245331	148245953	623	144	79
chr2	234861893	234862519	627	145	79
chr3	148342886	148343578	693	146	79
chr4	8353485	8354150	666	147	79
chr4	92761441	92762111	671	148	79
chr5	14588945	14589681	737	149	79
chr5	14721995	14722644	650	150	79
chr9	92279705	92280335	631	151	79
chr7	51674321	51674975	655	152	79
chr1	145246172	145246709	538	153	79
chr12	95283214	95283909	696	154	79
chr18	39958698	39959445	748	155	79
chr3	104329902	104330575	674	156	79
chr4	129581318	129581955	638	157	79
chr6	138580089	138580721	633	158	79
chr7	90335474	90336124	651	159	79
chr8	61812321	61812934	614	160	79
chr9	24381213	24382036	824	161	79
chr9	35258555	35259162	608	162	79
chr12	22302106	22302734	629	163	79
chr21	17452191	17452923	733	164	79
chr1	62106195	62106902	708	165	78
chr11	48077207	48077904	698	166	78
chr11	62355156	62355802	647	167	78
chr11	76512746	76513354	609	168	78
chr16	72222206	72222894	689	169	78
chr19	13102011	13102674	664	170	78
chr19	39953814	39954565	752	171	78
chr2	35839611	35840255	645	172	78
chr2	108836419	108837071	653	173	78
chr3	194591699	194592449	751	174	78
chr4	149613211	149613855	645	175	78
chr5	14716845	14717634	790	176	78
chr5	55217257	55217973	717	177	78
chr7	82896273	82896931	659	178	78
chr8	38883109	38883739	631	179	78
chr9	114205613	114206313	701	180	78
chr12	115093714	115094477	764	181	78
chr15	33322448	33323114	667	182	78
chr3	104317895	104318536	642	183	78
chr4	173959500	173960190	691	184	78
chr6	138552543	138553239	697	185	78
chr11	65956667	65957306	640	186	78
chr16	22223199	22223877	679	187	78
chr18	37368344	37368945	602	188	78
chr2	189438044	189438714	671	189	78
chr2	207687749	207688419	671	190	78
chr6	22521116	22521754	639	191	78
chr8	27139880	27140482	603	192	78
chr1	36697901	36698552	652	193	77
chr1	49798500	49799147	648	194	77
chr1	96354552	96355229	678	195	77
chr10	80489500	80490162	663	196	77
chr14	53012249	53012849	601	197	77
chr15	52945654	52946338	685	198	77
chr17	66292947	66293625	679	199	77
chr2	144975317	144975992	676	200	77
chr2	227033436	227034099	664	201	77
chr20	45962659	45963412	754	202	77
chr3	169023319	169024023	705	203	77
chr4	6860636	6861284	649	204	77
chr5	16547430	16548057	628	205	77
chr5	167780173	167780931	759	206	77
chr6	142671393	142672011	619	207	77
chr7	105857471	105858149	679	208	77
chr9	93317655	93318311	657	209	77
chr9	112063263	112063896	634	210	77
chrX	53100690	53101361	672	211	77
chr11	114030658	114031258	601	212	77
chr12	97962364	97962972	609	213	77
chr11	82850276	82850952	677	214	77
chr12	47186625	47187264	640	215	77
chr14	35848387	35849004	618	216	77
chr15	83588034	83588738	705	217	77
chr2	169134867	169135564	698	218	77
chr6	49632393	49633006	614	219	77
chr8	134339032	134339695	664	220	77
chr2	74104528	74105219	692	221	77
chr3	37123683	37124299	617	222	77
chr7	52849870	52850481	612	223	77
chr1	69010293	69010908	616	224	76
chr1	34125272	34126345	1074	225	76
chr1	217075929	217076651	723	226	76
chr13	24776220	24776851	632	227	76
chr18	74974537	74975501	965	228	76
chr2	195886717	195887344	628	229	76
chr3	140947165	140947801	637	230	76
chr4	47854034	47854600	567	231	76
chr4	96257850	96258567	718	232	76
chr5	75843244	75843880	637	233	76
chr6	35699461	35700267	807	234	76
chr7	96423420	96424342	923	235	76
chr8	41867575	41868296	722	236	76
chr8	82035443	82036089	647	237	76
chr8	135898645	135899259	615	238	76
chr9	14179283	14179978	696	239	76
chr9	84429213	84430016	804	240	76
chr1	49812396	49813022	627	241	76
chr11	70824006	70824667	662	242	76
chr13	44792657	44793487	831	243	76
chr15	64364723	64365456	734	244	76
chr15	96222934	96223622	689	245	76
chr17	198287	198902	616	246	76
chr21	36696435	36697073	639	247	76
chr4	26143400	26144015	616	248	76
chr7	31010120	31010723	604	249	76
chr7	125124720	125125374	655	250	76
chr10	1362890	1363523	634	251	76
chr13	76041027	76041676	650	252	76
chr13	106468794	106469665	872	253	76
chr14	74127137	74127759	623	254	76
chr2	239152569	239153314	746	255	76
chr4	10531750	10532415	666	256	76
chr4	102132300	102133025	726	257	76
chr7	107426325	107426931	607	258	76
chr3	51686075	51686672	598	259	76
chr7	38280619	38281373	755	260	76
chr1	9061995	9062768	774	261	75
chr12	16588929	16589601	673	262	75
chr12	93905464	93906059	596	263	75
chr14	51230045	51230707	663	264	75
chr14	85823294	85823973	680	265	75
chr14	88883849	88884487	639	266	75
chr14	107254252	107254945	694	267	75
chr15	33115921	33116514	594	268	75
chr17	53808047	53808678	632	269	75
chr18	6745894	6746571	678	270	75
chr19	5620990	5621738	749	271	75
chr2	7171767	7172443	677	272	75
chr2	43103343	43104019	677	273	75
chr2	44329843	44330524	682	274	75
chr2	56037638	56038264	627	275	75
chr2	102736774	102737543	770	276	75
chr2	195902824	195903411	588	277	75
chr20	12011000	12011655	656	278	75
chr20	39097305	39098050	746	279	75
chr22	26024351	26024979	629	280	75
chr22	47688084	47688802	719	281	75
chr3	24175004	24175847	844	282	75
chr3	59526972	59527650	679	283	75
chr3	117328867	117329484	618	284	75
chr3	183483100	183483699	600	285	75
chr3	187457103	187457862	760	286	75
chr4	87508255	87509015	761	287	75
chr4	100939015	100939657	643	288	75
chr4	129765834	129766500	667	289	75
chr4	142075104	142075804	701	290	75
chr5	123991531	123992181	651	291	75
chr5	150849288	150850034	747	292	75
chr6	11288129	11288821	693	293	75
chr7	81120725	81121422	698	294	75
chr8	68722789	68723446	658	295	75
chr9	112951203	112951813	611	296	75
chr14	60435757	60436505	749	297	75
chr2	67743196	67743879	684	298	75
chr2	237733319	237733993	675	299	75
chr9	110588062	110588713	652	300	75
chr1	117018868	117019479	612	301	75
chr12	121737746	121738419	674	302	75
chr15	40682034	40682743	710	303	75
chr4	164030950	164031553	604	304	75
chr6	134951402	134952089	688	305	75
chr7	113054549	113055181	633	306	75
chr4	185714100	185714833	734	307	75
chr6	57838206	57838936	731	308	75
chr1	79332522	79333208	687	309	74
chr1	184591251	184591922	672	310	74
chr10	112896773	112897512	740	311	74
chr12	20853793	20854515	723	312	74
chr12	46543609	46544261	653	313	74
chr12	64993870	64994561	692	314	74
chr12	80425368	80426125	758	315	74
chr13	45423341	45424077	737	316	74
chr13	111489785	111490716	932	317	74
chr16	77392850	77393454	605	318	74
chr17	49665344	49665974	631	319	74
chr19	18487681	18488325	645	320	74
chr2	183959413	183960094	682	321	74
chr20	53601480	53602105	626	322	74
chr21	42897937	42898936	1000	323	74
chr3	37335083	37335722	640	324	74
chr3	102296086	102296723	638	325	74
chr3	131986286	131986945	660	326	74
chr3	152103453	152104171	719	327	74
chr3	175202386	175203004	619	328	74
chr4	38622655	38623955	1301	329	74
chr4	143834091	143834705	615	330	74
chr6	24734277	24734906	630	331	74
chr9	71962410	71963063	654	332	74
chr9	76194760	76195463	704	333	74
chr9	135099785	135100478	694	334	74
chr15	27643623	27644308	686	335	74
chr15	69886751	69887427	677	336	74
chr15	84599418	84600058	641	337	74
chr17	80110279	80110966	688	338	74
chr2	221063383	221064079	697	339	74
chr5	148221034	148221695	662	340	74
chr1	100951295	100952029	735	341	74
chr11	80493552	80494158	607	342	74
chr19	51353866	51354516	651	343	74
chr4	95601200	95602060	861	344	74
chr5	16776557	16777145	589	345	74
chr6	36317027	36317721	695	346	74
chr2	223660718	223661879	1162	347	74
chr3	186689172	186689883	712	348	74
chr1	33232696	33233447	752	349	73
chr1	156186229	156186679	451	350	73
chr1	8472345	8473054	710	351	73
chr1	184391929	184392529	601	352	73
chr1	224464647	224465500	854	353	73
chr10	63697040	63697718	679	354	73
chr11	111176039	111176806	768	355	73
chr12	46839120	46839819	700	356	73
chr12	80713838	80714450	613	357	73
chr12	115762751	115763422	672	358	73
chr12	116267749	116268420	672	359	73
chr14	29418699	29419259	561	360	73
chr14	63267199	63267842	644	361	73
chr16	77448599	77449232	634	362	73
chr17	78042225	78042944	720	363	73
chr17	80091863	80092497	635	364	73
chr18	50760908	50761554	647	365	73
chr19	6350559	6351193	635	366	73
chr3	104859686	104860367	682	367	73
chr3	170585219	170585867	649	368	73
chr4	1205484	1206104	621	369	73
chr5	17077781	17078436	656	370	73
chr5	122733080	122733745	666	371	73
chr5	147521131	147521744	614	372	73
chr6	146289779	146290440	662	373	73
chr8	90731893	90732593	701	374	73
chr8	102435759	102436684	926	375	73
chr8	108429896	108430498	603	376	73
chr1	205672072	205672702	631	377	73
chr17	74170073	74170694	622	378	73
chr4	98378291	98378931	641	379	73
chr7	130969371	130970023	653	380	73
chrX	11482327	11483077	751	381	73
chr12	103766777	103767457	681	382	73
chr11	26868754	26869452	699	383	73
chr12	92112001	92112654	654	384	73
chr16	16134867	16135609	743	385	73
chr19	51392811	51393543	733	386	73
chr2	1690504	1691187	684	387	73
chr7	89856523	89857227	705	388	73
chr14	90038836	90040017	1182	389	73
chr8	49561632	49562382	751	390	73
chr9	14027063	14027815	753	391	73
chrX	2596537	2597183	647	392	73
chrX	108297487	108297939	453	393	73
chr10	45558904	45559562	659	394	72
chr14	98770840	98771457	618	395	72
chr16	54543126	54543769	644	396	72
chr16	54679199	54679952	754	397	72
chr16	67495586	67496367	782	398	72
chr17	71071829	71072478	650	399	72
chr17	71423213	71423930	718	400	72
chr18	8079994	8080594	601	401	72
chr2	13120383	13120993	611	402	72
chr2	192796838	192797529	692	403	72
chr2	216700131	216700863	733	404	72
chr20	32840346	32841082	737	405	72
chr6	75463477	75464152	676	406	72
chr8	522675	523325	651	407	72
chr9	87513011	87513613	603	408	72
chrX	69168179	69168827	649	409	72
chr10	14613910	14614572	663	410	72
chr16	78506689	78507388	700	411	72
chr19	3336593	3337364	772	412	72
chr2	180438793	180439469	677	413	72
chr3	58135823	58136562	740	414	72
chr9	23598905	23599528	624	415	72
chr10	61751290	61752011	722	416	72
chr10	76720256	76720871	616	417	72
chr12	102736254	102736870	617	418	72
chr13	43498317	43498940	624	419	72
chr2	69901293	69901959	667	420	72
chr3	190427321	190427959	639	421	72
chr4	152074650	152075303	654	422	72
chr7	144087499	144088175	677	423	72
chr1	86000172	86000779	608	424	71
chr1	108325072	108325679	608	425	71
chr10	120012852	120013472	621	426	71
chr11	20532303	20532920	618	427	71
chr11	111008508	111009156	649	428	71
chr15	63191084	63191755	672	429	71
chr15	63357951	63358572	622	430	71
chr18	56722010	56722660	651	431	71
chr2	15424564	15425229	666	432	71
chr2	24762793	24763419	627	433	71
chr2	40340963	40341629	667	434	71
chr2	162940999	162941576	578	435	71
chr2	177349431	177350044	614	436	71
chr2	179774219	179775032	814	437	71
chr2	181232607	181233369	763	438	71
chr20	32851782	32852462	681	439	71
chr20	52256197	52256855	659	440	71
chr22	19594778	19595547	770	441	71
chr3	30559636	30560300	665	442	71
chr3	195748469	195749147	679	443	71
chr4	102177315	102177992	678	444	71
chr4	159717484	159718104	621	445	71
chr4	186271286	186271904	619	446	71
chr6	51567636	51568202	567	447	71
chr6	116380629	116381286	658	448	71
chr6	134341181	134341865	685	449	71
chr6	161375143	161375790	648	450	71
chr7	13938825	13939521	697	451	71
chr7	87932672	87933323	652	452	71
chr7	99424775	99425421	647	453	71
chr7	131785170	131785775	606	454	71
chr8	30533080	30533696	617	455	71
chr8	75089725	75090409	685	456	71
chr8	81657896	81658546	651	457	71
chr9	112003360	112004029	670	458	71
chrX	12106294	12107018	725	459	71
chr10	79065325	79066022	698	460	71
chr8	71863509	71864096	588	461	71
chr14	35872904	35873542	639	462	71
chr1	9613658	9614320	663	463	71
chr3	14337200	14337823	624	464	71
chr3	74692672	74693321	650	465	71
chr7	34237920	34238570	651	466	71
chr8	85742559	85743198	640	467	71
chr17	31149479	31149970	492	468	71
chr19	48564530	48565231	702	469	71
chr9	106028213	106028912	700	470	71
chr1	121288676	121289648	973	471	70
chr1	95835752	95836451	700	472	70
chr10	34188422	34189070	649	473	70
chr10	105711456	105712172	717	474	70
chr10	114121919	114122649	731	475	70
chr11	94578745	94579384	640	476	70
chr11	129513014	129513595	582	477	70
chr12	110119870	110120691	822	478	70
chr13	33558817	33559501	685	479	70
chr14	82853954	82854611	658	480	70
chr15	86558233	86558864	632	481	70
chr16	20715485	20716126	642	482	70
chr17	41136329	41136976	648	483	70
chr18	39331172	39331839	668	484	70
chr18	64542170	64542811	642	485	70
chr19	8439010	8439665	656	486	70
chr19	57873759	57874438	680	487	70
chr2	212273111	212273744	634	488	70
chr22	43016721	43017528	808	489	70
chr22	45586249	45586943	695	490	70
chr3	9183925	9184565	641	491	70
chr3	14270284	14271033	750	492	70
chr3	72355917	72356573	657	493	70
chr3	114508415	114509069	655	494	70
chr3	122471250	122471958	709	495	70
chr4	83169550	83170150	601	496	70
chr5	114037945	114038934	990	497	70
chr6	105774027	105775002	976	498	70
chr6	106879121	106879752	632	499	70
chr6	111251907	111252598	692	500	70
chr6	168151571	168152254	684	501	70
chr7	2900171	2900825	655	502	70
chr7	3559675	3560324	650	503	70
chr7	6068124	6068779	656	504	70
chr7	26452931	26453573	643	505	70
chr7	73613621	73614226	606	506	70
chr7	142941321	142941974	654	507	70
chr8	102516732	102517421	690	508	70
chr9	86601536	86602255	720	509	70
chr10	77532152	77532772	621	510	70
chr13	110667123	110667877	755	511	70
chr17	76110920	76111566	647	512	70
chr18	56217022	56217670	649	513	70
chr20	40278985	40279741	757	514	70
chr3	39182875	39183723	849	515	70
chr3	101956945	101957599	655	516	70
chr6	51877769	51878436	668	517	70
chr9	81124833	81125613	781	518	70
chr9	84202555	84203486	932	519	70
chr1	2342100	2342852	753	520	70
chr11	35929469	35930112	644	521	70
chr11	131285534	131286162	629	522	70
chr13	91893374	91894040	667	523	70
chr2	11679428	11680096	669	524	70
chr7	24021271	24022021	751	525	70
chr2	108851849	108852524	676	526	70
chr4	155963040	155963768	729	527	70
chr5	95642034	95642738	705	528	70
chr5	117866873	117867507	635	529	70
chr1	247677722	247678400	679	530	69
chr1	31731301	31731952	652	531	69
chr1	67170598	67171309	712	532	69
chr10	6297310	6297951	642	533	69
chr10	24158473	24159114	642	534	69
chr11	125762796	125763412	617	535	69
chr12	21503864	21504438	575	536	69
chr12	94097851	94098466	616	537	69
chr13	75553149	75554326	1178	538	69
chr14	29345528	29346159	632	539	69
chr17	70424479	70425306	828	540	69
chr2	85185492	85186170	679	541	69
chr2	233184619	233185382	764	542	69
chr20	56332667	56333419	753	543	69
chr21	16808234	16808911	678	544	69
chr21	40125230	40125880	651	545	69
chr22	29913328	29914129	802	546	69
chr3	178234649	178235250	602	547	69
chr3	187924534	187925150	617	548	69
chr4	16045686	16046300	615	549	69
chr4	57594600	57595200	601	550	69
chr4	77447454	77448201	748	551	69
chr4	95607150	95607753	604	552	69
chr4	188130910	188131655	746	553	69
chr5	136527973	136528757	785	554	69
chr6	105749993	105750606	614	555	69
chr6	110975243	110975921	679	556	69
chr6	144618902	144619554	653	557	69
chr7	73163920	73164724	805	558	69
chr7	77421321	77421920	600	559	69
chr7	90346881	90347575	695	560	69
chr7	103127775	103128373	599	561	69
chr7	137781121	137781681	561	562	69
chr7	142998220	142998921	702	563	69
chr8	29235221	29235862	642	564	69
chr8	48540039	48540727	689	565	69
chr9	36099560	36100286	727	566	69
chr11	37229554	37230145	592	567	69
chr2	220636711	220637309	599	568	69
chr3	174058671	174059251	581	569	69
chr8	102450482	102451109	628	570	69
chr16	14512538	14513177	640	571	69
chr11	15690108	15690726	619	572	69
chr11	134367356	134368002	647	573	69
chr13	63295936	63296637	702	574	69
chr18	55952894	55953494	601	575	69
chr5	117216480	117217173	694	576	69
chr6	138665265	138665902	638	577	69
chr18	21795450	21796272	823	578	69
chr2	56066149	56066819	671	579	69
chr3	73500196	73500949	754	580	69
chr3	109572145	109572708	564	581	69
chr4	100151283	100151865	583	582	69
chr9	92282613	92283287	675	583	69
chr1	198806509	198807202	694	584	68
chr10	36462101	36462739	639	585	68
chr10	45170477	45171169	693	586	68
chr1	24310748	24311479	732	587	68
chr1	165038979	165039579	601	588	68
chr1	168662422	168663029	608	589	68
chr1	181328098	181328729	632	590	68
chr10	45168939	45169512	574	591	68
chr10	47101217	47101922	706	592	68
chr12	54849801	54850422	622	593	68
chr12	102002111	102002875	765	594	68
chr12	118240720	118241322	603	595	68
chr15	34233842	34234455	614	596	68
chr15	61206093	61206914	822	597	68
chr15	75785984	75786655	672	598	68
chr16	66970998	66971649	652	599	68
chr18	39408043	39408672	630	600	68
chr2	13643369	13643993	625	601	68
chr2	139651243	139651844	602	602	68
chr2	217485917	217486561	645	603	68
chr2	226705943	226706602	660	604	68
chr2	234651293	234651917	625	605	68
chr22	28331849	28332452	604	606	68
chr3	42603895	42604550	656	607	68
chr3	81603417	81604050	634	608	68
chr3	148994995	148995728	734	609	68
chr4	42134937	42135550	614	610	68
chr4	96512300	96513023	724	611	68
chr4	159934834	159935405	572	612	68
chr5	14523631	14524323	693	613	68
chr5	14983600	14984281	682	614	68
chr5	148398580	148399257	678	615	68
chr5	148993331	148994088	758	616	68
chr6	147500879	147501593	715	617	68
chr6	160796089	160796804	716	618	68
chr8	19624743	19625526	784	619	68
chr8	86224996	86225593	598	620	68
chr9	116354911	116355536	626	621	68
chr1	60097166	60097763	598	622	68
chr12	117074618	117075314	697	623	68
chr11	67848954	67849552	599	624	68
chr19	46804034	46804664	631	625	68
chr4	153743411	153744054	644	626	68
chr6	92216139	92216752	614	627	68
chr12	73447551	73448157	607	628	68
chr13	110228520	110229151	632	629	68
chr13	105026720	105027370	651	630	68
chr17	67551244	67551844	601	631	68
chr16	79917206	79917904	699	632	68
chr5	158613180	158613873	694	633	68
chr19	51574166	51574814	649	634	68
chr20	4918032	4918755	724	635	68
chr6	160558152	160558727	576	636	68
chrX	74847662	74848198	537	637	68
chr1	246771898	246772544	647	638	67
chr10	114092173	114092904	732	639	67
chr1	8130872	8131472	601	640	67
chr1	19840901	19841522	622	641	67
chr1	79353429	79354013	585	642	67
chr1	222796047	222796722	676	643	67
chr1	240046793	240047408	616	644	67
chr10	8186356	8187048	693	645	67
chr10	61060059	61060654	596	646	67
chr10	129907854	129908589	736	647	67
chr11	15553952	15554633	682	648	67
chr11	58693634	58694317	684	649	67
chr11	108477284	108477995	712	650	67
chr12	32420854	32421488	635	651	67
chr13	95920187	95920807	621	652	67
chr13	109600426	109601101	676	653	67
chr14	35018049	35018676	628	654	67
chr14	84908804	84909411	608	655	67
chr14	93186057	93186749	693	656	67
chr15	48308969	48309493	525	657	67
chr15	52303708	52304455	748	658	67
chr17	35525584	35526244	661	659	67
chr17	60803076	60803694	619	660	67
chr18	56720444	56721070	627	661	67
chr18	65896194	65897050	857	662	67
chr2	16998981	16999619	639	663	67
chr2	65330361	65331043	683	664	67
chr2	184108919	184109529	611	665	67
chr21	38160392	38161145	754	666	67
chr1	204057993	204058695	703	667	67
chr22	30812795	30813536	742	668	67
chr3	55451169	55451786	618	669	67
chr3	62082717	62083415	699	670	67
chr11	68419133	68419801	669	671	67
chr3	117304886	117305550	665	672	67
chr4	10498053	10498655	603	673	67
chr11	102183208	102183930	723	674	67
chr4	31417150	31417775	626	675	67
chr6	33689221	33689940	720	676	67
chr13	110637086	110637676	591	677	67
chr6	117243988	117244548	561	678	67
chr6	137368065	137368702	638	679	67
chr6	151348227	151348974	748	680	67
chr6	169234847	169235490	644	681	67
chr7	20633470	20634077	608	682	67
chr7	69326121	69326681	561	683	67
chr7	107257523	107258325	803	684	67
chr8	22877455	22878059	605	685	67
chr8	69766575	69767189	615	686	67
chr9	88660760	88661513	754	687	67
chrY	14841498	14842139	642	688	67
chr15	93197234	93197861	628	689	67
chr17	69906065	69906749	685	690	67
chr3	131937662	131938295	634	691	67
chr5	54865073	54865781	709	692	67
chr5	72840273	72840907	635	693	67
chr13	95923540	95924294	755	694	67
chr15	54389114	54389722	609	695	67
chr16	23434729	23435306	578	696	67
chr17	7959680	7960509	830	697	67
chr17	80067879	80068623	745	698	67
chr1	36705301	36706095	795	699	67
chr15	46251076	46251764	689	700	67
chr2	23631144	23631724	581	701	67
chr2	28969293	28969903	611	702	67
chr20	14189500	14190096	597	703	67
chr7	80513821	80514521	701	704	67
chr3	9236123	9236786	664	705	67
chr1	18790745	18791494	750	706	66
chr1	229357152	229357908	757	707	66
chr1	36734750	36735468	719	708	66
chr1	36762529	36763193	665	709	66
chr1	169537601	169538201	601	710	66
chr1	234182713	234183358	646	711	66
chr10	4100890	4101506	617	712	66
chr10	77811072	77811690	619	713	66
chr10	79047352	79047973	622	714	66
chr11	7643869	7644534	666	715	66
chr11	12091837	12092485	649	716	66
chr11	95380324	95380979	656	717	66
chr12	57153122	57153775	654	718	66
chr12	92424370	92424980	611	719	66
chr12	117476015	117476670	656	720	66
chr12	118779904	118780619	716	721	66
chr13	26070620	26071237	618	722	66
chr13	110382790	110383426	637	723	66
chr14	50108452	50109036	585	724	66
chr16	52754804	52755436	633	725	66
chr17	47468252	47468947	696	726	66
chr2	3871344	3871943	600	727	66
chr2	149634893	149635524	632	728	66
chr20	8199976	8200603	628	729	66
chr20	19505111	19505769	659	730	66
chr20	36618009	36619455	1447	731	66
chr22	41354301	41354929	629	732	66
chr3	42465633	42466366	734	733	66
chr3	155675012	155675787	776	734	66
chr3	188358719	188359436	718	735	66
chr4	88964050	88964634	585	736	66
chr5	30605694	30606294	601	737	66
chr5	94977423	94978036	614	738	66
chr6	22821852	22822440	589	739	66
chr6	25447404	25448077	674	740	66
chr6	132607725	132608402	678	741	66
chr7	29270242	29270829	588	742	66
chr7	82169421	82170025	605	743	66
chr1	154390601	154391251	651	744	66
chr7	107491322	107491976	655	745	66
chr8	38858631	38859209	579	746	66
chr8	143758648	143759278	631	747	66
chr9	72117713	72118363	651	748	66
chr11	60925910	60926726	817	749	66
chr12	115351922	115352620	699	750	66
chr2	80019142	80019759	618	751	66
chr2	220263516	220264119	604	752	66
chr20	31779162	31779826	665	753	66
chr9	73034711	73035410	700	754	66
chr9	117670263	117670916	654	755	66
chr13	33687943	33688670	728	756	66
chr1	207205029	207205668	640	757	66
chr13	109632574	109633147	574	758	66
chr5	28880981	28881631	651	759	66
chr7	92431625	92432231	607	760	66
chr19	53946615	53947431	817	761	66
chr9	104967310	104968111	802	762	66
chr2	85648393	85649131	739	763	66
chr2	114466517	114467193	677	764	66
chr22	18120587	18121381	795	765	66
chr3	186732297	186732934	638	766	66
chr4	98545333	98545941	609	767	66
chr5	34051280	34052073	794	768	66
chr5	71146623	71147060	438	769	66
chr5	113681773	113682430	658	770	66
chr6	49635743	49636452	710	771	66
chr7	103825621	103826279	659	772	66
chr8	29781075	29781682	608	773	66
chr1	25785259	25785979	721	774	65
chr1	30179045	30179672	628	775	65
chr1	78262222	78262854	633	776	65
chr1	175201409	175202104	696	777	65
chr1	208471972	208472579	608	778	65
chr1	228863945	228864629	685	779	65
chr1	234243245	234243947	703	780	65
chr10	21184522	21185162	641	781	65
chr11	121170974	121171584	611	782	65
chr13	21607576	21608243	668	783	65
chr13	45444565	45445227	663	784	65
chr14	80885604	80886199	596	785	65
chr15	63345258	63345905	648	786	65
chr2	28884302	28884919	618	787	65
chr2	74101155	74101929	775	788	65
chr2	194137664	194138279	616	789	65
chr2	217957261	217957893	633	790	65
chr2	235961469	235962165	697	791	65
chr21	40322497	40323161	665	792	65
chr3	68985899	68986521	623	793	65
chr3	82105323	82105933	611	794	65
chr3	177017750	177018418	669	795	65
chr4	89521281	89522134	854	796	65
chr4	95544403	95545037	635	797	65
chr5	38666888	38667523	636	798	65
chr5	79920880	79921547	668	799	65
chr6	35569490	35570235	746	800	65
chr6	138813952	138814586	635	801	65
chr7	40279170	40279923	754	802	65
chr7	69061021	69061629	609	803	65
chr8	23477877	23478639	763	804	65
chr8	125213775	125214425	651	805	65
chr9	571110	571736	627	806	65
chr9	73878277	73878913	637	807	65
chr9	74912285	74912861	577	808	65
chr9	134818711	134819378	668	809	65
chr1	229409397	229410045	649	810	65
chr10	25459406	25460035	630	811	65
chr11	58792408	58793220	813	812	65
chr11	61462806	61463493	688	813	65
chr17	54885825	54886409	585	814	65
chr18	41514890	41515556	667	815	65
chr18	55755635	55756422	788	816	65
chr2	61242924	61243707	784	817	65
chr4	156366386	156366961	576	818	65
chr15	27790641	27791284	644	819	65
chr15	45185671	45186351	681	820	65
chr15	70660584	70661256	673	821	65
chr1	15064695	15065316	622	822	65
chr15	58033188	58033800	613	823	65
chr5	33487280	33487994	715	824	65
chr5	58676438	58677031	594	825	65
chr5	165489607	165490186	580	826	65
chr6	53569306	53569998	693	827	65
chr9	111551910	111552563	654	828	65
chr2	135597099	135597743	645	829	65
chr4	70922185	70922787	603	830	65
chr6	106551388	106552043	656	831	65
chr7	47509825	47510725	901	832	65
chr8	122336995	122337593	599	833	65
chr10	8179600	8180206	607	834	64
chr10	90248836	90249506	671	835	64
chr11	48063384	48064056	673	836	64
chr11	96050834	96051412	579	837	64
chr1	5787243	5787845	603	838	64
chr1	21658508	21659102	595	839	64
chr1	171313151	171313802	652	840	64
chr1	180497779	180498497	719	841	64
chr10	22755700	22756356	657	842	64
chr10	34758259	34758922	664	843	64
chr11	26039634	26040317	684	844	64
chr11	65953829	65954456	628	845	64
chr11	85773679	85774222	544	846	64
chr12	75522909	75523569	661	847	64
chr15	73189718	73190370	653	848	64
chr16	12006689	12007288	600	849	64
chr17	8057479	8058115	637	850	64
chr17	25574294	25574965	672	851	64
chr19	35921111	35921814	704	852	64
chr2	85935694	85936326	633	853	64
chr2	218204793	218205515	723	854	64
chr2	224815394	224816111	718	855	64
chr20	32199788	32200432	645	856	64
chr3	5392328	5392975	648	857	64
chr3	10470000	10470649	650	858	64
chr3	187754025	187754833	809	859	64
chr3	190478669	190479297	629	860	64
chr5	127652673	127653288	616	861	64
chr5	179110801	179111436	636	862	64
chr6	3310836	3311443	608	863	64
chr6	8559093	8559815	723	864	64
chr6	106126239	106126867	629	865	64
chr7	11268120	11268681	562	866	64
chr7	11682420	11683075	656	867	64
chr7	122348720	122349325	606	868	64
chr8	108350843	108351525	683	869	64
chr9	110217682	110218511	830	870	64
chr2	71927217	71927794	578	871	64
chr21	27510825	27511439	615	872	64
chr21	44764123	44764828	706	873	64
chr4	170098237	170099060	824	874	64
chr13	109609620	109610273	654	875	64
chr15	70616188	70616985	798	876	64
chr16	6655254	6655860	607	877	64
chr19	49074602	49075266	665	878	64
chr10	88664339	88665056	718	879	64
chr13	34319370	34320023	654	880	64
chr15	99346784	99347415	632	881	64
chr16	80909404	80909994	591	882	64
chr2	16829814	16830476	663	883	64
chr2	227541665	227542399	735	884	64
chr5	127162981	127163597	617	885	64
chr5	148980430	148980994	565	886	64
chr6	6748927	6749627	701	887	64
chr6	77126440	77127052	613	888	64
chr20	26189946	26190355	410	889	64
chr5	14528995	14529644	650	890	64
chr6	107568306	107568940	635	891	64
chr7	30294620	30295175	556	892	64
chr1	247679245	247680043	799	893	63
chr10	80502400	80503001	602	894	63
chr12	75374267	75374901	635	895	63
chr1	24111163	24111858	696	896	63
chr1	169541344	169541995	652	897	63
chr1	176499955	176500579	625	898	63
chr10	14033174	14033951	778	899	63
chr10	50712661	50713522	862	900	63
chr10	62147204	62147838	635	901	63
chr11	30391626	30392206	581	902	63
chr16	73023604	73024506	903	903	63
chr13	92972543	92973170	628	904	63
chr13	96212415	96213011	597	905	63
chr14	71704187	71704826	640	906	63
chr17	57828428	57829079	652	907	63
chr18	45588071	45588720	650	908	63
chr19	51372565	51373261	697	909	63
chr2	30440619	30441229	611	910	63
chr2	66717693	66718344	652	911	63
chr2	86859744	86860369	626	912	63
chr2	211098219	211098799	581	913	63
chr20	1326320	1326911	592	914	63
chr20	9056231	9056919	689	915	63
chr20	61829633	61830288	656	916	63
chr22	18130134	18130829	696	917	63
chr3	73803021	73803695	675	918	63
chr3	139905037	139905749	713	919	63
chr3	158414349	158414972	624	920	63
chr4	89255971	89256600	630	921	63
chr5	11992586	11993157	572	922	63
chr5	39905331	39905938	608	923	63
chr5	42426588	42427257	670	924	63
chr5	136550430	136551007	578	925	63
chr6	10310936	10311571	636	926	63
chr6	14093002	14093868	867	927	63
chr6	21557152	21557871	720	928	63
chr7	98725974	98726675	702	929	63
chr7	107452323	107452942	620	930	63
chr8	19622709	19623432	724	931	63
chr8	59548945	59549595	651	932	63
chr8	80819046	80819632	587	933	63
chr9	93882486	93883162	677	934	63
chr9	123678682	123679360	679	935	63
chr12	83324996	83325618	623	936	63
chr13	99068583	99069201	619	937	63
chr15	50793784	50794385	602	938	63
chr18	8341510	8342100	591	939	63
chr21	21236634	21237223	590	940	63
chr21	44091937	44092580	644	941	63
chr3	140675836	140676467	632	942	63
chr6	42013271	42014002	732	943	63
chr9	84332429	84333113	685	944	63
chr18	61348658	61349328	671	945	63
chr19	15721281	15721964	684	946	63
chr2	120123574	120124252	679	947	63
chr1	156259622	156260258	637	948	63
chr13	42294740	42295437	698	949	63
chr13	91185040	91185670	631	950	63
chr3	193640000	193640573	574	951	63
chr6	151553972	151554543	572	952	63
chr9	2477611	2478213	603	953	63
chr9	85747657	85748262	606	954	63
chr2	234795082	234795746	665	955	63
chr20	49011730	49012369	640	956	63
chr22	25237244	25237834	591	957	63
chr3	53179258	53179921	664	958	63
chr3	123222865	123223519	655	959	63
chr6	79386190	79386852	663	960	63
chr1	172715429	172716143	715	961	62
chr11	85194934	85195384	451	962	62
chr1	40009945	40010502	558	963	62
chr1	64394343	64394901	559	964	62
chr1	185674835	185675422	588	965	62
chr1	207183222	207183859	638	966	62
chr10	13441659	13442278	620	967	62
chr10	47131756	47132427	672	968	62
chr10	59519431	59520022	592	969	62
chr12	129986850	129987474	625	970	62
chr11	15515396	15516017	622	971	62
chr11	44230484	44231067	584	972	62
chr11	107964017	107964634	618	973	62
chr11	133253358	133253993	636	974	62
chr12	57670601	57671169	569	975	62
chr12	95056479	95057122	644	976	62
chr13	45495836	45497076	1241	977	62
chr14	89519499	89520159	661	978	62
chr15	33510243	33510984	742	979	62
chr15	100129871	100130472	602	980	62
chr18	55902090	55902785	696	981	62
chr19	33401614	33402259	646	982	62
chr2	109626187	109626867	681	983	62
chr2	113345924	113346642	719	984	62
chr2	123123942	123124543	602	985	62
chr2	124805969	124806743	775	986	62
chr2	194115017	194115629	613	987	62
chr20	1779483	1780119	637	988	62
chr20	14561169	14561788	620	989	62
chr20	15277605	15278174	570	990	62
chr22	45798283	45798934	652	991	62
chr3	17501250	17501834	585	992	62
chr3	67757186	67757805	620	993	62
chr3	99575973	99576537	565	994	62
chr3	138001600	138002219	620	995	62
chr3	152511678	152512300	623	996	62
chr3	177505586	177506173	588	997	62
chr4	42133000	42133587	588	998	62
chr5	61296380	61296980	601	999	62
chr5	67389173	67389847	675	1000	62
chr5	125391707	125392376	670	1001	62
chr5	135286807	135287386	580	1002	62
chr5	136545180	136545881	702	1003	62
chr6	32932527	32933288	762	1004	62
chr6	94051889	94052671	783	1005	62
chr6	163915074	163915754	681	1006	62
chr7	123048020	123048722	703	1007	62
chr8	23501046	23501721	676	1008	62
chr8	80990196	80991059	864	1009	62
chr8	94080432	94081046	615	1010	62
chr8	108626638	108627205	568	1011	62
chr9	494635	495312	678	1012	62
chrX	9070944	9071577	634	1013	62
chr10	3028348	3029072	725	1014	62
chr10	3291422	3292100	679	1015	62
chr10	35979340	35979972	633	1016	62
chr14	38035827	38036526	700	1017	62
chr2	187408887	187409578	692	1018	62
chr2	238410659	238411493	835	1019	62
chr20	30267629	30268269	641	1020	62
chr3	55483422	55484071	650	1021	62
chr3	126074600	126075275	676	1022	62
chr4	106489983	106490550	568	1023	62
chr5	148869081	148869838	758	1024	62
chr6	43667306	43667902	597	1025	62
chr6	91078540	91079188	649	1026	62
chr9	122630910	122631516	607	1027	62
chr15	45191593	45192261	669	1028	62
chr16	29751606	29752409	804	1029	62
chr16	78709051	78709699	649	1030	62
chr10	7601209	7601799	591	1031	62
chr11	94820312	94820983	672	1032	62
chr11	113210584	113211204	621	1033	62
chr9	22954912	22955512	601	1034	62
chrX	11386021	11386753	733	1035	62
chr20	5746700	5747319	620	1036	62
chr20	19739662	19740305	644	1037	62
chr3	120408187	120408753	567	1038	62
chr3	127022887	127023569	683	1039	62
chr3	177310299	177310953	655	1040	62
chr5	40471836	40472438	603	1041	62
chr5	127382225	127382831	607	1042	62
chr5	136639720	136640430	711	1043	62
chr6	34566374	34566952	579	1044	62
chr6	43709422	43710117	696	1045	62
chr6	144608186	144608752	567	1046	62
chr8	71971246	71971939	694	1047	62
chr8	122443709	122444361	653	1048	62
chr9	38495113	38495865	753	1049	62
chrX	124583433	124584053	621	1050	62
chr10	8832070	8832811	742	1051	61
chr11	60648208	60648862	655	1052	61
chr1	19753613	19754301	689	1053	61
chr1	34224222	34224847	626	1054	61
chr1	58648843	58649454	612	1055	61
chr1	177670501	177671145	645	1056	61
chr10	115718670	115719459	790	1057	61
chr10	127280289	127280922	634	1058	61
chr11	9548957	9549754	798	1059	61
chr11	113907184	113907885	702	1060	61
chr11	114000584	114001184	601	1061	61
chr13	50432567	50433190	624	1062	61
chr13	96266936	96267574	639	1063	61
chr13	106748815	106749451	637	1064	61
chr14	80469452	80470117	666	1065	61
chr15	62862234	62862850	617	1066	61
chr15	72447475	72448085	611	1067	61
chr16	2438754	2439365	612	1068	61
chr16	19871626	19872204	579	1069	61
chr16	21608977	21609801	825	1070	61
chr2	12201811	12202443	633	1071	61
chr20	8074921	8075700	780	1072	61
chr20	10942469	10943050	582	1073	61
chr3	116982001	116982564	564	1074	61
chr3	161304415	161305099	685	1075	61
chr4	2662334	2663000	667	1076	61
chr4	14839515	14840207	693	1077	61
chr4	41577237	41577900	664	1078	61
chr4	74761067	74761737	671	1079	61
chr4	74783585	74784205	621	1080	61
chr4	77484468	77485200	733	1081	61
chr5	29803936	29804838	903	1082	61
chr5	93697443	93698034	592	1083	61
chr5	147290938	147291557	620	1084	61
chr6	4235393	4236066	674	1085	61
chr6	19779421	19780052	632	1086	61
chr6	53005140	53005793	654	1087	61
chr6	114007166	114007833	668	1088	61
chr7	38284875	38285531	657	1089	61
chr7	55499599	55500225	627	1090	61
chr7	96429923	96430625	703	1091	61
chr7	107167621	107168270	650	1092	61
chr7	110902420	110903071	652	1093	61
chr8	117679498	117680193	696	1094	61
chr9	7704711	7705505	795	1095	61
chr9	93372008	93372612	605	1096	61
chr9	110904937	110905513	577	1097	61
chr14	81848787	81849392	606	1098	61
chr15	58625133	58625764	632	1099	61
chr15	69884115	69884784	670	1100	61
chr19	16844525	16845264	740	1101	61
chr19	41426865	41427614	750	1102	61
chr2	181122694	181123361	668	1103	61
chr5	148192431	148193584	1154	1104	61
chr5	150788136	150788731	596	1105	61
chr5	154213573	154214138	566	1106	61
chr5	177758523	177759136	614	1107	61
chr8	125459946	125460575	630	1108	61
chr17	5114663	5115329	667	1109	61
chr2	180803893	180804505	613	1110	61
chr1	223119695	223120324	630	1111	61
chr11	16768234	16768917	684	1112	61
chr2	197149794	197150405	612	1113	61
chr20	33120884	33121519	636	1114	61
chr2	228442183	228442788	606	1115	61
chr20	47297105	47297750	646	1116	61
chr7	24167423	24168031	609	1117	61
chr21	35162548	35163761	1214	1118	61
chr3	27370804	27371467	664	1119	61
chr4	47872441	47873155	715	1120	61
chr5	94982081	94982836	756	1121	61
chr5	106137734	106138423	690	1122	61
chr5	121339673	121340357	685	1123	61
chr5	147136080	147136707	628	1124	61
chr6	103365980	103366586	607	1125	61
chr6	137692689	137693402	714	1126	61
chr10	118312704	118313406	703	1127	60
chr11	689417	690084	668	1128	60
chr12	16137164	16137775	612	1129	60
chr12	16377050	16377720	671	1130	60
chr12	65961572	65962154	583	1131	60
chr12	72180598	72181222	625	1132	60
chr14	20635099	20635749	651	1133	60
chr1	33947902	33948507	606	1134	60
chr1	100878495	100879151	657	1135	60
chr1	116749696	116750379	684	1136	60
chr1	118105134	118105802	669	1137	60
chr1	236472008	236472645	638	1138	60
chr10	60228104	60228750	647	1139	60
chr11	7656664	7657484	821	1140	60
chr11	94441737	94442314	578	1141	60
chr11	134397206	134397812	607	1142	60
chr12	15972868	15973441	574	1143	60
chr12	32329443	32330120	678	1144	60
chr12	66024175	66024819	645	1145	60
chr12	95347817	95348472	656	1146	60
chr13	54136525	54137092	568	1147	60
chr13	111462125	111462790	666	1148	60
chr14	57320949	57321580	632	1149	60
chr15	66681432	66682034	603	1150	60
chr15	84331961	84332584	624	1151	60
chr2	13822864	13823479	616	1152	60
chr2	17128394	17128983	590	1153	60
chr2	120865519	120866144	626	1154	60
chr2	145784607	145785194	588	1155	60
chr20	17664746	17665400	655	1156	60
chr3	37649812	37650473	662	1157	60
chr3	42266339	42267023	685	1158	60
chr3	78814697	78815369	673	1159	60
chr3	110584683	110585319	637	1160	60
chr4	1148990	1149684	695	1161	60
chr4	15651720	15652354	635	1162	60
chr4	75869234	75869903	670	1163	60
chr4	77295050	77295642	593	1164	60
chr4	87252305	87252967	663	1165	60
chr4	106832004	106832600	597	1166	60
chr4	182878084	182878685	602	1167	60
chr5	41761707	41762334	628	1168	60
chr5	66450380	66451007	628	1169	60
chr5	71010634	71011344	711	1170	60
chr5	142940780	142941388	609	1171	60
chr5	150793234	150793893	660	1172	60
chr6	131869577	131870238	662	1173	60
chr6	148455790	148456502	713	1174	60
chr7	50576320	50576875	556	1175	60
chr7	115317971	115318579	609	1176	60
chr8	116816430	116816996	567	1177	60
chr9	73089413	73090472	1060	1178	60
chr9	117381311	117382110	800	1179	60
chr15	69760021	69760526	506	1180	60
chr16	88110801	88111432	632	1181	60
chr18	33676970	33677544	575	1182	60
chr18	74134844	74135537	694	1183	60
chr19	51345284	51346104	821	1184	60
chr20	25260566	25261250	685	1185	60
chr3	45588522	45589153	632	1186	60
chr6	41695921	41696606	686	1187	60
chr8	144136998	144137712	715	1188	60
chr16	14750251	14750938	688	1189	60
chr20	58532517	58533155	639	1190	60
chr22	50342761	50343455	695	1191	60
chr1	60061445	60062047	603	1192	60
chr6	90650981	90651602	622	1193	60
chr3	37793187	37793787	601	1194	60
chr4	169610850	169611498	649	1195	60
chr5	15356723	15357380	658	1196	60
chr5	41755680	41756500	821	1197	60
chr6	43651190	43651952	763	1198	60
chr7	95177125	95177877	753	1199	60
chr8	75685009	75685695	687	1200	60
chr9	35244805	35245436	632	1201	60
chr1	207177995	207178616	622	1202	59
chr10	114151038	114151656	619	1203	59
chr12	94136104	94136722	619	1204	59
chr1	62103951	62104597	647	1205	59
chr1	111341404	111342029	626	1206	59
chr1	160101708	160102305	598	1207	59
chr1	182187002	182187563	562	1208	59
chr1	185665872	185666513	642	1209	59
chr1	205667979	205668604	626	1210	59
chr1	217699329	217699929	601	1211	59
chr1	225960193	225960869	677	1212	59
chr10	45192512	45193152	641	1213	59
chr10	71145584	71146252	669	1214	59
chr10	73771240	73771856	617	1215	59
chr10	80241540	80242275	736	1216	59
chr10	98623701	98624506	806	1217	59
chr10	128247373	128248184	812	1218	59
chr11	85772557	85773146	590	1219	59
chr12	43309154	43309761	608	1220	59
chr12	54837904	54838465	562	1221	59
chr12	64199765	64200322	558	1222	59
chr12	94178208	94179075	868	1223	59
chr13	32520087	32520765	679	1224	59
chr13	75465651	75466290	640	1225	59
chr14	85672187	85672804	618	1226	59
chr14	95121427	95122011	585	1227	59
chr15	48767721	48768371	651	1228	59
chr15	69767371	69767934	564	1229	59
chr15	94943693	94944398	706	1230	59
chr16	46910265	46910949	685	1231	59
chr16	67397165	67397827	663	1232	59
chr18	30192535	30193104	570	1233	59
chr19	15605859	15606518	660	1234	59
chr2	49676467	49677221	755	1235	59
chr2	122040111	122040838	728	1236	59
chr2	197071483	197072043	561	1237	59
chr20	30300205	30300875	671	1238	59
chr21	42717997	42718656	660	1239	59
chr3	29954150	29954757	608	1240	59
chr3	53519862	53520453	592	1241	59
chr3	114625633	114626349	717	1242	59
chr3	136617367	136617967	601	1243	59
chr4	87614392	87615004	613	1244	59
chr5	114893973	114894736	764	1245	59
chr5	117714534	117715136	603	1246	59
chr5	169360695	169361480	786	1247	59
chr6	3913469	3914290	822	1248	59
chr7	19740575	19741521	947	1249	59
chr7	151620372	151621074	703	1250	59
chr8	48571859	48572627	769	1251	59
chr8	59198580	59199255	676	1252	59
chr8	82555945	82556682	738	1253	59
chr8	92119876	92120639	764	1254	59
chr8	103254630	103255346	717	1255	59
chr9	14700463	14701086	624	1256	59
chrX	18236348	18237037	690	1257	59
chr14	31560549	31561104	556	1258	59
chr15	85874311	85874971	661	1259	59
chr16	3603027	3603715	689	1260	59
chr17	53056974	53057615	642	1261	59
chr18	20065670	20066285	616	1262	59
chr6	70304174	70304788	615	1263	59
chr7	20998821	20999375	555	1264	59
chr7	156407073	156407981	909	1265	59
chr9	79414262	79414913	652	1266	59
chr19	18490764	18491737	974	1267	59
chr19	54001045	54001864	820	1268	59
chr2	85764779	85765329	551	1269	59
chr2	100732646	100733214	569	1270	59
chr2	153258493	153259079	587	1271	59
chr1	244065313	244065952	640	1272	59
chr3	42586034	42586749	716	1273	59
chr7	158525720	158526345	626	1274	59
chr3	37794815	37795487	673	1275	59
chr8	67626234	67626904	671	1276	59
chr9	88206202	88206835	634	1277	59
chr3	102318569	102319234	666	1278	59
chr3	176691901	176692523	623	1279	59
chr4	70254750	70255334	585	1280	59
chr4	153015865	153017000	1136	1281	59
chr4	168137836	168138434	599	1282	59
chr5	124820780	124821434	655	1283	59
chr7	111390220	111391420	1201	1284	59
chr8	102372989	102373595	607	1285	59
chr9	26801663	26802262	600	1286	59
chr9	125010753	125011378	626	1287	59
chr1	25358629	25359309	681	1288	58
chr10	5804459	5805073	615	1289	58
chr10	52339660	52340262	603	1290	58
chr10	79257945	79259056	1112	1291	58
chr11	742734	743312	579	1292	58
chr13	45461083	45461724	642	1293	58
chr1	29074595	29075202	608	1294	58
chr1	48429108	48429795	688	1295	58
chr1	55346695	55347272	578	1296	58
chr1	234588208	234588909	702	1297	58
chr10	34914922	34915569	648	1298	58
chr11	15992006	15992634	629	1299	58
chr11	27226629	27227304	676	1300	58
chr11	62275704	62276367	664	1301	58
chr11	108105780	108106467	688	1302	58
chr11	126101645	126102267	623	1303	58
chr13	106448424	106449043	620	1304	58
chr14	65077952	65078554	603	1305	58
chr15	76257370	76258025	656	1306	58
chr2	124940792	124941521	730	1307	58
chr2	145769738	145770311	574	1308	58
chr21	18532786	18533372	587	1309	58
chr21	30329934	30330537	604	1310	58
chr3	23634371	23635199	829	1311	58
chr3	145858519	145859100	582	1312	58
chr3	153943175	153943883	709	1313	58
chr3	172326221	172326975	755	1314	58
chr3	187794799	187795450	652	1315	58
chr3	195632947	195633700	754	1316	58
chr4	31393550	31394134	585	1317	58
chr5	15904144	15904736	593	1318	58
chr5	23876281	23876931	651	1319	58
chr5	130596423	130597088	666	1320	58
chr6	71374477	71375068	592	1321	58
chr7	55245272	55245965	694	1322	58
chr7	102629520	102630081	562	1323	58
chr7	103570124	103570731	608	1324	58
chr7	129538573	129539221	649	1325	58
chr7	134152721	134153327	607	1326	58
chr7	136856771	136857431	661	1327	58
chr7	142592321	142592923	603	1328	58
chr8	6291645	6292246	602	1329	58
chr8	67471980	67472605	626	1330	58
chr9	15211286	15211863	578	1331	58
chr9	104576213	104576863	651	1332	58
chr9	134953110	134953760	651	1333	58
chrX	109918548	109919129	582	1334	58
chr1	9903398	9904022	625	1335	58
chr1	167094651	167095251	601	1336	58
chr10	74008262	74009059	798	1337	58
chr10	126053188	126053819	632	1338	58
chr11	12269780	12270434	655	1339	58
chr11	129512014	129512607	594	1340	58
chr12	81775650	81776259	610	1341	58
chr19	3429564	3430225	662	1342	58
chr2	165696569	165697343	775	1343	58
chr22	43391129	43391865	737	1344	58
chr6	108910377	108910940	564	1345	58
chr8	26061693	26062432	740	1346	58
chr17	35672452	35673094	643	1347	58
chr2	41279694	41280329	636	1348	58
chr2	41787767	41788414	648	1349	58
chr2	48752319	48752911	593	1350	58
chr2	240318321	240319043	723	1351	58
chr20	42478231	42479011	781	1352	58
chr3	129142769	129143379	611	1353	58
chr3	131992400	131993171	772	1354	58
chr4	151646587	151647250	664	1355	58
chr4	156614234	156614855	622	1356	58
chr4	169991791	169992505	715	1357	58
chr5	17305538	17306586	1049	1358	58
chr6	110875988	110876689	702	1359	58
chr7	139650770	139651373	604	1360	58
chr9	75600575	75601178	604	1361	58
chr1	193077595	193078301	707	1362	57
chr1	218823800	218824472	673	1363	57
chr1	236455650	236456259	610	1364	57
chr10	3790088	3790685	598	1365	57
chr10	46193237	46193719	483	1366	57
chr13	43127736	43128451	716	1367	57
chr1	47147345	47147901	557	1368	57
chr1	52033163	52033848	686	1369	57
chr1	116676397	116677108	712	1370	57
chr1	167158252	167158916	665	1371	57
chr1	236552479	236553151	673	1372	57
chr1	244825822	244826529	708	1373	57
chr10	1462011	1462709	699	1374	57
chr10	83029625	83030335	711	1375	57
chr11	4772367	4772937	571	1376	57
chr11	10087758	10088396	639	1377	57
chr11	73790817	73791496	680	1378	57
chr11	77811262	77811817	556	1379	57
chr11	83121802	83122434	633	1380	57
chr12	29716425	29717020	596	1381	57
chr12	42968651	42969272	622	1382	57
chr12	58914904	58915472	569	1383	57
chr12	70793872	70794450	579	1384	57
chr12	122897454	122898022	569	1385	57
chr14	23029899	23030552	654	1386	57
chr14	58285159	58285754	596	1387	57
chr17	53919929	53920665	737	1388	57
chr18	52624472	52625104	633	1389	57
chr18	66989794	66990450	657	1390	57
chr2	17124711	17125379	669	1391	57
chr2	76605214	76605811	598	1392	57
chr2	235277479	235278120	642	1393	57
chr2	237588511	237589094	584	1394	57
chr20	10639305	10639904	600	1395	57
chr21	18461301	18461954	654	1396	57
chr22	43386786	43387479	694	1397	57
chr22	50478743	50479379	637	1398	57
chr3	48278012	48278700	689	1399	57
chr3	48848819	48849549	731	1400	57
chr3	120402599	120403322	724	1401	57
chr3	190525434	190526037	604	1402	57
chr4	101551215	101551845	631	1403	57
chr5	60123031	60123673	643	1404	57
chr5	72837173	72837830	658	1405	57
chr5	156097500	156098184	685	1406	57
chr5	171810157	171810823	667	1407	57
chr6	24961139	24961777	639	1408	57
chr6	34563302	34563990	689	1409	57
chr6	44526339	44527019	681	1410	57
chr6	68386754	68387402	649	1411	57
chr6	108914027	108914724	698	1412	57
chr6	142629031	142629615	585	1413	57
chr7	3541120	3541781	662	1414	57
chr16	87452199	87452799	601	1415	57
chr7	25445321	25445925	605	1416	57
chr7	50618370	50618931	562	1417	57
chr7	99547274	99547929	656	1418	57
chr7	156696173	156696773	601	1419	57
chr8	96329626	96330318	693	1420	57
chr8	102595709	102596661	953	1421	57
chr9	80986636	80987163	528	1422	57
chr11	75429658	75430511	854	1423	57
chr12	73777500	73778088	589	1424	57
chr12	91782359	91782975	617	1425	57
chr13	49761733	49762377	645	1426	57
chr15	74935201	74935905	705	1427	57
chr18	11976472	11977035	564	1428	57
chr2	121793626	121794333	708	1429	57
chr2	181579731	181580392	662	1430	57
chr17	57800828	57801529	702	1431	57
chr3	171843617	171844319	703	1432	57
chr6	36647040	36647652	613	1433	57
chr8	96112815	96113582	768	1434	57
chr17	80594297	80595000	704	1435	57
chr18	76771372	76772008	637	1436	57
chr2	75380377	75380993	617	1437	57
chr2	219176603	219177414	812	1438	57
chr2	230275594	230276216	623	1439	57
chr20	58628350	58628969	620	1440	57
chr21	44141360	44142023	664	1441	57
chr1	152164193	152164801	609	1442	57
chr10	58717859	58718611	753	1443	57
chr17	4246097	4246744	648	1444	57
chr17	35678968	35679659	692	1445	57
chr5	81306450	81307047	598	1446	57
chr6	138125725	138126354	630	1447	57
chr7	111443320	111443925	606	1448	57
chr4	41079637	41080237	601	1449	57
chr5	75706889	75707480	592	1450	57
chr6	168367027	168367690	664	1451	57
chr7	34275649	34276179	531	1452	57
chr7	41154180	41154874	695	1453	57
chr8	100881830	100882493	664	1454	57
chr9	18393663	18394360	698	1455	57
chr1	112991979	112992747	769	1456	56
chr1	152020002	152020708	707	1457	56
chr10	106581809	106582422	614	1458	56
chr11	34932508	34933112	605	1459	56
chr11	91341754	91342345	592	1460	56
chr11	114003333	114004084	752	1461	56
chr11	125961834	125962506	673	1462	56
chr13	40474301	40474940	640	1463	56
chr13	43149974	43150544	571	1464	56
chr13	74025469	74026137	669	1465	56
chr14	85109704	85110299	596	1466	56
chr15	20480961	20481564	604	1467	56
chr15	89668407	89669091	685	1468	56
chr1	26406501	26407122	622	1469	56
chr1	86899551	86900193	643	1470	56
chr1	87336622	87337163	542	1471	56
chr1	115892251	115892808	558	1472	56
chr1	169478222	169478908	687	1473	56
chr1	173713752	173714409	658	1474	56
chr1	211353401	211354013	613	1475	56
chr1	219334597	219335243	647	1476	56
chr1	235096372	235096945	574	1477	56
chr10	16352156	16352788	633	1478	56
chr11	102048607	102049304	698	1479	56
chr11	114068656	114069353	698	1480	56
chr12	112743593	112744241	649	1481	56
chr12	116255120	116255822	703	1482	56
chr13	34327985	34328552	568	1483	56
chr15	63695734	63696371	638	1484	56
chr15	66874458	66875151	694	1485	56
chr16	22731204	22731833	630	1486	56
chr16	48295275	48296006	732	1487	56
chr17	71630678	71631249	572	1488	56
chr18	21209313	21209945	633	1489	56
chr18	56446560	56447244	685	1490	56
chr19	30403666	30404275	610	1491	56
chr2	196228076	196228837	762	1492	56
chr2	239078738	239079443	706	1493	56
chr3	120948872	120949583	712	1494	56
chr3	176996834	176997469	636	1495	56
chr4	74812905	74813565	661	1496	56
chr4	186189173	186189775	603	1497	56
chr4	187004834	187005600	767	1498	56
chr5	23727300	23727857	558	1499	56
chr5	127089936	127090631	696	1500	56
chr6	29887989	29888636	648	1501	56
chr6	76579971	76580665	695	1502	56
chr6	134487834	134488448	615	1503	56
chr6	138194343	138194977	635	1504	56
chr7	75878570	75879224	655	1505	56
chr10	60758950	60759551	602	1506	56
chr7	92832729	92833324	596	1507	56
chr7	105603323	105603927	605	1508	56
chr7	108251520	108252129	610	1509	56
chr10	127322012	127322589	578	1510	56
chr7	108254473	108255124	652	1511	56
chr7	112212521	112213325	805	1512	56
chr7	132629420	132629975	556	1513	56
chr11	34190276	34190912	637	1514	56
chr8	10345484	10346082	599	1515	56
chr8	62695259	62695845	587	1516	56
chr8	80812759	80813346	588	1517	56
chr9	71527935	71528513	579	1518	56
chr9	92236378	92236962	585	1519	56
chr9	109402455	109403162	708	1520	56
chrX	51266070	51266751	682	1521	56
chr11	63057017	63057654	638	1522	56
chr15	39566011	39566650	640	1523	56
chr17	64672056	64672837	782	1524	56
chr19	2543666	2544460	795	1525	56
chr19	28780381	28781014	634	1526	56
chr2	235542367	235542974	608	1527	56
chr3	79426997	79427599	603	1528	56
chr4	88225734	88226357	624	1529	56
chr6	46789304	46789952	649	1530	56
chr6	160562125	160562839	715	1531	56
chr7	138795821	138796425	605	1532	56
chr8	1895005	1895634	630	1533	56
chr2	179155942	179156507	566	1534	56
chr20	14074250	14074805	556	1535	56
chr22	24991734	24992379	646	1536	56
chr22	32971402	32972046	645	1537	56
chr3	28662795	28663373	579	1538	56
chr3	186758999	186759623	625	1539	56
chr1	77321695	77322279	585	1540	56
chr16	25700389	25700956	568	1541	56
chr4	93404400	93404955	556	1542	56
chr3	183126904	183127599	696	1543	56
chr4	175317650	175318265	616	1544	56
chr4	174134217	174134861	645	1545	56
chr5	93739081	93739730	650	1546	56
chr5	127659750	127660486	737	1547	56
chr5	156011631	156012223	593	1548	56
chr6	16768289	16768890	602	1549	56
chr6	117245356	117245913	558	1550	56
chr7	120482073	120482681	609	1551	56
chr8	63435676	63436312	637	1552	56
chr8	135037459	135038045	587	1553	56
chr9	300023	300562	540	1554	56
chr9	100834710	100835463	754	1555	56
chr9	121789159	121789763	605	1556	56
chr9	126703836	126704432	597	1557	56
chr1	30155607	30156201	595	1558	55
chr1	120574845	120575479	635	1559	55
chr10	45131975	45132704	730	1560	55
chr11	63401980	63402526	547	1561	55
chr13	52826876	52827387	512	1562	55
chr14	30203437	30203999	563	1563	55
chr14	100045328	100046002	675	1564	55
chr15	45280034	45280665	632	1565	55
chr15	99495598	99496272	675	1566	55
chr17	66643279	66643856	578	1567	55
chr17	67336002	67336559	558	1568	55
chr1	24711079	24711757	679	1569	55
chr1	114636451	114637154	704	1570	55
chr1	162538458	162539079	622	1571	55
chr1	174537554	174538204	651	1572	55
chr1	224505022	224505604	583	1573	55
chr10	1824820	1825522	703	1574	55
chr10	127383378	127384056	679	1575	55
chr11	15640008	15640645	638	1576	55
chr11	43890130	43890804	675	1577	55
chr11	73707334	73707987	654	1578	55
chr11	74694854	74695536	683	1579	55
chr11	95081943	95082520	578	1580	55
chr12	70947250	70947838	589	1581	55
chr14	84720478	84721109	632	1582	55
chr15	55547962	55548564	603	1583	55
chr17	17394978	17395625	648	1584	55
chr17	50162966	50163497	532	1585	55
chr17	71211574	71212144	571	1586	55
chr18	39429599	39430294	696	1587	55
chr19	54125259	54125887	629	1588	55
chr2	106060643	106061224	582	1589	55
chr2	113916288	113917093	806	1590	55
chr2	159949919	159950514	596	1591	55
chr2	171386661	171387344	684	1592	55
chr2	175367976	175368667	692	1593	55
chr2	178989674	178990315	642	1594	55
chr2	193441914	193442494	581	1595	55
chr21	42892325	42892936	612	1596	55
chr22	45514329	45514983	655	1597	55
chr3	2911499	2912123	625	1598	55
chr3	25303695	25304554	860	1599	55
chr3	39786065	39786651	587	1600	55
chr4	10499220	10499736	517	1601	55
chr4	88340690	88341350	661	1602	55
chr4	147897154	147897837	684	1603	55
chr6	7688038	7688693	656	1604	55
chr6	94754702	94755340	639	1605	55
chr6	106517302	106517927	626	1606	55
chr10	3894419	3895152	734	1607	55
chr15	89663156	89663820	665	1608	55
chr18	41516139	41516649	511	1609	55
chr6	111273377	111274016	640	1610	55
chr6	160506152	160506745	594	1611	55
chr7	98621473	98622170	698	1612	55
chr8	53666525	53667295	771	1613	55
chr18	51762208	51762849	642	1614	55
chr18	51842458	51843160	703	1615	55
chr8	75627684	75628255	572	1616	55
chr8	125865448	125866309	862	1617	55
chr18	70856894	70857522	629	1618	55
chr9	85195612	85196565	954	1619	55
chr2	227514679	227515361	683	1620	55
chrX	40377229	40377830	602	1621	55
chrY	14800276	14800953	678	1622	55
chr2	237906442	237907527	1086	1623	55
chr20	49031918	49032589	672	1624	55
chr21	37881134	37881689	556	1625	55
chr22	24603965	24604579	615	1626	55
chr4	80573354	80574054	701	1627	55
chr4	168186236	168186840	605	1628	55
chr5	3741231	3741945	715	1629	55
chr5	54931830	54932407	578	1630	55
chr8	41467465	41468127	663	1631	55
chr9	93683303	93683863	561	1632	55
chrX	10957389	10958026	638	1633	55
chr19	45197874	45198575	702	1634	55
chr2	75708361	75708999	639	1635	55
chr2	227217614	227218188	575	1636	55
chr21	18834642	18835281	640	1637	55
chr21	44075534	44076173	640	1638	55
chr3	74918986	74919700	715	1639	55
chr3	122117749	122118319	571	1640	55
chr1	184980095	184980763	669	1641	55
chr13	21946536	21947176	641	1642	55
chr15	39867315	39867934	620	1643	55
chr5	63915373	63916030	658	1644	55
chr6	144732552	144733252	701	1645	55
chr8	59574995	59575743	749	1646	55
chr4	168300450	168301086	637	1647	55
chrY	17457196	17457863	668	1648	55
chr4	186642939	186643554	616	1649	55
chr6	3494788	3495452	665	1650	55
chr6	19892440	19893079	640	1651	55
chr6	25330052	25330652	601	1652	55
chr6	79585293	79585952	660	1653	55
chr6	95251371	95251971	601	1654	55
chr6	158573390	158574027	638	1655	55
chr7	13460370	13461031	662	1656	55
chr7	33576521	33577079	559	1657	55
chr7	42133071	42133675	605	1658	55
chr7	50724970	50725582	613	1659	55
chr7	95252171	95252825	655	1660	55
chr9	102811713	102812312	600	1661	55
chr9	129786315	129787696	1382	1662	55
chr9	132194928	132195516	589	1663	55
chr9	135578636	135579262	627	1664	55
chrX	51059061	51059687	627	1665	55
chr1	22674763	22675369	607	1666	54
chr1	91852795	91853197	403	1667	54
chr1	245406201	245406772	572	1668	54
chr10	73272506	73273173	668	1669	54
chr11	61368908	61369554	647	1670	54
chr11	113911476	113912117	642	1671	54
chr12	56152720	56153368	649	1672	54
chr13	109571677	109572374	698	1673	54
chr16	22738715	22739320	606	1674	54
chr17	33478029	33478479	451	1675	54
chr18	28949372	28949954	583	1676	54
chr1	12535819	12536593	775	1677	54
chr1	184874622	184875229	608	1678	54
chr1	203945305	203945854	550	1679	54
chr1	246780702	246781579	878	1680	54
chr10	14708925	14709723	799	1681	54
chr10	28227848	28228474	627	1682	54
chr10	76635562	76636160	599	1683	54
chr10	123348952	123349622	671	1684	54
chr11	34689552	34690206	655	1685	54
chr12	117357274	117358282	1009	1686	54
chr13	34610136	34610766	631	1687	54
chr13	51383727	51384326	600	1688	54
chr14	35673049	35673654	606	1689	54
chr14	80730967	80731537	571	1690	54
chr16	19407651	19408349	699	1691	54
chr17	16034815	16035429	615	1692	54
chr17	19151229	19151928	700	1693	54
chr18	8298935	8299570	636	1694	54
chr2	40964343	40964976	634	1695	54
chr2	73773411	73774043	633	1696	54
chr2	109248805	109249593	789	1697	54
chr2	230377194	230377837	644	1698	54
chr20	2433126	2433730	605	1699	54
chr20	21974669	21975305	637	1700	54
chr20	48511955	48512720	766	1701	54
chr20	54923339	54924005	667	1702	54
chr21	20939173	20939811	639	1703	54
chr19	33520612	33521364	753	1704	54
chr3	24182822	24183419	598	1705	54
chr3	64353965	64354649	685	1706	54
chr3	150872397	150873003	607	1707	54
chr3	182542671	182543301	631	1708	54
chr4	54542403	54543004	602	1709	54
chr4	69190550	69191105	556	1710	54
chr4	77532455	77533215	761	1711	54
chr4	95437100	95437657	558	1712	54
chr4	102082137	102082850	714	1713	54
chr11	7559830	7560467	638	1714	54
chr17	66374279	66375237	959	1715	54
chr20	37233319	37233980	662	1716	54
chr5	13731180	13731988	809	1717	54
chr5	32193594	32194280	687	1718	54
chr5	55353900	55354547	648	1719	54
chr5	71044134	71044800	667	1720	54
chr5	101961125	101961830	706	1721	54
chr5	146892180	146892757	578	1722	54
chr6	4738748	4739340	593	1723	54
chr6	25804993	25805577	585	1724	54
chr6	45992015	45992627	613	1725	54
chr6	122295318	122295902	585	1726	54
chr6	139858067	139858802	736	1727	54
chr6	148579913	148580440	528	1728	54
chr7	18592670	18593385	716	1729	54
chr7	29376473	29377173	701	1730	54
chr7	112597875	112598479	605	1731	54
chr7	143116970	143117625	656	1732	54
chr8	18037099	18037684	586	1733	54
chr8	128030730	128031359	630	1734	54
chr9	2500597	2501214	618	1735	54
chr9	34674405	34675035	631	1736	54
chr9	94117660	94118313	654	1737	54
chrX	46599279	46599899	621	1738	54
chr6	106545452	106546052	601	1739	54
chr7	87910676	87911471	796	1740	54
chr9	36252213	36252836	624	1741	54
chr2	27114907	27115524	618	1742	54
chr9	130336761	130337410	650	1743	54
chr2	85834924	85835546	623	1744	54
chr20	15504430	15505012	583	1745	54
chr20	48516068	48516712	645	1746	54
chr21	31599531	31600525	995	1747	54
chr21	31952394	31952930	537	1748	54
chr22	41128601	41129215	615	1749	54
chr3	172231133	172231853	721	1750	54
chr3	193429833	193430501	669	1751	54
chr4	85967285	85967907	623	1752	54
chr2	170859728	170860311	584	1753	54
chr5	36285886	36286594	709	1754	54
chr5	76434630	76435231	602	1755	54
chr5	155005594	155006307	714	1756	54
chr5	124011873	124012544	672	1757	54
chr6	102189516	102190167	652	1758	54
chr6	112754439	112755148	710	1759	54
chr7	47615424	47616073	650	1760	54
chr7	77088449	77089173	725	1761	54
chr7	107379925	107380623	699	1762	54
chr7	139725048	139725625	578	1763	54
chr8	128598246	128598843	598	1764	54
chr9	24374160	24374728	569	1765	54
chr9	89735413	89736030	618	1766	54
chrX	32244337	32244961	625	1767	54
chr1	110562279	110562872	594	1768	53
chr1	223691795	223692379	585	1769	53
chr11	62109379	62110143	765	1770	53
chr11	129678019	129678584	566	1771	53
chr12	20704220	20704670	451	1772	53
chr12	64822551	64823270	720	1773	53
chr12	120367950	120368554	605	1774	53
chr12	122369459	122370054	596	1775	53
chr13	31530785	31531397	613	1776	53
chr13	107389274	107389887	614	1777	53
chr13	110048490	110049085	596	1778	53
chr14	51233099	51233804	706	1779	53
chr15	69879955	69880573	619	1780	53
chr15	101437920	101438564	645	1781	53
chr16	61493738	61494499	762	1782	53
chr17	53232156	53232867	712	1783	53
chr17	69108252	69108909	658	1784	53
chr17	80019297	80019859	563	1785	53
chr18	13026570	13027187	618	1786	53
chr19	8244816	8245475	660	1787	53
chr19	35620446	35621061	616	1788	53
chr19	52529634	52530377	744	1789	53
chr1	55453001	55453609	609	1790	53
chr1	61598645	61599358	714	1791	53
chr1	61818951	61819793	843	1792	53
chr10	43689938	43690585	648	1793	53
chr10	59608704	59609406	703	1794	53
chr10	79316900	79317469	570	1795	53
chr10	113549460	113550150	691	1796	53
chr10	128842385	128843022	638	1797	53
chr11	121346926	121347580	655	1798	53
chr12	30589866	30590470	605	1799	53
chr12	30701122	30701704	583	1800	53
chr12	41454954	41455520	567	1801	53
chr12	53962969	53963572	604	1802	53
chr12	96020650	96021272	623	1803	53
chr14	52470036	52470611	576	1804	53
chr15	45679415	45680072	658	1805	53
chr17	219323	219909	587	1806	53
chr17	7158163	7158797	635	1807	53
chr17	71856541	71857256	716	1808	53
chr18	25502737	25503372	636	1809	53
chr18	28614435	28615094	660	1810	53
chr19	33523114	33523837	724	1811	53
chr19	35621761	35622393	633	1812	53
chr2	42673627	42674193	567	1813	53
chr2	58308111	58308694	584	1814	53
chr2	69173119	69173776	658	1815	53
chr2	165706561	165707219	659	1816	53
chr3	9816050	9816623	574	1817	53
chr2	38386516	38387311	796	1818	53
chr3	72386019	72386671	653	1819	53
chr3	114737447	114738067	621	1820	53
chr3	154950969	154951569	601	1821	53
chr4	125885437	125886134	698	1822	53
chr2	41301926	41302471	546	1823	53
chr4	171001600	171002241	642	1824	53
chr5	38167534	38168188	655	1825	53
chr5	59743200	59743831	632	1826	53
chr5	79477334	79478057	724	1827	53
chr5	87551880	87552531	652	1828	53
chr5	118664293	118664947	655	1829	53
chr5	165303407	165304073	667	1830	53
chr1	14825298	14825845	548	1831	53
chr6	75686602	75687152	551	1832	53
chr7	23374171	23374731	561	1833	53
chr7	33620681	33621279	599	1834	53
chr7	100995474	100996124	651	1835	53
chr7	116763571	116764125	555	1836	53
chr1	184898972	184899629	658	1837	53
chr11	60138083	60138819	737	1838	53
chr11	107701317	107702111	795	1839	53
chr8	98745709	98746325	617	1840	53
chr8	117010496	117011105	610	1841	53
chr8	117652034	117652696	663	1842	53
chr13	51608885	51609440	556	1843	53
chr8	128531339	128531996	658	1844	53
chr9	31510463	31511125	663	1845	53
chr15	26873122	26873715	594	1846	53
chr9	100883261	100883935	675	1847	53
chr9	112840763	112841336	574	1848	53
chr9	120253660	120254262	603	1849	53
chrX	19354577	19355320	744	1850	53
chrX	130805595	130806256	662	1851	53
chrX	135535803	135536475	673	1852	53
chr16	22037699	22038389	691	1853	53
chr2	99777055	99777693	639	1854	53
chr16	78167749	78168356	608	1855	53
chr2	108888324	108888969	646	1856	53
chr16	80223599	80224304	706	1857	53
chr17	35631199	35631879	681	1858	53
chr2	123166909	123167719	811	1859	53
chr17	47480973	47481694	722	1860	53
chr2	238769649	238770219	571	1861	53
chr2	145626992	145627544	553	1862	53
chr20	4151488	4152105	618	1863	53
chr21	33783756	33784480	725	1864	53
chr3	28829917	28830565	649	1865	53
chr3	130519565	130520201	637	1866	53
chr6	11735402	11736002	601	1867	53
chr6	138708624	138709289	666	1868	53
chr7	131085573	131086323	751	1869	53
chr8	62946832	62947459	628	1870	53
chr2	224094957	224095588	632	1871	53
chr2	242032711	242033413	703	1872	53
chr21	42417003	42418293	1291	1873	53
chr3	104529721	104530323	603	1874	53
chr4	165691170	165691804	635	1875	53
chr5	28193444	28194047	604	1876	53
chr1	59536945	59537459	515	1877	53
chr13	35336626	35337247	622	1878	53
chr2	938369	938994	626	1879	53
chr2	172953320	172953967	648	1880	53
chr4	122520034	122520605	572	1881	53
chr5	93712430	93713144	715	1882	53
chr6	160593725	160594319	595	1883	53
chr5	101117984	101118773	790	1884	53
chr9	104968623	104969182	560	1885	53
chr5	124025307	124025881	575	1886	53
chr5	148396530	148397138	609	1887	53
chr6	146507452	146508052	601	1888	53
chr6	169009427	169010140	714	1889	53
chr7	30183320	30183831	512	1890	53
chr7	91194771	91195429	659	1891	53
chr7	125118781	125119379	599	1892	53
chr7	131645770	131646373	604	1893	53
chr7	143131573	143132273	701	1894	53
chr8	43066743	43067375	633	1895	53
chr9	14251221	14251973	753	1896	53
chr1	19759779	19760501	723	1897	52
chr1	118117004	118117629	626	1898	52
chr1	184726909	184727554	646	1899	52
chr1	227204579	227205222	644	1900	52
chr10	51531028	51531723	696	1901	52
chr11	67349712	67350434	723	1902	52
chr11	89290462	89291064	603	1903	52
chr11	114294467	114295061	595	1904	52
chr12	71966215	71966788	574	1905	52
chr12	94082782	94083422	641	1906	52
chr13	36426773	36427375	603	1907	52
chr13	74940770	74941277	508	1908	52
chr13	78948333	78948938	606	1909	52
chr15	22496815	22497406	592	1910	52
chr15	23648670	23649262	593	1911	52
chr17	16921787	16922413	627	1912	52
chr17	54249913	54250487	575	1913	52
chr17	69568894	69569465	572	1914	52
chr19	49066293	49066964	672	1915	52
chr2	9748319	9749017	699	1916	52
chr2	28840302	28840893	592	1917	52
chr2	80016061	80016743	683	1918	52
chr1	66387059	66387779	721	1919	52
chr1	80858022	80858666	645	1920	52
chr1	84722601	84723205	605	1921	52
chr1	164840851	164841466	616	1922	52
chr1	188138951	188139604	654	1923	52
chr1	201744447	201745018	572	1924	52
chr1	221567229	221567995	767	1925	52
chr1	236496402	236497001	600	1926	52
chr10	62884356	62884973	618	1927	52
chr11	26932020	26932712	693	1928	52
chr11	35277011	35277617	607	1929	52
chr11	36486203	36486796	594	1930	52
chr12	13036220	13036872	653	1931	52
chr12	123882866	123883470	605	1932	52
chr13	66517017	66517601	585	1933	52
chr15	30145524	30146243	720	1934	52
chr15	69853734	69855105	1372	1935	52
chr16	77711054	77711636	583	1936	52
chr17	11997615	11998215	601	1937	52
chr17	27268228	27268879	652	1938	52
chr17	62299829	62300643	815	1939	52
chr18	45733154	45733722	569	1940	52
chr18	55244635	55245222	588	1941	52
chr2	37194711	37195376	666	1942	52
chr2	37906219	37906944	726	1943	52
chr2	138935181	138935844	664	1944	52
chr2	166809237	166809955	719	1945	52
chr2	219178021	219178648	628	1946	52
chr20	45605480	45606095	616	1947	52
chr21	42893532	42894125	594	1948	52
chr3	2886371	2887050	680	1949	52
chr3	25639159	25639849	691	1950	52
chr3	45658919	45659500	582	1951	52
chr3	87644928	87645521	594	1952	52
chr3	136062236	136062901	666	1953	52
chr3	190965168	190965850	683	1954	52
chr4	41444690	41445307	618	1955	52
chr4	84560041	84560653	613	1956	52
chr4	140617505	140618087	583	1957	52
chr4	141884954	141885637	684	1958	52
chr5	41771581	41772244	664	1959	52
chr5	126984930	126985634	705	1960	52
chr5	155959757	155960334	578	1961	52
chr6	9463472	9464083	612	1962	52
chr6	46029843	46030674	832	1963	52
chr6	48240590	48241189	600	1964	52
chr6	131455440	131456139	700	1965	52
chr7	10084420	10084973	554	1966	52
chr7	41160770	41161331	562	1967	52
chr7	89314375	89314981	607	1968	52
chr7	109795375	109796073	699	1969	52
chr7	135708175	135708921	747	1970	52
chr8	18979562	18980234	673	1971	52
chr8	29258948	29259489	542	1972	52
chr8	42306843	42307449	607	1973	52
chr8	134836889	134837495	607	1974	52
chr9	83644811	83645611	801	1975	52
chrX	47010603	47011271	669	1976	52
chrX	67977287	67977927	641	1977	52
chr2	195883134	195883729	596	1978	52
chr2	197750511	197751057	547	1979	52
chr11	76772106	76772734	629	1980	52
chr13	69602901	69603590	690	1981	52
chr16	54773199	54773833	635	1982	52
chr17	57914659	57915497	839	1983	52
chr2	234180293	234180957	665	1984	52
chr4	153923190	153923837	648	1985	52
chrX	18028249	18028879	631	1986	52
chr20	16727895	16728519	625	1987	52
chr20	22433105	22433869	765	1988	52
chr21	43762023	43762611	589	1989	52
chr3	7202301	7202933	633	1990	52
chr12	80950120	80950884	765	1991	52
chr5	132611423	132612036	614	1992	52
chr15	48336993	48337634	642	1993	52
chr16	81014638	81015254	617	1994	52
chr17	34148294	34148884	591	1995	52
chr18	36463308	36463985	678	1996	52
chr2	13022231	13022843	613	1997	52
chr3	15714936	15715599	664	1998	52
chr7	11489831	11490424	594	1999	52
[truncated: 67,331 more rows]

## Sheet: 1B_healthy
chr	start	end	size	healthy_tissues	healthy_enhid
chr1	95209397	95209905	509	15	1
chr11	114033462	114034010	549	15	2
chr11	114049839	114050505	667	15	3
chr12	94097898	94098479	582	15	4
chr12	94207772	94208353	582	15	5
chr13	45428671	45429217	547	15	6
chr14	76002156	76002704	549	15	7
chr15	35600871	35601383	513	15	8
chr16	78156909	78157366	458	15	9
chr17	53684987	53685601	615	15	10
chr17	57946754	57947212	459	15	11
chr18	21264531	21265125	595	15	12
chr19	46246251	46246717	467	15	13
chr2	38365959	38366618	660	15	14
chr20	56338265	56338865	601	15	15
chr22	47688166	47688737	572	15	16
chr3	7423989	7424615	627	15	17
chr3	188665670	188666250	581	15	18
chr4	57594652	57595102	451	15	19
chr4	102132389	102132966	578	15	20
chr4	129581375	129581966	592	15	21
chr1	9496324	9496837	514	14	22
chr1	184047933	184048506	574	14	23
chr1	184591379	184591876	498	14	24
chr1	192813497	192813955	459	14	25
chr1	231820111	231820555	445	14	26
chr11	114030667	114031205	539	14	27
chr11	114068697	114069305	609	14	28
chr12	64983956	64984409	454	14	29
chr12	115093760	115094398	639	14	30
chr12	115762652	115763368	717	14	31
chr13	49973928	49974567	640	14	32
chr13	95870371	95870965	595	14	33
chr13	99068596	99069072	477	14	34
chr13	110161840	110162365	526	14	35
chr14	64981791	64982258	468	14	36
chr14	100433091	100433613	523	14	37
chr16	20715574	20716066	493	14	38
chr16	22223300	22223791	492	14	39
chr16	23434773	23435316	544	14	40
chr18	56721938	56722599	662	14	41
chr2	7171841	7172368	528	14	42
chr2	100684246	100684818	573	14	43
chr2	235277518	235278036	519	14	44
chr20	36738272	36739022	751	14	45
chr20	51417965	51418522	558	14	46
chr20	53601565	53602065	501	14	47
chr20	56348244	56348726	483	14	48
chr3	48273600	48274132	533	14	49
chr3	183483132	183483555	424	14	50
chr4	78485264	78485852	589	14	51
chr5	172438581	172439001	421	14	52
chr7	99424800	99425371	572	14	53
chr7	130969431	130969986	556	14	54
chr8	75488560	75489080	521	14	55
chr8	81158957	81159518	562	14	56
chr9	112951233	112951759	527	14	57
chr1	32967470	32968000	531	13	58
chr1	56046455	56047005	551	13	59
chr1	60893875	60894347	473	13	60
chr1	232900366	232900947	582	13	61
chr10	4100945	4101378	434	13	62
chr10	34188517	34189013	497	13	63
chr10	60759017	60759478	462	13	64
chr10	61751388	61751885	498	13	65
chr10	110481621	110482115	495	13	66
chr10	119555857	119556367	511	13	67
chr10	123822701	123823228	528	13	68
chr11	9590367	9590977	611	13	69
chr11	19629105	19629567	463	13	70
chr11	35929538	35930115	578	13	71
chr11	65239469	65240016	548	13	72
chr11	95380455	95380921	467	13	73
chr12	46887648	46888131	484	13	74
chr12	94985762	94986229	468	13	75
chr12	95283298	95283798	501	13	76
chr12	97962432	97962929	498	13	77
chr12	101476948	101477448	501	13	78
chr12	102009813	102010329	517	13	79
chr12	111505341	111505770	430	13	80
chr12	115352037	115352503	467	13	81
chr13	24776376	24776736	361	13	82
chr13	44795828	44796278	451	13	83
chr13	45444638	45445078	441	13	84
chr13	50432651	50433078	428	13	85
chr13	95687934	95688378	445	13	86
chr13	110746878	110747434	557	13	87
chr15	63191173	63191723	551	13	88
chr15	96223030	96223569	540	13	89
chr16	10614291	10614766	476	13	90
chr16	14580566	14581114	549	13	91
chr16	17407066	17407591	526	13	92
chr16	72222301	72222766	466	13	93
chr18	21405988	21406499	512	13	94
chr19	2543603	2544390	788	13	95
chr19	46804049	46804540	492	13	96
chr2	5251753	5252194	442	13	97
chr2	9141181	9141670	490	13	98
chr2	28969279	28969844	566	13	99
chr2	43103379	43103928	550	13	100
chr2	112715312	112715918	607	13	101
chr2	169134967	169135509	543	13	102
chr2	189438082	189438586	505	13	103
chr2	215259686	215260168	483	13	104
chr2	239505768	239506236	469	13	105
chr20	45947365	45947872	508	13	106
chr20	45962794	45963365	572	13	107
chr21	36696477	36697117	641	13	108
chr22	26024444	26024887	444	13	109
chr3	62082769	62083432	664	13	110
chr3	187457167	187457909	743	13	111
chr4	6958888	6959302	415	13	112
chr4	77492416	77492974	559	13	113
chr4	80004522	80005016	495	13	114
chr4	173883496	173884126	631	13	115
chr5	16547531	16547966	436	13	116
chr5	16776506	16777101	596	13	117
chr5	38667001	38667451	451	13	118
chr5	55354010	55354557	548	13	119
chr5	75843292	75843742	451	13	120
chr5	119388764	119389360	597	13	121
chr5	124820837	124821370	534	13	122
chr5	177753031	177753651	621	13	123
chr6	11288208	11288793	586	13	124
chr6	89745154	89746009	856	13	125
chr6	91078631	91079245	615	13	126
chr6	147500949	147501471	523	13	127
chr7	27975960	27976632	673	13	128
chr7	51674244	51674991	748	13	129
chr7	82896381	82896936	556	13	130
chr7	95179215	95179886	672	13	131
chr7	98199136	98199715	580	13	132
chr7	101026173	101026686	514	13	133
chr7	105857448	105858081	634	13	134
chr8	28147599	28148180	582	13	135
chr8	48540114	48540761	648	13	136
chr8	126285368	126285911	544	13	137
chr9	86601609	86602083	475	13	138
chr9	89020128	89020499	372	13	139
chr9	92279802	92280206	405	13	140
chr9	99365825	99366583	759	13	141
chr9	110904907	110905482	576	13	142
chrX	53100773	53101174	402	13	143
chr1	5554508	5555005	498	12	144
chr1	20358936	20359370	435	12	145
chr1	21658597	21659055	459	12	146
chr1	24345255	24345747	493	12	147
chr1	55929419	55930005	587	12	148
chr1	60209147	60209655	509	12	149
chr1	62103949	62104455	507	12	150
chr1	64394402	64394797	396	12	151
chr1	85084997	85085404	408	12	152
chr1	86000240	86000670	431	12	153
chr1	192830925	192831410	486	12	154
chr1	204058084	204058597	514	12	155
chr1	225960155	225960656	502	12	156
chr1	232840454	232840919	466	12	157
chr1	235053847	235054355	509	12	158
chr10	3894461	3895028	568	12	159
chr10	63054149	63054636	488	12	160
chr10	65441906	65442471	566	12	161
chr10	78011596	78012352	757	12	162
chr10	79047317	79047878	562	12	163
chr10	127322040	127322576	537	12	164
chr10	134295646	134296178	533	12	165
chr11	9548954	9549567	614	12	166
chr11	12091843	12092417	575	12	167
chr11	26868946	26869417	472	12	168
chr11	34190305	34190817	513	12	169
chr11	82837867	82838394	528	12	170
chr11	120911747	120912255	509	12	171
chr11	129895245	129895717	473	12	172
chr11	133253462	133253912	451	12	173
chr12	22913179	22913648	470	12	174
chr12	31884748	31885179	432	12	175
chr12	52520188	52520891	704	12	176
chr12	76660498	76660979	482	12	177
chr12	92424403	92424879	477	12	178
chr12	94178279	94178902	624	12	179
chr12	118240829	118241229	401	12	180
chr13	21607605	21608103	499	12	181
chr13	34909667	34910128	462	12	182
chr13	36432785	36433378	594	12	183
chr13	40810328	40811178	851	12	184
chr13	43498411	43498828	418	12	185
chr13	44792778	44793392	615	12	186
chr13	45423421	45423978	558	12	187
chr13	83639315	83639780	466	12	188
chr13	92972613	92973078	466	12	189
chr14	51230139	51230610	472	12	190
chr14	52470024	52470541	518	12	191
chr14	61932856	61933291	436	12	192
chr14	63267276	63267727	452	12	193
chr14	82854027	82854506	480	12	194
chr15	52945780	52946238	459	12	195
chr15	58033238	58033730	493	12	196
chr15	58625188	58625588	401	12	197
chr15	60666780	60667280	501	12	198
chr15	61044554	61045257	704	12	199
chr15	69886730	69887325	596	12	200
chr15	74935312	74935734	423	12	201
chr15	83588125	83588630	506	12	202
chr15	84599359	84599992	634	12	203
chr15	89672871	89673336	466	12	204
chr16	6679136	6679616	481	12	205
chr16	56951052	56951520	469	12	206
chr16	73023966	73024441	476	12	207
chr16	77448591	77449166	576	12	208
chr16	84946891	84947341	451	12	209
chr17	198360	198812	453	12	210
chr17	57914731	57915442	712	12	211
chr17	63459265	63459762	498	12	212
chr17	64672096	64672565	470	12	213
chr17	75468815	75469362	548	12	214
chr17	78042424	78042912	489	12	215
chr17	80071832	80072301	470	12	216
chr17	80091951	80092362	412	12	217
chr18	10041061	10041688	628	12	218
chr18	55952932	55953351	420	12	219
chr18	56446599	56447149	551	12	220
chr18	56720549	56720999	451	12	221
chr19	3429657	3430190	534	12	222
chr19	41151719	41152290	572	12	223
chr2	439918	440436	519	12	224
chr2	27930718	27931184	467	12	225
chr2	28849718	28850234	517	12	226
chr2	28884363	28884868	506	12	227
chr2	48752348	48752836	489	12	228
chr2	101696406	101697221	816	12	229
chr2	168943393	168943779	387	12	230
chr2	223650836	223651314	479	12	231
chr2	226707713	226708236	524	12	232
chr2	227603418	227603877	460	12	233
chr2	229636391	229637018	628	12	234
chr20	8074997	8075790	794	12	235
chr20	23603565	23604022	458	12	236
chr20	30300364	30300815	452	12	237
chr20	32199854	32200322	469	12	238
chr20	32857922	32858465	544	12	239
chr20	50247918	50248575	658	12	240
chr21	18461327	18461827	501	12	241
chr21	30518380	30518896	517	12	242
chr21	40125277	40125827	551	12	243
chr21	44151420	44151977	558	12	244
chr22	43329716	43330287	572	12	245
chr22	49066516	49066987	472	12	246
chr3	14290445	14291000	556	12	247
chr3	14337294	14337682	389	12	248
chr3	24181500	24182020	521	12	249
chr3	30559629	30560209	581	12	250
chr3	40928520	40929000	481	12	251
chr3	56989519	56990032	514	12	252
chr3	64930876	64931419	544	12	253
chr3	108038207	108038750	544	12	254
chr3	114737526	114738000	475	12	255
chr3	121688850	121689350	501	12	256
chr3	148343036	148343482	447	12	257
chr3	152103545	152103950	406	12	258
chr3	156624111	156624551	441	12	259
chr3	161362628	161363100	473	12	260
chr3	194591762	194592404	643	12	261
chr4	6860702	6861166	465	12	262
chr4	12863020	12863616	597	12	263
chr4	26143452	26143952	501	12	264
chr4	54542416	54542933	518	12	265
chr4	89435929	89436490	562	12	266
chr4	152074750	152075202	453	12	267
chr4	154190783	154191202	420	12	268
chr4	184509202	184509766	565	12	269
chr4	185077352	185077810	459	12	270
chr5	14589001	14589512	512	12	271
chr5	14717115	14717592	478	12	272
chr5	33487281	33487851	571	12	273
chr5	67466901	67467401	501	12	274
chr5	71146597	71147076	480	12	275
chr5	71306220	71306751	532	12	276
chr5	94977542	94978014	473	12	277
chr5	95192901	95193481	581	12	278
chr5	114894072	114894731	660	12	279
chr5	136590379	136590901	523	12	280
chr5	136651652	136652101	450	12	281
chr5	172846775	172847414	640	12	282
chr6	4235443	4235946	504	12	283
chr6	8559207	8559643	437	12	284
chr6	14093080	14093593	514	12	285
chr6	14598606	14599009	404	12	286
chr6	35569609	35570109	501	12	287
chr6	35690143	35690707	565	12	288
chr6	138125807	138126259	453	12	289
chr6	151553993	151554481	489	12	290
chr6	160137066	160137661	596	12	291
chr6	168151641	168152093	453	12	292
chr7	11268136	11268681	546	12	293
chr7	20633573	20634031	459	12	294
chr7	25659745	25660336	592	12	295
chr7	42908158	42908742	585	12	296
chr7	46643386	46643886	501	12	297
chr7	50569881	50570424	544	12	298
chr7	50724981	50725536	556	12	299
chr7	51681552	51682086	535	12	300
chr7	73512383	73513036	654	12	301
chr7	144087586	144088081	496	12	302
chr7	151377831	151378331	501	12	303
chr8	590114	590630	517	12	304
chr8	19624876	19625418	543	12	305
chr8	67472125	67472657	533	12	306
chr8	101050957	101051468	512	12	307
chr8	108626606	108627130	525	12	308
chr8	124417718	124418196	479	12	309
chr8	141489714	141490230	517	12	310
chr9	75942083	75942515	433	12	311
chr9	92236425	92236933	509	12	312
chr9	93805259	93805733	475	12	313
chr9	96818671	96819270	600	12	314
chr9	96897459	96897983	525	12	315
chr9	118412233	118412809	577	12	316
chrX	67977327	67977893	567	12	317
chr1	8130955	8131397	443	11	318
chr1	8472370	8472916	547	11	319
chr1	9444709	9445247	539	11	320
chr1	19753687	19754247	561	11	321
chr1	19840964	19841505	542	11	322
chr1	37964755	37965197	443	11	323
chr1	48429197	48429632	436	11	324
chr1	56431505	56432005	501	11	325
chr1	60061520	60061955	436	11	326
chr1	69010349	69010836	488	11	327
chr1	77626051	77626497	447	11	328
chr1	154390726	154391142	417	11	329
chr1	156480497	156481042	546	11	330
chr1	156586155	156586647	493	11	331
chr1	201744497	201744897	401	11	332
chr1	219452705	219453197	493	11	333
chr10	4325967	4326478	512	11	334
chr10	63697196	63697728	533	11	335
chr10	65558809	65559328	520	11	336
chr10	74014778	74015226	449	11	337
chr10	123880553	123880961	409	11	338
chr10	127938667	127939178	512	11	339
chr10	128955905	128956617	713	11	340
chr10	129907852	129908701	850	11	341
chr11	2243703	2244167	465	11	342
chr11	10608348	10608867	520	11	343
chr11	17427117	17427617	501	11	344
chr11	35083089	35083733	645	11	345
chr11	57270394	57270817	424	11	346
chr11	61462862	61463385	524	11	347
chr11	62355205	62355662	458	11	348
chr11	68419201	68419617	417	11	349
chr11	113907167	113907667	501	11	350
chr11	114034655	114035122	468	11	351
chr11	129512964	129513486	523	11	352
chr12	15002479	15002987	509	11	353
chr12	15781948	15782536	589	11	354
chr12	56241653	56242148	496	11	355
chr12	73447673	73448079	407	11	356
chr12	75374287	75374817	531	11	357
chr12	81639248	81639698	451	11	358
chr12	91782379	91782879	501	11	359
chr12	92112013	92112598	586	11	360
chr12	110120103	110120729	627	11	361
chr12	116255126	116255679	554	11	362
chr13	33426715	33427215	501	11	363
chr13	36931869	36932440	572	11	364
chr13	45461228	45461604	377	11	365
chr13	51002228	51002778	551	11	366
chr13	52313371	52314028	658	11	367
chr13	109599926	109600967	1042	11	368
chr14	32492291	32492691	401	11	369
chr14	53012314	53012791	478	11	370
chr14	55136505	55137113	609	11	371
chr14	65077997	65078691	695	11	372
chr14	74127188	74127633	446	11	373
chr14	84720556	84721091	536	11	374
chr14	85823391	85823906	516	11	375
chr14	98770912	98771377	466	11	376
chr15	23791271	23791748	478	11	377
chr15	33115981	33116383	403	11	378
chr15	40682230	40682636	407	11	379
chr15	45431923	45432296	374	11	380
chr15	60685180	60685657	478	11	381
chr15	63345357	63345805	449	11	382
chr15	68314373	68314895	523	11	383
chr15	80070421	80071029	609	11	384
chr15	85874430	85874880	451	11	385
chr15	88492452	88493030	579	11	386
chr15	101261965	101262438	474	11	387
chr16	22037823	22038304	482	11	388
chr16	22696610	22697141	532	11	389
chr16	72711717	72712140	424	11	390
chr16	77392924	77393366	443	11	391
chr16	78506766	78507224	459	11	392
chr16	84866071	84866641	571	11	393
chr17	8057532	8058065	534	11	394
chr17	17479012	17479462	451	11	395
chr17	62404761	62405312	552	11	396
chr18	9855123	9855549	427	11	397
chr18	39958849	39959299	451	11	398
chr18	41514888	41515544	657	11	399
chr18	42664138	42664638	501	11	400
chr18	42996075	42996599	525	11	401
chr18	52624526	52624967	442	11	402
chr18	74374649	74375149	501	11	403
chr19	5621132	5621699	568	11	404
chr19	17097090	17097640	551	11	405
chr19	49322682	49323190	509	11	406
chr19	51392889	51393349	461	11	407
chr2	12201836	12202318	483	11	408
chr2	12928268	12928836	569	11	409
chr2	17124736	17125268	533	11	410
chr2	24762833	24763368	536	11	411
chr2	26159880	26160386	507	11	412
chr2	28866736	28867186	451	11	413
chr2	43072068	43072686	619	11	414
chr2	69901441	69901836	396	11	415
chr2	74104616	74105040	425	11	416
chr2	100732713	100733098	386	11	417
chr2	148245268	148245822	555	11	418
chr2	190276536	190277067	532	11	419
chr2	195886794	195887218	425	11	420
chr2	217486050	217486468	419	11	421
chr2	218114568	218115086	519	11	422
chr2	227514657	227515268	612	11	423
chr2	230271859	230272318	460	11	424
chr2	237733468	237733829	362	11	425
chr2	238150736	238151236	501	11	426
chr2	238358068	238358568	501	11	427
chr2	240073468	240073918	451	11	428
chr20	8835965	8836472	508	11	429
chr20	10485522	10486015	494	11	430
chr20	19945195	19945672	478	11	431
chr20	20505872	20506365	494	11	432
chr20	36874121	36874522	402	11	433
chr20	39097422	39097851	430	11	434
chr20	44407476	44408172	697	11	435
chr20	45079072	45079623	552	11	436
chr20	45946014	45946372	359	11	437
chr20	49011794	49012322	529	11	438
chr20	61829735	61830222	488	11	439
chr21	40322539	40323054	516	11	440
chr21	42893536	42893946	411	11	441
chr21	46714387	46714970	584	11	442
chr21	46783866	46784496	631	11	443
chr21	46852827	46853348	522	11	444
chr22	22061966	22062437	472	11	445
chr22	38458800	38459287	488	11	446
chr22	43016820	43017351	532	11	447
chr22	43386887	43387362	476	11	448
chr22	45586364	45586740	377	11	449
chr3	12451749	12452310	562	11	450
chr3	24182896	24183283	388	11	451
chr3	41013034	41013582	549	11	452
chr3	51654519	51654915	397	11	453
chr3	72242993	72243600	608	11	454
chr3	74692782	74693282	501	11	455
chr3	102296107	102296600	494	11	456
chr3	104317970	104318420	451	11	457
chr3	104330128	104330472	345	11	458
chr3	112782982	112783450	469	11	459
chr3	117328959	117329350	392	11	460
chr3	123346500	123346950	451	11	461
chr3	139905181	139905700	520	11	462
chr3	140439032	140439511	480	11	463
chr3	154950982	154951489	508	11	464
chr3	171843698	171844250	553	11	465
chr3	174058750	174059291	542	11	466
chr3	177310403	177310882	480	11	467
chr3	186689282	186689770	489	11	468
chr3	194959526	194960000	475	11	469
chr4	8353588	8354102	515	11	470
chr4	24519950	24520416	467	11	471
chr4	47854142	47854516	375	11	472
chr4	70592152	70592616	465	11	473
chr4	87252316	87252902	587	11	474
chr4	88442895	88443435	541	11	475
chr4	95544435	95544977	543	11	476
chr4	97698216	97698702	487	11	477
chr4	129765902	129766352	451	11	478
chr4	142075168	142075716	549	11	479
chr4	148776837	148777436	600	11	480
chr4	169637852	169638316	465	11	481
chr4	188130891	188131502	612	11	482
chr5	14722118	14722501	384	11	483
chr5	40307099	40307544	446	11	484
chr5	41193749	41194301	553	11	485
chr5	66989738	66990530	793	11	486
chr5	67714164	67714630	467	11	487
chr5	68139714	68140301	588	11	488
chr5	71270031	71270481	451	11	489
chr5	72840401	72840801	401	11	490
chr5	76434695	76435181	487	11	491
chr5	79920969	79921451	483	11	492
chr5	118664381	118664901	521	11	493
chr5	125844612	125845051	440	11	494
chr5	148865303	148865998	696	11	495
chr5	155005738	155006231	494	11	496
chr5	159214228	159214751	524	11	497
chr5	171992408	171993001	594	11	498
chr5	172222227	172222864	638	11	499
chr5	177758551	177759101	551	11	500
chr6	3913659	3914160	502	11	501
chr6	10311002	10311459	458	11	502
chr6	16849755	16850343	589	11	503
chr6	21829309	21829793	485	11	504
chr6	22521193	22521643	451	11	505
chr6	24734382	24734793	412	11	506
chr6	89732369	89732899	531	11	507
chr6	108910409	108910893	485	11	508
chr6	138194451	138194893	443	11	509
chr6	138552634	138553126	493	11	510
chr6	139806793	139807231	439	11	511
chr6	144076306	144076893	588	11	512
chr6	159337574	159338093	520	11	513
chr6	170560159	170560643	485	11	514
chr7	12755336	12755743	408	11	515
chr7	17029583	17030018	436	11	516
chr7	17315768	17316382	615	11	517
chr7	25396323	25396806	484	11	518
chr7	50721581	50722086	506	11	519
chr7	66935336	66935836	501	11	520
chr7	69326178	69326677	500	11	521
chr7	77421336	77421757	422	11	522
chr7	90335481	90335986	506	11	523
chr7	91258057	91258486	430	11	524
chr7	105837023	105837536	514	11	525
chr7	107612404	107612981	578	11	526
chr7	120709423	120709936	514	11	527
chr7	130896231	130896736	506	11	528
chr7	131085652	131086136	485	11	529
chr7	135730781	135731186	406	11	530
chr8	25265607	25266086	480	11	531
chr8	27139957	27140430	474	11	532
chr8	28205650	28206230	581	11	533
chr8	32498880	32499350	471	11	534
chr8	37160038	37160590	553	11	535
chr8	39689510	39689981	472	11	536
chr8	48424976	48425570	595	11	537
chr8	48647531	48648107	577	11	538
chr8	61812330	61812842	513	11	539
chr8	75089826	75090230	405	11	540
chr8	75318125	75318797	673	11	541
chr8	94127521	94127930	410	11	542
chr8	98529180	98529680	501	11	543
chr8	102516907	102517330	424	11	544
chr8	124036780	124037318	539	11	545
chr8	144136985	144137592	608	11	546
chr9	571192	571683	492	11	547
chr9	4084433	4084850	418	11	548
chr9	20297583	20298083	501	11	549
chr9	22088518	22089083	566	11	550
chr9	36099683	36100161	479	11	551
chr9	73034653	73035322	670	11	552
chr9	73089793	73090493	701	11	553
chr9	73095533	73096059	527	11	554
chr9	84429328	84429782	455	11	555
chr9	100938059	100938483	425	11	556
chr9	110588148	110588583	436	11	557
chr9	114205706	114206233	528	11	558
chr9	133054349	133054904	556	11	559
chrX	9070978	9071493	516	11	560
chrX	11482393	11482827	435	11	561
chrX	43567018	43567593	576	11	562
chrX	106985027	106985496	470	11	563
chrY	17457306	17457734	429	11	564
chr1	8064947	8065497	551	10	565
chr1	8319126	8319997	872	10	566
chr1	13946350	13946847	498	10	567
chr1	28764467	28765071	605	10	568
chr1	34224280	34224755	476	10	569
chr1	41940046	41940597	552	10	570
chr1	52414289	52414770	482	10	571
chr1	54129277	54129697	421	10	572
chr1	60097264	60097679	416	10	573
chr1	62106313	62106697	385	10	574
chr1	66387150	66387697	548	10	575
chr1	85763406	85763955	550	10	576
chr1	95835887	95836432	546	10	577
chr1	108325076	108325605	530	10	578
chr1	110175187	110175647	461	10	579
chr1	116918989	116919420	432	10	580
chr1	145427480	145427905	426	10	581
chr1	150540593	150541017	425	10	582
chr1	172715397	172715891	495	10	583
chr1	184899076	184899597	522	10	584
chr1	203434285	203434788	504	10	585
chr1	207205121	207205556	436	10	586
chr1	209704297	209704692	396	10	587
chr1	218620349	218620897	549	10	588
chr1	228940740	228941238	499	10	589
chr1	235132951	235133457	507	10	590
chr1	235183649	235184347	699	10	591
chr1	236179305	236179805	501	10	592
chr1	246771975	246772495	521	10	593
chr1	247110605	247110997	393	10	594
chr10	1362967	1363502	536	10	595
chr10	3137576	3138168	593	10	596
chr10	5952175	5952547	373	10	597
chr10	14614003	14614528	526	10	598
chr10	29835707	29836078	372	10	599
chr10	61346141	61346628	488	10	600
chr10	74008378	74008917	540	10	601
chr10	76353150	76353628	479	10	602
chr10	78154017	78154478	462	10	603
chr10	80489628	80490003	376	10	604
chr10	98623664	98624382	719	10	605
chr10	103124445	103124867	423	10	606
chr10	115116960	115117428	469	10	607
chr10	116539530	116540128	599	10	608
chr10	121044367	121044759	393	10	609
chr11	7559817	7560322	506	10	610
chr11	10108734	10109167	434	10	611
chr11	19649527	19650067	541	10	612
chr11	48063467	48063955	489	10	613
chr11	48077333	48077717	385	10	614
chr11	102048753	102049355	603	10	615
chr11	125961824	125962224	401	10	616
chr11	126101705	126102114	410	10	617
chr12	1326318	1326779	462	10	618
chr12	5736049	5736529	481	10	619
chr12	12658779	12659179	401	10	620
chr12	15427579	15428036	458	10	621
chr12	22302173	22302629	457	10	622
chr12	28431416	28431798	383	10	623
chr12	31433098	31433593	496	10	624
chr12	52449633	52450997	1365	10	625
chr12	54849912	54850273	362	10	626
chr12	64349509	64350029	521	10	627
chr12	64993989	64994364	376	10	628
chr12	77315929	77316448	520	10	629
chr12	94105179	94105629	451	10	630
chr12	94121092	94121541	450	10	631
chr12	94203716	94204129	414	10	632
chr12	95056581	95057029	449	10	633
chr12	116295698	116296166	469	10	634
chr12	116982424	116982879	456	10	635
chr12	121737869	121738298	430	10	636
chr12	122500829	122501248	420	10	637
chr12	125205179	125205714	536	10	638
chr13	44811365	44811878	514	10	639
chr13	51801565	51801978	414	10	640
chr13	54136567	54137030	464	10	641
chr13	111049237	111049978	742	10	642
chr14	52013906	52014391	486	10	643
chr14	55281806	55282241	436	10	644
chr14	64144634	64145043	410	10	645
chr14	64549641	64550056	416	10	646
chr14	68478256	68478747	492	10	647
chr14	88237469	88237920	452	10	648
chr14	94368141	94368592	452	10	649
chr14	95121491	95121926	436	10	650
chr14	107254407	107254826	420	10	651
chr15	31657919	31658430	512	10	652
chr15	52303826	52304280	455	10	653
chr15	57902280	57902734	455	10	654
chr15	64364921	64365388	468	10	655
chr15	66124924	66125511	588	10	656
chr15	75824733	75825218	486	10	657
chr15	88938002	88938530	529	10	658
chr15	93070338	93070780	443	10	659
chr15	94943758	94944330	573	10	660
chr15	101442538	101443130	593	10	661
chr16	9141543	9142066	524	10	662
chr16	11104627	11105166	540	10	663
chr16	24712238	24712666	429	10	664
chr16	53124896	53125299	404	10	665
chr16	54359991	54360516	526	10	666
chr16	54543216	54543679	464	10	667
chr16	64914910	64915346	437	10	668
chr16	67438583	67439006	424	10	669
chr16	67495698	67496187	490	10	670
chr16	77711114	77711587	474	10	671
chr16	80536963	80537591	629	10	672
chr16	84766596	84767016	421	10	673
chr16	85355416	85355993	578	10	674
chr16	88110916	88111348	433	10	675
chr17	1650403	1650862	460	10	676
chr17	9335801	9336220	420	10	677
chr17	47481162	47481612	451	10	678
chr17	47643370	47643997	628	10	679
chr17	69634752	69635261	510	10	680
chr17	71071994	71072362	369	10	681
chr18	13026599	13027122	524	10	682
chr18	20065740	20066149	410	10	683
chr18	57519067	57519657	591	10	684
chr18	61348716	61349310	595	10	685
chr18	74318588	74319049	462	10	686
chr18	75086038	75086558	521	10	687
chr19	3336582	3337271	690	10	688
chr19	4991573	4992442	870	10	689
chr19	15605952	15606390	439	10	690
chr19	18487740	18488243	504	10	691
chr19	35921307	35921878	572	10	692
chr19	39353132	39353549	418	10	693
chr2	3473868	3474336	469	10	694
chr2	11679436	11679968	533	10	695
chr2	13022285	13022818	534	10	696
chr2	13036445	13036936	492	10	697
chr2	25841516	25841918	403	10	698
chr2	28387310	28387840	531	10	699
chr2	38947641	38948225	585	10	700
chr2	40917636	40918168	533	10	701
chr2	43313618	43314096	479	10	702
chr2	43520988	43521486	499	10	703
chr2	43767132	43767654	523	10	704
chr2	44329986	44330378	393	10	705
chr2	46252263	46252671	409	10	706
chr2	47093935	47094419	485	10	707
chr2	100615388	100615868	481	10	708
chr2	102643873	102644468	596	10	709
chr2	102664886	102665368	483	10	710
chr2	106005368	106005866	499	10	711
chr2	129136568	129137118	551	10	712
chr2	149634868	149635391	524	10	713
chr2	186249868	186250368	501	10	714
chr2	195902886	195903318	433	10	715
chr2	198034818	198035318	501	10	716
chr2	207687862	207688318	457	10	717
chr2	211098290	211098694	405	10	718
chr2	222475356	222475768	413	10	719
chr2	227033517	227033936	420	10	720
chr2	227076079	227076552	474	10	721
chr2	228044818	228045288	471	10	722
chr2	234862015	234862413	399	10	723
chr2	237588518	237588986	469	10	724
chr20	18970388	18970922	535	10	725
chr20	19991268	19991822	555	10	726
chr20	23277497	23278022	526	10	727
chr20	40279208	40279542	335	10	728
chr20	42478422	42478985	564	10	729
chr20	48200167	48200672	506	10	730
chr20	48782515	48782935	421	10	731
chr20	49338392	49338863	472	10	732
chr21	17452251	17452746	496	10	733
chr21	37009747	37010146	400	10	734
chr21	40278982	40279473	492	10	735
chr21	42898281	42898631	351	10	736
chr22	19594941	19595566	626	10	737
chr22	35876083	35876657	575	10	738
chr22	45847034	45847537	504	10	739
chr22	47426074	47426587	514	10	740
chr22	47870695	47871098	404	10	741
chr22	50580264	50580716	453	10	742
chr3	14494400	14494932	533	10	743
chr3	42266450	42266982	533	10	744
chr3	52502972	52503382	411	10	745
chr3	58135978	58136392	415	10	746
chr3	58563039	58563487	449	10	747
chr3	65699732	65700200	469	10	748
chr3	66479188	66479550	363	10	749
chr3	68985970	68986429	460	10	750
chr3	72386100	72386550	451	10	751
chr3	73853332	73853782	451	10	752
chr3	105511150	105511620	471	10	753
chr3	106397750	106398250	501	10	754
chr3	120139904	120140482	579	10	755
chr3	122543819	122544270	452	10	756
chr3	126074700	126075200	501	10	757
chr3	140947288	140947670	383	10	758
chr3	140995150	140995600	451	10	759
chr3	143992471	143992800	330	10	760
chr3	146191525	146191932	408	10	761
chr3	152124200	152124650	451	10	762
chr3	156391782	156392465	684	10	763
chr3	158440808	158441320	513	10	764
chr3	177017765	177018270	506	10	765
chr3	177063371	177063797	427	10	766
chr3	183698250	183698682	433	10	767
chr3	186732291	186732787	497	10	768
chr3	187938750	187939232	483	10	769
chr3	188012659	188013221	563	10	770
chr3	190427246	190427850	605	10	771
chr4	1205516	1206002	487	10	772
chr4	2662461	2662916	456	10	773
chr4	3345052	3345516	465	10	774
chr4	10499202	10499652	451	10	775
chr4	10531794	10532316	523	10	776
chr4	41577294	41577802	509	10	777
chr4	47872569	47873070	502	10	778
chr4	55904397	55904852	456	10	779
chr4	95601286	95601802	517	10	780
chr4	119667566	119668052	487	10	781
chr4	143834188	143834600	413	10	782
chr4	159934852	159935253	402	10	783
chr4	168148816	168149266	451	10	784
chr4	186643052	186643466	415	10	785
chr5	2093851	2094351	501	10	786
chr5	3741292	3741849	558	10	787
chr5	7763819	7764351	533	10	788
chr5	17077851	17078351	501	10	789
chr5	17306081	17306570	490	10	790
chr5	54896935	54897485	551	10	791
chr5	58676414	58676951	538	10	792
chr5	71010696	71011201	506	10	793
chr5	71044191	71044701	511	10	794
chr5	72837281	72837692	412	10	795
chr5	79477435	79477917	483	10	796
chr5	95325404	95325770	367	10	797
chr5	146821701	146822131	431	10	798
chr5	148869203	148869781	579	10	799
chr5	148980501	148980862	362	10	800
chr5	165489735	165490101	367	10	801
chr5	167780210	167780950	741	10	802
chr5	169707181	169707681	501	10	803
chr5	172296131	172296601	471	10	804
chr6	6748843	6749523	681	10	805
chr6	11365193	11365709	517	10	806
chr6	14842193	14842693	501	10	807
chr6	15453893	15454309	417	10	808
chr6	22821909	22822493	585	10	809
chr6	23774493	23774943	451	10	810
chr6	24961219	24961743	525	10	811
chr6	25447486	25447943	458	10	812
chr6	34566479	34566893	415	10	813
chr6	82723253	82723843	591	10	814
chr6	90650836	90651493	658	10	815
chr6	94650101	94650507	407	10	816
chr6	107568409	107568843	435	10	817
chr6	108914093	108914609	517	10	818
chr6	111978359	111978793	435	10	819
chr6	132341397	132341909	513	10	820
chr6	132513892	132514429	538	10	821
chr6	139857893	139858630	738	10	822
chr6	140783934	140784559	626	10	823
chr6	141574280	141574843	564	10	824
chr6	150848164	150848743	580	10	825
chr6	151348357	151348843	487	10	826
chr6	156921293	156921857	565	10	827
chr6	169234931	169235393	463	10	828
chr6	170430793	170431293	501	10	829
chr7	2900255	2900736	482	10	830
chr7	11682519	11682990	472	10	831
chr7	25445374	25445836	463	10	832
chr7	28139457	28139961	505	10	833
chr7	33620673	33621231	559	10	834
chr7	34237973	34238473	501	10	835
chr7	95238031	95238586	556	10	836
chr7	101526050	101526786	737	10	837
chr7	102629536	102630076	541	10	838
chr7	106065270	106065910	641	10	839
chr7	107452415	107452884	470	10	840
chr7	131785255	131785652	398	10	841
chr7	139553400	139553886	487	10	842
chr8	522768	523230	463	10	843
chr8	1815907	1816380	474	10	844
chr8	6456866	6457303	438	10	845
chr8	18979630	18980180	551	10	846
chr8	23477884	23478568	685	10	847
chr8	38592159	38592780	622	10	848
chr8	48571872	48572705	834	10	849
chr8	49182230	49182730	501	10	850
chr8	71863580	71863953	374	10	851
chr8	75627766	75628230	465	10	852
chr8	90973630	90974074	445	10	853
chr8	99380117	99380580	464	10	854
chr8	102436400	102436897	498	10	855
chr8	102507407	102507943	537	10	856
chr8	130365018	130365480	463	10	857
chr8	140382518	140382980	463	10	858
chr9	4573983	4574465	483	10	859
chr9	7704793	7705383	591	10	860
chr9	14027200	14027633	434	10	861
chr9	16267825	16268283	459	10	862
chr9	18393739	18394234	496	10	863
chr9	27539683	27540133	451	10	864
chr9	34084513	34084983	471	10	865
chr9	35258661	35259092	432	10	866
chr9	71528032	71528389	358	10	867
chr9	75654059	75654533	475	10	868
chr9	78047783	78048183	401	10	869
chr9	82104288	82105075	788	10	870
chr9	89598409	89598883	475	10	871
chr9	94635809	94636257	449	10	872
chr9	98835797	98836180	384	10	873
chr9	106028364	106028768	405	10	874
chr9	112003513	112003883	371	10	875
chr9	122630983	122631469	487	10	876
chr9	133895183	133895659	477	10	877
chr9	134953227	134953625	399	10	878
chr1	3268969	3269397	429	9	879
chr1	8262318	8263004	687	9	880
chr1	8403468	8403947	480	9	881
chr1	9062070	9062632	563	9	882
chr1	21578382	21578940	559	9	883
chr1	29074743	29075134	392	9	884
chr1	31261405	31261847	443	9	885
chr1	36665688	36666113	426	9	886
chr1	36698044	36698397	354	9	887
chr1	38142147	38142605	459	9	888
chr1	48871055	48871497	443	9	889
chr1	49812434	49812947	514	9	890
chr1	55370286	55370797	512	9	891
chr1	56912305	56912855	551	9	892
chr1	57253802	57254252	451	9	893
chr1	65363729	65364160	432	9	894
chr1	68793147	68793547	401	9	895
chr1	69554191	69554569	379	9	896
chr1	91852653	91853247	595	9	897
chr1	92191441	92191947	507	9	898
chr1	100951395	100951870	476	9	899
chr1	105426755	105427302	548	9	900
chr1	110537353	110537747	395	9	901
chr1	114636546	114637120	575	9	902
chr1	117018947	117019405	459	9	903
chr1	160101780	160102173	394	9	904
chr1	161359451	161360128	678	9	905
chr1	162517932	162518447	516	9	906
chr1	167105397	167105859	463	9	907
chr1	167766234	167766715	482	9	908
chr1	169130348	169130801	454	9	909
chr1	169911556	169912055	500	9	910
chr1	178901032	178901741	710	9	911
chr1	180497840	180498347	508	9	912
chr1	182259141	182259698	558	9	913
chr1	184044193	184044655	463	9	914
chr1	184253069	184253655	587	9	915
chr1	184392041	184392420	380	9	916
chr1	184452258	184452997	740	9	917
chr1	184575902	184576455	554	9	918
chr1	201682545	201682997	453	9	919
chr1	201886703	201887144	442	9	920
chr1	203244000	203244555	556	9	921
chr1	205668113	205668448	336	9	922
chr1	205672209	205672555	347	9	923
chr1	208220828	208221297	470	9	924
chr1	217076040	217076408	369	9	925
chr1	224464796	224465447	652	9	926
chr1	227009008	227009497	490	9	927
chr1	229221034	229221547	514	9	928
chr1	229365592	229366051	460	9	929
chr1	234659273	234659655	383	9	930
chr1	234859519	234860652	1134	9	931
chr10	3291363	3292111	749	9	932
chr10	4682178	4682628	451	9	933
chr10	6297423	6297878	456	9	934
chr10	10647752	10648228	477	9	935
chr10	12573341	12573828	488	9	936
chr10	29545967	29546528	562	9	937
chr10	30383678	30384230	553	9	938
chr10	45558978	45559428	451	9	939
chr10	73620170	73620667	498	9	940
chr10	76887431	76887787	357	9	941
chr10	77139096	77139528	433	9	942
chr10	77422402	77422928	527	9	943
chr10	79065417	79065867	451	9	944
chr10	79769978	79770428	451	9	945
chr10	80456812	80457182	371	9	946
chr10	80537178	80537678	501	9	947
chr10	81158885	81159478	594	9	948
chr10	90248886	90249391	506	9	949
chr10	97234017	97234480	464	9	950
chr10	112597217	112597678	462	9	951
chr10	114121928	114122553	626	9	952
chr10	127383507	127383878	372	9	953
chr10	132943302	132943678	377	9	954
chr11	3837105	3837517	413	9	955
chr11	10921266	10921762	497	9	956
chr11	12088355	12088867	513	9	957
chr11	12097818	12098350	533	9	958
chr11	14004705	14005346	642	9	959
chr11	15690217	15690704	488	9	960
chr11	19701667	19702105	439	9	961
chr11	27226852	27227217	366	9	962
chr11	34244467	34244936	470	9	963
chr11	34689665	34690117	453	9	964
chr11	62275749	62276317	569	9	965
chr11	70824126	70824517	392	9	966
chr11	77027605	77028205	601	9	967
chr11	100503604	100504167	564	9	968
chr11	102183335	102183855	521	9	969
chr11	107964162	107964560	399	9	970
chr11	108477424	108477855	432	9	971
chr11	111008617	111009028	412	9	972
chr11	111312118	111312567	450	9	973
chr11	114165486	114166075	590	9	974
chr11	121504201	121504767	567	9	975
chr12	6338562	6339379	818	9	976
chr12	13036287	13036772	486	9	977
chr12	30589971	30590316	346	9	978
chr12	42350176	42350629	454	9	979
chr12	46839297	46839692	396	9	980
chr12	47186740	47187160	421	9	981
chr12	53076709	53077229	521	9	982
chr12	66285764	66286279	516	9	983
chr12	71387791	71388329	539	9	984
chr12	76044948	76045448	501	9	985
chr12	76653496	76653979	484	9	986
chr12	81021481	81021979	499	9	987
chr12	93521279	93521867	589	9	988
chr12	93594079	93594529	451	9	989
chr12	94082916	94083286	371	9	990
chr12	94337379	94337803	425	9	991
chr12	94949474	94949929	456	9	992
chr12	95347759	95348372	614	9	993
chr12	110546770	110547379	610	9	994
chr12	118779979	118780436	458	9	995
chr12	122885029	122885379	351	9	996
chr12	123882992	123883448	457	9	997
chr12	129165029	129165533	505	9	998
chr13	22839685	22840150	466	9	999
chr13	31317493	31318128	636	9	1000
chr13	38255702	38256228	527	9	1001
chr13	52343928	52344428	501	9	1002
chr13	66517117	66517578	462	9	1003
chr13	81043928	81044478	551	9	1004
chr13	89600805	89601178	374	9	1005
chr13	91893549	91893978	430	9	1006
chr13	98059817	98060215	399	9	1007
chr13	109632628	109633078	451	9	1008
chr13	110228635	110229117	483	9	1009
chr13	110382865	110383387	523	9	1010
chr13	111064478	111064874	397	9	1011
chr13	113613604	113614010	407	9	1012
chr14	26884917	26885441	525	9	1013
chr14	33933718	33934141	424	9	1014
chr14	34966123	34966558	436	9	1015
chr14	35848427	35848891	465	9	1016
chr14	42662190	42662794	605	9	1017
chr14	60435984	60436401	418	9	1018
chr14	65585081	65585491	411	9	1019
chr14	68610939	68611391	453	9	1020
chr14	69017077	69017556	480	9	1021
chr14	75807691	75808106	416	9	1022
chr14	77506441	77506955	515	9	1023
chr14	81072775	81073191	417	9	1024
chr14	85088841	85089291	451	9	1025
chr14	85123181	85123691	511	9	1026
chr14	86053637	86054091	455	9	1027
chr14	89896079	89896556	478	9	1028
chr14	93186091	93186591	501	9	1029
chr14	95065456	95065911	456	9	1030
chr15	27790771	27791215	445	9	1031
chr15	33164853	33165630	778	9	1032
chr15	33263080	33263538	459	9	1033
chr15	33322583	33322952	370	9	1034
chr15	38690230	38690665	436	9	1035
chr15	43540680	43541087	408	9	1036
chr15	50793921	50794306	386	9	1037
chr15	55548030	55548430	401	9	1038
chr15	57599738	57600280	543	9	1039
chr15	58053738	58054230	493	9	1040
chr15	60663517	60663930	414	9	1041
chr15	63358051	63358480	430	9	1042
chr15	72447564	72447931	368	9	1043
chr15	73189836	73190230	395	9	1044
chr15	75786135	75786580	446	9	1045
chr15	79206594	79207188	595	9	1046
chr15	81605409	81605830	422	9	1047
chr15	90717682	90718224	543	9	1048
chr15	91404388	91404874	487	9	1049
chr15	101189023	101189438	416	9	1050
chr15	101312040	101312458	419	9	1051
chr16	14512584	14513016	433	9	1052
chr16	15766549	15767091	543	9	1053
chr16	15864097	15864516	420	9	1054
chr16	20598933	20599516	584	9	1055
chr16	46910341	46910859	519	9	1056
chr16	57850191	57850666	476	9	1057
chr16	68262879	68263330	452	9	1058
chr16	69287610	69288116	507	9	1059
chr16	72281808	72282366	559	9	1060
chr16	73001856	73002285	430	9	1061
chr16	78709146	78709575	430	9	1062
chr16	79103164	79104337	1174	9	1063
chr16	79792816	79793254	439	9	1064
chr16	80223691	80224116	426	9	1065
chr16	80909436	80909916	481	9	1066
chr16	81270912	81271383	472	9	1067
chr16	82958223	82958716	494	9	1068
chr16	86145716	86146216	501	9	1069
chr17	1634299	1634712	414	9	1070
chr17	4133362	4133939	578	9	1071
chr17	9745465	9745962	498	9	1072
chr17	13447455	13448112	658	9	1073
chr17	34148312	34148865	554	9	1074
chr17	38698658	38699302	645	9	1075
chr17	47468462	47468828	367	9	1076
chr17	49665462	49665865	404	9	1077
chr17	50496619	50497090	472	9	1078
chr17	55970212	55970815	604	9	1079
chr17	56100411	56100762	352	9	1080
chr17	56652803	56653262	460	9	1081
chr17	57863785	57864342	558	9	1082
chr17	59368845	59369562	718	9	1083
chr17	60803194	60803556	363	9	1084
chr17	65487202	65487583	382	9	1085
chr17	66292951	66293551	601	9	1086
chr17	66426251	66426672	422	9	1087
chr17	67458312	67458681	370	9	1088
chr17	75105940	75106412	473	9	1089
chr17	75419684	75420315	632	9	1090
chr17	78724761	78725512	752	9	1091
chr17	80110408	80110820	413	9	1092
chr18	3773188	3773699	512	9	1093
chr18	7193516	7194049	534	9	1094
chr18	31001315	31001849	535	9	1095
chr18	31506988	31507631	644	9	1096
chr18	37368456	37368825	370	9	1097
chr18	74134936	74135456	521	9	1098
chr18	74974586	74975426	841	9	1099
chr19	2627446	2627902	457	9	1100
chr19	8439072	8439590	519	9	1101
chr19	18475667	18476165	499	9	1102
chr19	33401734	33402157	424	9	1103
chr19	41426952	41427555	604	9	1104
chr19	48151475	48151942	468	9	1105
chr19	48564628	48565040	413	9	1106
chr19	55624899	55625390	492	9	1107
chr2	1679268	1679771	504	9	1108
chr2	1690577	1690964	388	9	1109
chr2	10597968	10598541	574	9	1110
chr2	11711179	11711693	515	9	1111
chr2	11838208	11838768	561	9	1112
chr2	13643441	13643847	407	9	1113
chr2	20638315	20638786	472	9	1114
chr2	23824993	23825418	426	9	1115
chr2	23968589	23969019	431	9	1116
chr2	30401573	30402018	446	9	1117
chr2	31542336	31542968	633	9	1118
chr2	32036468	32036986	519	9	1119
chr2	38050896	38051436	541	9	1120
chr2	40964443	40964848	406	9	1121
chr2	42311368	42311818	451	9	1122
chr2	46542368	46542918	551	9	1123
chr2	47082336	47082818	483	9	1124
chr2	49534068	49534471	404	9	1125
chr2	56037742	56038136	395	9	1126
chr2	61648363	61648736	374	9	1127
chr2	67673723	67674168	446	9	1128
chr2	71356815	71357153	339	9	1129
chr2	85185342	85186010	669	9	1130
chr2	85935773	85936218	446	9	1131
chr2	106112718	106113188	471	9	1132
chr2	111829418	111829868	451	9	1133
chr2	120095313	120095759	447	9	1134
chr2	120865586	120866054	469	9	1135
chr2	135183915	135184468	554	9	1136
chr2	152630986	152631418	433	9	1137
chr2	161522817	161523268	452	9	1138
chr2	169489336	169489836	501	9	1139
chr2	174075041	174075508	468	9	1140
chr2	177349486	177349888	403	9	1141
chr2	180438868	180439318	451	9	1142
chr2	197071508	197071918	411	9	1143
chr2	202331065	202331536	472	9	1144
chr2	208790979	208791718	740	9	1145
chr2	216953581	216954068	488	9	1146
chr2	218506709	218507126	418	9	1147
chr2	220474486	220474968	483	9	1148
chr2	221063513	221063975	463	9	1149
chr2	223661338	223661821	484	9	1150
chr2	227496382	227496918	537	9	1151
chr2	227541778	227542168	391	9	1152
chr2	230045339	230045768	430	9	1153
chr2	235961594	235962003	410	9	1154
chr2	238073098	238073618	521	9	1155
chr2	238090936	238091468	533	9	1156
chr2	238198781	238199318	538	9	1157
chr2	241578183	241578618	436	9	1158
chr2	241931083	241931618	536	9	1159
chr20	4584372	4584822	451	9	1160
chr20	4918167	4918630	464	9	1161
chr20	9056372	9056822	451	9	1162
chr20	10539065	10539522	458	9	1163
chr20	12011127	12011504	378	9	1164
chr20	17538864	17539418	555	9	1165
chr20	30267736	30268172	437	9	1166
chr20	31779311	31779822	512	9	1167
chr20	32840422	32840906	485	9	1168
chr20	36737515	36737929	415	9	1169
chr20	37614293	37614723	431	9	1170
chr20	37887615	37888015	401	9	1171
chr20	39043844	39044267	424	9	1172
chr20	39283473	39284022	550	9	1173
chr20	43095890	43096522	633	9	1174
chr20	43342810	43343322	513	9	1175
chr20	48841193	48841922	730	9	1176
chr20	56738072	56738587	516	9	1177
chr20	60361398	60361829	432	9	1178
chr21	26313941	26314289	349	9	1179
chr21	30195113	30195606	494	9	1180
chr21	31599986	31600446	461	9	1181
chr21	36217986	36218396	411	9	1182
chr21	37416334	37416846	513	9	1183
chr21	40203344	40203877	534	9	1184
chr21	44091962	44092546	585	9	1185
chr21	45005896	45006325	430	9	1186
chr21	45608446	45608877	432	9	1187
chr21	46768145	46768656	512	9	1188
chr21	47608338	47609328	991	9	1189
chr22	18050866	18051487	622	9	1190
chr22	31451295	31451906	612	9	1191
chr22	33156766	33157266	501	9	1192
chr22	35841953	35842611	659	9	1193
chr22	45798355	45798716	362	9	1194
chr3	8771844	8772500	657	9	1195
chr3	10470134	10470494	361	9	1196
chr3	15823543	15823914	372	9	1197
chr3	16101633	16102232	600	9	1198
chr3	21845135	21845715	581	9	1199
chr3	23154998	23155744	747	9	1200
chr3	37123770	37124224	455	9	1201
chr3	37649727	37650332	606	9	1202
chr3	39881000	39881400	401	9	1203
chr3	40157991	40158432	442	9	1204
chr3	40980775	40981276	502	9	1205
chr3	41369228	41369600	373	9	1206
chr3	42603999	42604400	402	9	1207
chr3	43042508	43043050	543	9	1208
chr3	48443568	48444050	483	9	1209
chr3	48775532	48775982	451	9	1210
chr3	48848932	48849350	419	9	1211
chr3	71151282	71151782	501	9	1212
chr3	72226221	72226750	530	9	1213
chr3	72356016	72356500	485	9	1214
chr3	73591398	73591676	279	9	1215
chr3	73736032	73736550	519	9	1216
chr3	101849100	101849475	376	9	1217
chr3	107157579	107158000	422	9	1218
chr3	124556621	124557132	512	9	1219
chr3	126066282	126066750	469	9	1220
chr3	126860698	126861358	661	9	1221
chr3	134867300	134867782	483	9	1222
chr3	140676003	140676320	318	9	1223
chr3	169023377	169023970	594	9	1224
chr3	172280633	172281221	589	9	1225
chr3	174393171	174393615	445	9	1226
chr3	177196166	177196751	586	9	1227
chr3	182607727	182608200	474	9	1228
chr3	188358882	188359256	375	9	1229
chr3	193581777	193582200	424	9	1230
chr4	6634802	6635335	534	9	1231
chr4	16045702	16046102	401	9	1232
chr4	20640995	20641351	357	9	1233
chr4	37875003	37875366	364	9	1234
chr4	38366860	38367302	443	9	1235
chr4	38623468	38623852	385	9	1236
chr4	39657416	39657952	537	9	1237
chr4	47579889	47580302	414	9	1238
chr4	54501823	54502302	480	9	1239
chr4	74761102	74761551	450	9	1240
chr4	74783730	74784118	389	9	1241
chr4	77447579	77448165	587	9	1242
chr4	77532731	77533112	382	9	1243
chr4	80435853	80436458	606	9	1244
chr4	80519977	80520352	376	9	1245
chr4	83169602	83170014	413	9	1246
chr4	92761516	92762002	487	9	1247
chr4	100246152	100246602	451	9	1248
chr4	120815766	120816352	587	9	1249
chr4	122520122	122520552	431	9	1250
chr4	135550079	135550616	538	9	1251
chr4	138504825	138505202	378	9	1252
chr4	146600724	146601092	369	9	1253
chr4	148038502	148038966	465	9	1254
chr4	157925690	157926293	604	9	1255
chr4	158168066	158168516	451	9	1256
chr4	164031054	164031435	382	9	1257
chr4	170001402	170001993	592	9	1258
chr4	184338580	184339002	423	9	1259
chr4	186271366	186271752	387	9	1260
chr5	7813148	7813701	554	9	1261
chr5	14428414	14428901	488	9	1262
chr5	14523731	14524158	428	9	1263
chr5	32027869	32028555	687	9	1264
chr5	38561711	38562151	441	9	1265
chr5	38796168	38796701	534	9	1266
chr5	54865253	54865701	449	9	1267
chr5	55217427	55217820	394	9	1268
chr5	58613156	58613781	626	9	1269
chr5	66771381	66771814	434	9	1270
chr5	67389345	67389681	337	9	1271
chr5	67497709	67498101	393	9	1272
chr5	70879014	70879501	488	9	1273
chr5	70928017	70928401	385	9	1274
chr5	73584426	73584931	506	9	1275
chr5	95055981	95056501	521	9	1276
chr5	113809238	113809651	414	9	1277
chr5	117216692	117217101	410	9	1278
chr5	117714651	117715041	391	9	1279
chr5	118606515	118607001	487	9	1280
chr5	119474770	119475301	532	9	1281
chr5	121490501	121490931	431	9	1282
chr5	123991620	123992051	432	9	1283
chr5	127163081	127163527	447	9	1284
chr5	135393925	135394525	601	9	1285
chr5	147521216	147521606	391	9	1286
chr5	158613328	158613701	374	9	1287
chr5	171960631	171961131	501	9	1288
chr5	172426607	172427131	525	9	1289
chr6	36317077	36317488	412	9	1290
chr6	42013379	42013766	388	9	1291
chr6	43667349	43667774	426	9	1292
chr6	43894210	43894643	434	9	1293
chr6	45795693	45796213	521	9	1294
chr6	45823593	45824109	517	9	1295
chr6	53005260	53005643	384	9	1296
chr6	92009198	92009709	512	9	1297
chr6	105774150	105774509	360	9	1298
chr6	105962261	105962743	483	9	1299
chr6	106551491	106551943	453	9	1300
chr6	116380726	116381103	378	9	1301
chr6	117244049	117244443	395	9	1302
chr6	134341253	134341709	457	9	1303
chr6	134942979	134943424	446	9	1304
chr6	141525279	141525693	415	9	1305
chr6	141724943	141725393	451	9	1306
chr6	143963443	143964059	617	9	1307
chr6	160562187	160562708	522	9	1308
chr6	160593693	160594209	517	9	1309
chr7	1572372	1572813	442	9	1310
chr7	20998895	20999283	389	9	1311
chr7	27386434	27387071	638	9	1312
chr7	28076543	28077192	650	9	1313
chr7	30790338	30791036	699	9	1314
chr7	31010200	31010586	387	9	1315
chr7	34037981	34038531	551	9	1316
chr7	37355831	37356336	506	9	1317
chr7	47797478	47797912	435	9	1318
chr7	55143236	55143686	451	9	1319
chr7	70685231	70685636	406	9	1320
chr7	73437331	73437786	456	9	1321
chr7	96423768	96424273	506	9	1322
chr7	96430036	96430486	451	9	1323
chr7	100743431	100743936	506	9	1324
chr7	107426401	107426837	437	9	1325
chr7	107491469	107491863	395	9	1326
chr7	117312438	117312886	449	9	1327
chr7	125124830	125125251	422	9	1328
chr7	139725109	139725536	428	9	1329
chr7	151440631	151441108	478	9	1330
chr7	156696233	156696636	404	9	1331
chr7	158525831	158526240	410	9	1332
chr8	11721368	11721830	463	9	1333
chr8	12623959	12624441	483	9	1334
chr8	17519098	17519666	569	9	1335
chr8	17708848	17709230	383	9	1336
chr8	22240834	22241762	929	9	1337
chr8	25101256	25101830	575	9	1338
chr8	25953730	25954242	513	9	1339
chr8	26842530	26842948	419	9	1340
chr8	29235305	29235698	394	9	1341
chr8	30073077	30073730	654	9	1342
chr8	30533248	30533637	390	9	1343
chr8	30635703	30636030	328	9	1344
chr8	30661989	30662580	592	9	1345
chr8	37495280	37495868	589	9	1346
chr8	38171904	38172280	377	9	1347
chr8	38883220	38883570	351	9	1348
chr8	81657921	81658480	560	9	1349
chr8	82035505	82035945	441	9	1350
chr8	100718008	100718580	573	9	1351
chr8	102419439	102420058	620	9	1352
chr8	102435921	102436322	402	9	1353
chr8	102450480	102451030	551	9	1354
chr8	124702248	124702630	383	9	1355
chr8	129169549	129169910	362	9	1356
chr8	134339079	134339591	513	9	1357
chr8	136493968	136494430	463	9	1358
chr9	745759	746296	538	9	1359
chr9	4144683	4145109	427	9	1360
chr9	13491083	13491483	401	9	1361
chr9	14106653	14107075	423	9	1362
chr9	24381250	24382008	759	9	1363
chr9	83413009	83413633	625	9	1364
chr9	85747733	85748133	401	9	1365
chr9	90761333	90761833	501	9	1366
chr9	93683356	93683783	428	9	1367
chr9	113417859	113418433	575	9	1368
chr9	121789248	121789733	486	9	1369
chr9	123678797	123679283	487	9	1370
chr9	124212559	124212983	425	9	1371
chr9	125010884	125011256	373	9	1372
chr9	126330994	126331533	540	9	1373
chr9	129948370	129949004	635	9	1374
chr9	132864633	132865159	527	9	1375
chr9	135099990	135100412	423	9	1376
chr9	135746649	135747059	411	9	1377
chr9	136009107	136009681	575	9	1378
chr9	137266839	137267383	545	9	1379
chrX	39689581	39690093	513	9	1380
chrX	71840377	71840795	419	9	1381
chrX	100000793	100001251	459	9	1382
chrX	153407827	153408293	467	9	1383
chr1	4790175	4790532	358	8	1384
chr1	5787293	5787618	326	8	1385
chr1	8326689	8327112	424	8	1386
chr1	12511147	12511747	601	8	1387
chr1	14275367	14275903	537	8	1388
chr1	15064737	15065097	361	8	1389
chr1	21348749	21349174	426	8	1390
chr1	25358712	25359220	509	8	1391
chr1	31148510	31149139	630	8	1392
chr1	31731387	31731843	457	8	1393
chr1	32826647	32827053	407	8	1394
chr1	36762695	36763052	358	8	1395
chr1	39037299	39037847	549	8	1396
chr1	40009997	40010397	401	8	1397
chr1	40259397	40259847	451	8	1398
chr1	42805815	42806170	356	8	1399
chr1	55909104	55909607	504	8	1400
chr1	58760455	58760947	493	8	1401
chr1	59387976	59388497	522	8	1402
chr1	59616714	59617147	434	8	1403
chr1	59708047	59708497	451	8	1404
chr1	59726977	59727569	593	8	1405
chr1	59982497	59982947	451	8	1406
chr1	60740397	60740897	501	8	1407
chr1	61598697	61599256	560	8	1408
chr1	64508347	64508755	409	8	1409
chr1	65636132	65636655	524	8	1410
chr1	82765147	82765805	659	8	1411
chr1	85990161	85990608	448	8	1412
chr1	88247205	88247615	411	8	1413
chr1	95798257	95798697	441	8	1414
chr1	98263397	98263747	351	8	1415
chr1	111177197	111177705	509	8	1416
chr1	112807147	112807655	509	8	1417
chr1	116998928	116999347	420	8	1418
chr1	154989752	154990226	475	8	1419
chr1	156075931	156076509	579	8	1420
chr1	156186140	156186730	591	8	1421
chr1	156426993	156427532	540	8	1422
chr1	162702451	162702864	414	8	1423
chr1	168054697	168055150	454	8	1424
chr1	171632358	171632897	540	8	1425
chr1	175201485	175202008	524	8	1426
chr1	177620005	177620597	593	8	1427
chr1	184531197	184531755	559	8	1428
chr1	184598897	184599674	778	8	1429
chr1	185503937	185504433	497	8	1430
chr1	208471997	208472447	451	8	1431
chr1	209555755	209556255	501	8	1432
chr1	209700705	209701190	486	8	1433
chr1	211647747	211648197	451	8	1434
chr1	219334605	219335097	493	8	1435
chr1	219694705	219695055	351	8	1436
chr1	219729035	219729570	536	8	1437
chr1	226790332	226790852	521	8	1438
chr1	227002526	227003247	722	8	1439
chr1	228864061	228864505	445	8	1440
chr1	230321732	230322164	433	8	1441
chr1	230326797	230327203	407	8	1442
chr1	234667469	234667856	388	8	1443
chr1	235051655	235052148	494	8	1444
chr1	235116555	235117055	501	8	1445
chr1	236173167	236173647	481	8	1446
chr1	242406556	242407097	542	8	1447
chr10	3524538	3525028	491	8	1448
chr10	3790178	3790628	451	8	1449
chr10	4239130	4239728	599	8	1450
chr10	5615998	5616378	381	8	1451
chr10	5693978	5694428	451	8	1452
chr10	7132397	7133024	628	8	1453
chr10	7273757	7274215	459	8	1454
chr10	7601243	7601650	408	8	1455
chr10	8179664	8180100	437	8	1456
chr10	12447302	12447978	677	8	1457
chr10	12607428	12607808	381	8	1458
chr10	14033449	14033862	414	8	1459
chr10	14709081	14709601	521	8	1460
chr10	24158535	24159078	544	8	1461
chr10	30170468	30170881	414	8	1462
chr10	31093510	31094067	558	8	1463
chr10	34037953	34038403	451	8	1464
chr10	34758353	34758778	426	8	1465
chr10	35222578	35222978	401	8	1466
chr10	45248210	45248649	440	8	1467
chr10	64323840	64324578	739	8	1468
chr10	71671328	71671778	451	8	1469
chr10	75346367	75346778	412	8	1470
chr10	76712817	76713350	534	8	1471
chr10	76720376	76720728	353	8	1472
chr10	77532184	77532654	471	8	1473
chr10	80037667	80038067	401	8	1474
chr10	80502453	80502828	376	8	1475
chr10	80565019	80565478	460	8	1476
chr10	88664453	88664941	489	8	1477
chr10	91133992	91134420	429	8	1478
chr10	91241417	91241878	462	8	1479
chr10	94044167	94044578	412	8	1480
chr10	95196778	95197370	593	8	1481
chr10	98561198	98561644	447	8	1482
chr10	105711628	105712052	425	8	1483
chr10	114666664	114667057	394	8	1484
chr10	115525928	115526428	501	8	1485
chr10	122152037	122152578	542	8	1486
chr10	123349106	123349443	338	8	1487
chr10	124067421	124067858	438	8	1488
chr10	126248869	126249328	460	8	1489
chr10	134498998	134499478	481	8	1490
chr11	665255	665917	663	8	1491
chr11	3174565	3175067	503	8	1492
chr11	3991217	3991666	450	8	1493
chr11	9587549	9588089	541	8	1494
chr11	26968904	26969467	564	8	1495
chr11	32134782	32135155	374	8	1496
chr11	34771767	34772191	425	8	1497
chr11	36153480	36153951	472	8	1498
chr11	43942213	43942741	529	8	1499
chr11	48071490	48071884	395	8	1500
chr11	61370505	61370867	363	8	1501
chr11	65061267	65061717	451	8	1502
chr11	65956730	65957191	462	8	1503
chr11	68743854	68744317	464	8	1504
chr11	69042040	69042417	378	8	1505
chr11	74885939	74886467	529	8	1506
chr11	75542973	75543333	361	8	1507
chr11	80493668	80494035	368	8	1508
chr11	82850407	82850817	411	8	1509
chr11	85773728	85774122	395	8	1510
chr11	86258764	86259267	504	8	1511
chr11	94578768	94579267	500	8	1512
chr11	95323160	95323717	558	8	1513
chr11	95790687	95791069	383	8	1514
chr11	101896954	101897467	514	8	1515
chr11	111176178	111176655	478	8	1516
chr11	113981695	113982067	373	8	1517
chr11	120843955	120844417	463	8	1518
chr11	121445882	121446405	524	8	1519
chr11	130508563	130508967	405	8	1520
chr11	131285649	131286012	364	8	1521
chr11	134225589	134225915	327	8	1522
chr12	10874583	10875029	447	8	1523
chr12	12603127	12603503	377	8	1524
chr12	13288562	13289118	557	8	1525
chr12	16589016	16589479	464	8	1526
chr12	33070026	33070529	504	8	1527
chr12	48130879	48131451	573	8	1528
chr12	52298781	52299340	560	8	1529
chr12	58513842	58514329	488	8	1530
chr12	61978729	61979098	370	8	1531
chr12	63699969	63700498	530	8	1532
chr12	76099747	76100229	483	8	1533
chr12	92637762	92638179	418	8	1534
chr12	93905570	93905979	410	8	1535
chr12	94106020	94106498	479	8	1536
chr12	94152698	94153129	432	8	1537
chr12	102375999	102376529	531	8	1538
chr12	104242628	104243179	552	8	1539
chr12	104571288	104571929	642	8	1540
chr12	108683329	108683948	620	8	1541
chr12	110782996	110783453	458	8	1542
chr12	112483794	112484186	393	8	1543
chr12	116273279	116273679	401	8	1544
chr12	117037029	117037572	544	8	1545
chr12	118975316	118975729	414	8	1546
chr12	122897481	122897898	418	8	1547
chr12	123859137	123859534	398	8	1548
chr12	125300983	125301346	364	8	1549
chr13	22560715	22561247	533	8	1550
chr13	24001528	24001975	448	8	1551
chr13	24200878	24201278	401	8	1552
chr13	27557145	27557795	651	8	1553
chr13	30699878	30700341	464	8	1554
chr13	33455137	33455528	392	8	1555
chr13	34319392	34319879	488	8	1556
chr13	36510728	36511228	501	8	1557
chr13	43909815	43910328	514	8	1558
chr13	44090528	44090999	472	8	1559
chr13	44667860	44668378	519	8	1560
chr13	46014608	46014945	338	8	1561
chr13	49882228	49882764	537	8	1562
chr13	75553198	75553583	386	8	1563
chr13	76041137	76041553	417	8	1564
chr13	81060515	81060928	414	8	1565
chr13	95849878	95850278	401	8	1566
chr13	95923565	95924128	564	8	1567
chr13	110147280	110147769	490	8	1568
chr13	114523978	114524513	536	8	1569
chr14	25451786	25452241	456	8	1570
chr14	29421977	29422386	410	8	1571
chr14	31560645	31561015	371	8	1572
chr14	36398409	36398777	369	8	1573
chr14	52880525	52881141	617	8	1574
chr14	62004292	62004733	442	8	1575
chr14	64562991	64563491	501	8	1576
chr14	65163191	65163641	451	8	1577
chr14	68606991	68607406	416	8	1578
chr14	77385141	77385667	527	8	1579
chr14	80957506	80958341	836	8	1580
chr14	87861091	87861591	501	8	1581
chr14	88883927	88884358	432	8	1582
chr14	89770291	89770757	467	8	1583
chr14	93126091	93126495	405	8	1584
chr14	95731798	95732237	440	8	1585
chr14	101874734	101875291	558	8	1586
chr14	101963941	101964441	501	8	1587
chr15	35372697	35373220	524	8	1588
chr15	39741958	39742388	431	8	1589
chr15	48309104	48309397	294	8	1590
chr15	48767773	48768280	508	8	1591
chr15	50815990	50816571	582	8	1592
chr15	54389221	54389630	410	8	1593
chr15	57798166	57798630	465	8	1594
chr15	58540280	58540688	409	8	1595
chr15	62088260	62088680	421	8	1596
chr15	62149288	62149680	393	8	1597
chr15	65551138	65551650	513	8	1598
chr15	67175709	67176130	422	8	1599
chr15	68247070	68247530	461	8	1600
chr15	70616473	70616930	458	8	1601
chr15	71631230	71631626	397	8	1602
chr15	74243555	74243980	426	8	1603
chr15	74956374	74956980	607	8	1604
chr15	88547680	88547980	301	8	1605
chr15	90692578	90693080	503	8	1606
chr15	93197363	93197780	418	8	1607
chr15	95706268	95706730	463	8	1608
chr15	99332221	99332621	401	8	1609
chr15	99637046	99637530	485	8	1610
chr15	99750524	99750930	407	8	1611
chr16	9611866	9612341	476	8	1612
chr16	9637530	9637852	323	8	1613
chr16	11126666	11127166	501	8	1614
chr16	15498791	15499166	376	8	1615
chr16	19871688	19872066	379	8	1616
chr16	22706239	22706716	478	8	1617
chr16	22731231	22731741	511	8	1618
chr16	48295524	48295879	356	8	1619
chr16	53748441	53748916	476	8	1620
chr16	68440451	68441015	565	8	1621
chr16	79144166	79144641	476	8	1622
chr16	79646091	79646442	352	8	1623
chr16	79843054	79843791	738	8	1624
chr16	80541291	80541716	426	8	1625
chr16	84233532	84233916	385	8	1626
chr16	84828826	84829565	740	8	1627
chr16	84978691	84979141	451	8	1628
chr16	86491183	86491766	584	8	1629
chr16	88337824	88338428	605	8	1630
chr17	1682815	1683342	528	8	1631
chr17	7131434	7131754	321	8	1632
chr17	7959801	7960473	673	8	1633
chr17	11454262	11454662	401	8	1634
chr17	17441936	17442283	348	8	1635
chr17	17780865	17781462	598	8	1636
chr17	20840227	20840662	436	8	1637
chr17	25574424	25574807	384	8	1638
chr17	27264350	27264707	358	8	1639
chr17	33477988	33478475	488	8	1640
chr17	37365594	37366012	419	8	1641
chr17	38984737	38985288	552	8	1642
chr17	41381681	41382410	730	8	1643
chr17	47768462	47768923	462	8	1644
chr17	53057015	53057515	501	8	1645
chr17	53808215	53808586	372	8	1646
chr17	53919915	53920519	605	8	1647
chr17	54249912	54250362	451	8	1648
chr17	57902895	57903265	371	8	1649
chr17	59329298	59329913	616	8	1650
chr17	61915861	61916362	502	8	1651
chr17	66374270	66375162	893	8	1652
chr17	66439687	66440312	626	8	1653
chr17	67336073	67336466	394	8	1654
chr17	70424680	70425086	407	8	1655
chr17	71702911	71703380	470	8	1656
chr17	75092862	75093353	492	8	1657
chr17	75598164	75598922	759	8	1658
chr17	76111019	76111424	406	8	1659
chr17	76347562	76348012	451	8	1660
chr17	77631711	77632212	502	8	1661
chr17	78806815	78807262	448	8	1662
chr17	79367796	79368163	368	8	1663
chr18	6605419	6605849	431	8	1664
chr18	8341644	8341999	356	8	1665
chr18	10052138	10052649	512	8	1666
chr18	30431838	30432299	462	8	1667
chr18	42383088	42383599	512	8	1668
chr18	45588179	45588549	371	8	1669
chr18	46214125	46214567	443	8	1670
chr18	55755670	55756249	580	8	1671
chr18	56217146	56217549	404	8	1672
chr18	71400562	71401049	488	8	1673
chr18	74839873	74840335	463	8	1674
chr19	485790	486265	476	8	1675
chr19	2168843	2169383	541	8	1676
chr19	2602384	2602940	557	8	1677
chr19	2634499	2635090	592	8	1678
chr19	3305140	3305540	401	8	1679
chr19	3403840	3404399	560	8	1680
chr19	4933574	4933958	385	8	1681
chr19	7579969	7580540	572	8	1682
chr19	10056007	10056599	593	8	1683
chr19	16620013	16620490	478	8	1684
chr19	18490868	18491490	623	8	1685
chr19	28780518	28780858	341	8	1686
chr19	32063846	32064177	332	8	1687
chr19	32864651	32865154	504	8	1688
chr19	34801398	34801790	393	8	1689
chr19	39894234	39894769	536	8	1690
chr19	49066438	49066891	454	8	1691
chr19	49074695	49075140	446	8	1692
chr2	1821086	1821506	421	8	1693
chr2	3871387	3871787	401	8	1694
chr2	20650428	20651036	609	8	1695
chr2	20739718	20740139	422	8	1696
chr2	23776997	23777391	395	8	1697
chr2	28004318	28004759	442	8	1698
chr2	28565246	28565768	523	8	1699
chr2	28833535	28834086	552	8	1700
chr2	30440593	30441148	556	8	1701
chr2	31989265	31989786	522	8	1702
chr2	35839661	35840114	454	8	1703
chr2	38386810	38387201	392	8	1704
chr2	40341087	40341465	379	8	1705
chr2	41675789	41676135	347	8	1706
chr2	43333168	43333636	469	8	1707
chr2	56134868	56135297	430	8	1708
chr2	67487758	67488432	675	8	1709
chr2	67788618	67789268	651	8	1710
chr2	71927301	71927668	368	8	1711
chr2	85648493	85648899	407	8	1712
chr2	85764863	85765268	406	8	1713
chr2	96361368	96361886	519	8	1714
chr2	102635283	102635768	486	8	1715
chr2	102737164	102737518	355	8	1716
chr2	102844131	102844577	447	8	1717
chr2	108836559	108836962	404	8	1718
chr2	109788168	109788626	459	8	1719
chr2	113412718	113413168	451	8	1720
chr2	121793677	121794178	502	8	1721
chr2	124806263	124806640	378	8	1722
chr2	129342003	129342468	466	8	1723
chr2	159950002	159950371	370	8	1724
chr2	162941105	162941472	368	8	1725
chr2	169383286	169383636	351	8	1726
chr2	178107085	178107631	547	8	1727
chr2	179774327	179774863	537	8	1728
chr2	181122716	181123255	540	8	1729
chr2	184109052	184109380	329	8	1730
chr2	187408940	187409466	527	8	1731
chr2	194115113	194115470	358	8	1732
chr2	194137732	194138186	455	8	1733
chr2	194339640	194340246	607	8	1734
chr2	201661968	201662418	451	8	1735
chr2	206599261	206599718	458	8	1736
chr2	211254586	211255036	451	8	1737
chr2	218128518	218128981	464	8	1738
chr2	220263612	220264008	397	8	1739
chr2	224085001	224085378	378	8	1740
chr2	224095053	224095490	438	8	1741
chr2	233184740	233185168	429	8	1742
chr2	237551109	237551651	543	8	1743
chr2	238188825	238189229	405	8	1744
chr2	240318389	240318843	455	8	1745
chr2	242775431	242775843	413	8	1746
chr20	1272172	1272541	370	8	1747
chr20	4261015	4261472	458	8	1748
chr20	5746735	5747172	438	8	1749
chr20	10842184	10842622	439	8	1750
chr20	19739800	19740197	398	8	1751
chr20	22981142	22981715	574	8	1752
chr20	36618119	36618485	367	8	1753
chr20	48127065	48127786	722	8	1754
chr20	49032068	49032605	538	8	1755
chr20	49262072	49262565	494	8	1756
chr20	54923411	54923772	362	8	1757
chr20	56721365	56721822	458	8	1758
chr20	61283409	61284028	620	8	1759
chr21	9826676	9827625	950	8	1760
chr21	29558897	29559346	450	8	1761
chr21	32451227	32451746	520	8	1762
chr21	35216496	35216996	501	8	1763
chr21	39684682	39685019	338	8	1764
chr21	44075596	44076046	451	8	1765
chr22	24603957	24604437	481	8	1766
chr22	24699377	24699929	553	8	1767
chr22	24991825	24992171	347	8	1768
chr22	29300379	29300744	366	8	1769
chr22	33642715	33643249	535	8	1770
chr22	36547237	36547716	480	8	1771
chr22	40895010	40895612	603	8	1772
chr22	41128716	41129137	422	8	1773
chr22	43084352	43084837	486	8	1774
chr22	43391196	43391737	542	8	1775
chr22	43689753	43690316	564	8	1776
chr3	4730187	4730600	414	8	1777
chr3	9184000	9184482	483	8	1778
chr3	12433700	12434132	433	8	1779
chr3	27370850	27371258	409	8	1780
chr3	27401543	27401883	341	8	1781
chr3	34173245	34173782	538	8	1782
chr3	37074500	37075009	510	8	1783
chr3	42586175	42586750	576	8	1784
chr3	45658950	45659350	401	8	1785
chr3	45718632	45719100	469	8	1786
chr3	48278162	48279232	1071	8	1787
chr3	57903773	57904179	407	8	1788
chr3	64312703	64313432	730	8	1789
chr3	64580892	64581350	459	8	1790
chr3	71031798	71032265	468	8	1791
chr3	99679700	99680129	430	8	1792
chr3	101029450	101029900	451	8	1793
chr3	102248413	102248803	391	8	1794
chr3	123131900	123132350	451	8	1795
chr3	128087932	128088432	501	8	1796
chr3	128914565	128915050	486	8	1797
chr3	131937721	131938270	550	8	1798
chr3	131986389	131986809	421	8	1799
chr3	136617432	136617900	469	8	1800
chr3	137906944	137907294	351	8	1801
chr3	140314188	140314600	413	8	1802
chr3	150872419	150872820	402	8	1803
chr3	156034082	156034500	419	8	1804
chr3	156260201	156260982	782	8	1805
chr3	156534835	156535250	416	8	1806
chr3	156806324	156807235	912	8	1807
chr3	156884469	156884809	341	8	1808
chr3	157238532	157239050	519	8	1809
chr3	165895475	165895858	384	8	1810
chr3	168803489	168803950	462	8	1811
chr3	169417299	169417750	452	8	1812
chr3	171847600	171848107	508	8	1813
chr3	171980932	171981400	469	8	1814
chr3	175202516	175202860	345	8	1815
chr3	176692068	176692410	343	8	1816
chr3	177077664	177078232	569	8	1817
chr3	177527949	177528425	477	8	1818
chr3	178234700	178235150	451	8	1819
chr3	184880600	184881051	452	8	1820
chr3	186131400	186131850	451	8	1821
chr3	187575734	187576282	549	8	1822
chr3	187778872	187779326	455	8	1823
chr3	187794014	187794354	341	8	1824
chr3	187794895	187795450	556	8	1825
chr4	7759352	7759902	551	8	1826
chr4	14309825	14310284	460	8	1827
chr4	38100779	38101167	389	8	1828
chr4	38622646	38623032	387	8	1829
chr4	41079681	41080117	437	8	1830
chr4	41321579	41321906	328	8	1831
chr4	53862513	53863052	540	8	1832
chr4	54402502	54403016	515	8	1833
chr4	56225731	56226116	386	8	1834
chr4	70584602	70585102	501	8	1835
chr4	76253352	76253702	351	8	1836
chr4	77119300	77119953	654	8	1837
chr4	88964150	88964531	382	8	1838
chr4	101643384	101643852	469	8	1839
chr4	102177507	102177866	360	8	1840
chr4	124509152	124509602	451	8	1841
chr4	129308016	129308552	537	8	1842
chr4	129474025	129474659	635	8	1843
chr4	138822281	138822652	372	8	1844
chr4	141149907	141150452	546	8	1845
chr4	148144699	148145416	718	8	1846
chr4	149613370	149613752	383	8	1847
chr4	156366469	156366863	395	8	1848
chr4	186189229	186189652	424	8	1849
chr5	7190942	7191349	408	8	1850
chr5	28881051	28881451	401	8	1851
chr5	30639042	30639449	408	8	1852
chr5	31674388	31674951	564	8	1853
chr5	32225575	32226006	432	8	1854
chr5	40552301	40552669	369	8	1855
chr5	43432614	43433123	510	8	1856
chr5	52190901	52191431	531	8	1857
chr5	56748751	56749181	431	8	1858
chr5	58423456	58423935	480	8	1859
chr5	60704431	60704848	418	8	1860
chr5	61728301	61729010	710	8	1861
chr5	63915451	63915931	481	8	1862
chr5	65622046	65622518	473	8	1863
chr5	67294503	67294883	381	8	1864
chr5	68249281	68249901	621	8	1865
chr5	77973663	77974331	669	8	1866
chr5	79543012	79543383	372	8	1867
chr5	80059031	80059501	471	8	1868
chr5	90435531	90436001	471	8	1869
chr5	93697520	93697914	395	8	1870
chr5	95668745	95669151	407	8	1871
chr5	101961144	101961851	708	8	1872
chr5	113668198	113668967	770	8	1873
chr5	114512106	114512454	349	8	1874
chr5	121339919	121340253	335	8	1875
chr5	122733235	122733613	379	8	1876
chr5	130596601	130597016	416	8	1877
chr5	131007952	131008401	450	8	1878
chr5	132578301	132578846	546	8	1879
chr5	133802027	133802551	525	8	1880
chr5	141595560	141596101	542	8	1881
chr5	145210001	145210453	453	8	1882
chr5	148221179	148221548	370	8	1883
chr5	149730251	149730751	501	8	1884
chr5	149877130	149877532	403	8	1885
chr5	150384731	150385085	355	8	1886
chr5	159246801	159247468	668	8	1887
chr5	171986033	171986569	537	8	1888
chr5	172192272	172192642	371	8	1889
chr5	177731801	177732351	551	8	1890
chr6	3494793	3495259	467	8	1891
chr6	3506907	3507343	437	8	1892
chr6	3826003	3826643	641	8	1893
chr6	15504993	15505555	563	8	1894
chr6	17478743	17479143	401	8	1895
chr6	21557108	21557548	441	8	1896
chr6	27074197	27074643	447	8	1897
chr6	35558382	35558935	554	8	1898
chr6	39791193	39791593	401	8	1899
chr6	44526559	44526943	385	8	1900
chr6	44531129	44531495	367	8	1901
chr6	46185310	46185743	434	8	1902
chr6	49635833	49636243	411	8	1903
chr6	56379215	56379628	414	8	1904
chr6	90735452	90735793	342	8	1905
chr6	90927941	90928643	703	8	1906
chr6	105086640	105087093	454	8	1907
chr6	105750083	105750493	411	8	1908
chr6	106545500	106545904	405	8	1909
chr6	111252027	111252457	431	8	1910
chr6	111273500	111273937	438	8	1911
chr6	111923140	111923659	520	8	1912
chr6	112340284	112340643	360	8	1913
chr6	114007238	114007621	384	8	1914
chr6	132607802	132608199	398	8	1915
chr6	134951560	134951995	436	8	1916
chr6	135224676	135225059	384	8	1917
chr6	138580192	138580542	351	8	1918
chr6	142697225	142697657	433	8	1919
chr6	148090732	148091259	528	8	1920
chr6	148579906	148580343	438	8	1921
chr6	160122528	160123015	488	8	1922
chr6	168815359	168815766	408	8	1923
chr6	170364745	170365343	599	8	1924
chr7	2197281	2197686	406	8	1925
chr7	2639636	2640086	451	8	1926
chr7	4784465	4784961	497	8	1927
chr7	11069246	11069611	366	8	1928
chr7	20646781	20647389	609	8	1929
chr7	36168243	36168862	620	8	1930
chr7	37071459	37071936	478	8	1931
chr7	38280750	38281152	403	8	1932
chr7	47846286	47846736	451	8	1933
chr7	54416885	54417366	482	8	1934
chr7	55087027	55087401	375	8	1935
chr7	69061125	69061486	362	8	1936
chr7	69313226	69313647	422	8	1937
chr7	73613737	73614083	347	8	1938
chr7	73892115	73892831	717	8	1939
chr7	75595881	75596336	456	8	1940
chr7	77314574	77314967	394	8	1941
chr7	80513949	80514351	403	8	1942
chr7	87932782	87933220	439	8	1943
chr7	89856654	89857081	428	8	1944
chr7	98621686	98622086	401	8	1945
chr7	99547398	99547886	489	8	1946
chr7	100626678	100627318	641	8	1947
chr7	100755431	100755888	458	8	1948
chr7	102574127	102574681	555	8	1949
chr7	103825772	103826181	410	8	1950
chr7	104585531	104585958	428	8	1951
chr7	111396731	111397236	506	8	1952
chr7	115957308	115957686	379	8	1953
chr7	116676086	116676486	401	8	1954
chr7	122348736	122349172	437	8	1955
chr7	130008610	130009122	513	8	1956
chr7	130871581	130872036	456	8	1957
chr7	134388562	134389036	475	8	1958
chr7	134463903	134464401	499	8	1959
chr7	135718081	135718686	606	8	1960
chr7	139650801	139651186	386	8	1961
chr7	151463025	151463436	412	8	1962
chr7	151620649	151621036	388	8	1963
chr8	6291738	6292124	387	8	1964
chr8	6655568	6656030	463	8	1965
chr8	10345568	10345930	363	8	1966
chr8	19212680	19213080	401	8	1967
chr8	25220290	25220780	491	8	1968
chr8	26123345	26123876	532	8	1969
chr8	43066821	43067272	452	8	1970
chr8	48265912	48266516	605	8	1971
chr8	49561677	49562557	881	8	1972
chr8	71971268	71971830	563	8	1973
chr8	74224583	74225151	569	8	1974
chr8	75160838	75161330	493	8	1975
chr8	75193074	75193500	427	8	1976
chr8	81397481	81398004	524	8	1977
chr8	81532509	81533030	522	8	1978
chr8	91713368	91713835	468	8	1979
chr8	94416430	94417060	631	8	1980
chr8	101522127	101522615	489	8	1981
chr8	116285364	116285730	367	8	1982
chr8	119801086	119801507	422	8	1983
chr8	122708280	122708730	451	8	1984
chr8	123740734	123741087	354	8	1985
chr8	123765050	123765480	431	8	1986
chr8	124761634	124762304	671	8	1987
chr8	125460080	125460468	389	8	1988
chr8	125641918	125642418	501	8	1989
chr8	126442155	126442730	576	8	1990
chr8	129188914	129189600	687	8	1991
chr8	133236630	133237080	451	8	1992
chr8	133911153	133911730	578	8	1993
chr9	9752733	9753209	477	8	1994
chr9	13137383	13137886	504	8	1995
chr9	17017959	17018587	629	8	1996
chr9	19666514	19667009	496	8	1997
chr9	33162983	33163286	304	8	1998
chr9	34185868	34186622	755	8	1999
[truncated: 25,850 more rows]

## Sheet: 1C
enhid	patients	LNCAP	VCAP	X22RV1	LNBICR	EnzR_42D	LSHAR	MDAMB453	THP1
1	88	1	1	1	1	1	1	0	0
2	88	1	1	1	1	1	1	0	0
3	87	1	1	1	1	1	1	0	0
4	87	1	1	1	1	0	1	0	0
5	87	1	1	1	1	1	1	0	0
6	87	1	1	1	1	1	1	0	0
7	87	1	1	1	1	0	1	0	0
8	87	1	1	1	1	1	1	0	0
9	86	1	1	1	1	1	1	0	0
10	86	1	1	1	1	0	1	0	0
11	86	1	1	1	1	0	0	0	0
12	86	1	1	1	1	0	1	0	0
13	86	1	1	1	1	0	1	0	0
14	86	1	1	0	1	0	0	0	0
15	85	1	1	1	1	1	1	0	0
16	85	1	1	1	1	0	1	0	0
17	85	1	1	1	1	1	1	0	0
18	85	1	1	1	1	1	1	0	0
19	85	1	1	1	1	1	1	0	0
20	85	1	1	1	1	1	1	0	0
21	85	1	1	1	1	1	1	0	0
22	85	1	1	1	1	1	1	0	0
23	85	1	1	1	1	1	1	0	0
24	85	1	1	1	1	1	1	0	0
25	85	1	1	1	1	0	1	0	0
26	85	1	1	1	1	1	1	0	0
27	84	1	1	1	1	0	1	0	0
28	84	1	1	1	1	1	1	0	0
29	84	1	1	1	1	1	1	0	0
30	84	1	1	0	1	0	1	0	0
31	84	1	1	1	1	1	1	0	0
32	84	1	1	1	1	1	1	0	0
33	84	1	1	1	1	0	1	0	1
34	84	1	1	1	1	1	1	0	0
35	84	1	1	1	1	1	0	0	0
36	84	1	1	1	1	1	1	0	0
37	84	1	1	1	1	1	1	0	0
38	84	1	1	1	1	0	1	0	0
39	84	1	1	1	1	0	1	0	0
40	84	1	1	1	1	1	1	0	0
41	84	1	1	1	1	0	1	0	0
42	84	1	1	1	1	0	1	0	0
43	84	1	1	1	1	0	1	0	0
44	84	1	1	1	1	0	1	0	0
45	84	1	1	1	1	1	1	0	0
46	83	1	1	1	1	0	1	0	0
47	83	1	1	1	1	0	1	0	0
48	83	1	1	1	1	1	1	0	0
49	83	1	1	1	1	0	1	0	0
50	83	1	1	1	0	0	0	0	0
51	83	1	1	1	1	1	1	0	0
52	83	1	1	1	1	1	1	0	0
53	83	1	1	0	1	0	1	0	0
54	83	1	1	0	1	0	0	0	0
55	83	1	1	1	1	1	1	0	0
56	83	1	1	1	1	1	1	0	0
57	83	1	1	1	1	0	1	0	0
58	83	1	1	1	1	1	1	0	0
59	83	1	1	1	1	0	0	0	0
60	83	1	1	1	1	0	1	0	1
61	83	1	1	0	1	0	1	1	0
62	83	1	0	0	1	1	1	0	1
63	83	1	1	1	1	1	1	0	0
64	83	1	1	1	1	0	0	0	0
65	83	1	1	1	1	1	1	0	0
66	83	1	1	1	0	1	1	0	0
67	83	1	1	1	1	0	1	0	0
68	83	1	1	1	1	0	1	1	0
69	82	1	1	0	1	0	1	0	0
70	82	1	1	1	1	1	1	0	0
71	82	1	1	1	1	1	1	0	0
72	82	1	1	0	1	0	0	0	0
73	82	1	1	1	1	0	1	0	0
74	82	1	1	1	1	1	1	0	0
75	82	1	1	0	0	0	1	0	0
76	82	1	1	1	1	1	1	1	0
77	82	1	1	1	1	1	1	0	0
78	82	1	1	1	1	1	1	0	0
79	82	1	1	1	1	1	0	0	0
80	82	1	1	1	1	1	1	0	0
81	82	1	1	1	1	1	1	0	0
82	82	1	1	1	1	1	1	0	0
83	82	1	1	0	1	0	1	0	0
84	82	1	1	1	1	1	1	0	0
85	82	1	1	1	1	1	1	0	0
86	81	1	1	1	1	1	1	0	0
87	81	1	1	0	1	0	0	0	0
88	81	1	1	1	1	1	1	0	0
89	81	1	1	1	1	1	1	0	0
90	81	1	1	0	1	0	1	0	0
91	81	1	1	0	1	1	0	0	0
92	81	1	1	0	1	0	0	0	0
93	81	1	1	1	1	0	1	0	0
94	81	1	1	1	1	0	1	0	0
95	81	1	1	1	1	0	1	0	0
96	81	1	1	0	1	0	1	0	0
97	81	1	1	1	1	1	1	0	0
98	81	1	1	1	1	1	1	0	0
99	81	1	1	1	1	1	1	0	0
100	81	0	1	1	0	0	0	0	0
101	81	1	1	1	1	1	1	0	0
102	81	1	1	1	1	0	1	0	0
103	81	1	1	1	1	1	1	0	0
104	81	1	1	0	1	0	1	0	0
105	80	1	1	1	1	1	1	0	0
106	80	1	1	1	1	0	1	0	0
107	80	1	1	1	1	0	1	0	0
108	80	1	1	1	1	0	1	0	0
109	80	1	1	1	1	0	1	0	1
110	80	1	1	1	1	0	1	0	0
111	80	1	1	1	1	0	1	0	0
112	80	1	1	1	1	1	1	0	0
113	80	1	1	1	1	0	1	0	0
114	80	1	1	0	1	0	1	0	0
115	80	1	1	1	1	0	1	0	0
116	80	1	1	1	1	1	1	0	0
117	80	1	1	1	1	1	1	0	0
118	80	1	1	1	1	1	0	0	0
119	80	1	1	1	1	1	1	1	0
120	80	1	1	1	1	1	1	0	0
121	80	1	1	1	1	1	0	0	0
122	80	1	1	1	1	1	1	0	0
123	80	1	1	1	1	0	1	0	0
124	80	1	1	1	1	1	1	0	0
125	80	1	1	1	1	1	1	0	0
126	80	1	1	1	0	0	1	0	0
127	80	1	1	0	1	0	0	0	0
128	80	1	1	1	1	0	1	0	0
129	80	1	1	0	1	0	1	0	0
130	80	1	1	1	1	1	1	0	0
131	79	1	1	1	1	1	1	0	0
132	79	1	1	0	1	0	1	0	0
133	79	1	1	1	1	0	1	0	0
134	79	1	1	1	1	0	0	0	0
135	79	1	1	1	1	1	1	0	1
136	79	1	1	0	1	0	1	0	0
137	79	1	1	1	1	0	1	0	0
138	79	1	1	1	1	0	1	0	0
139	79	1	1	1	1	1	1	0	0
140	79	0	1	0	0	0	0	0	0
141	79	1	1	1	1	1	1	0	0
142	79	1	1	0	1	0	0	0	0
143	79	1	1	1	1	0	1	0	0
144	79	1	1	0	1	0	1	0	0
145	79	0	1	0	1	0	0	0	0
146	79	1	1	1	1	0	1	0	0
147	79	1	1	1	1	1	1	0	0
148	79	1	1	1	1	0	1	0	0
149	79	1	1	0	1	0	1	0	0
150	79	1	1	1	1	1	1	0	0
151	79	1	1	1	1	1	1	0	0
152	79	1	1	1	1	1	1	0	0
153	79	1	1	0	1	0	1	0	0
154	79	1	1	1	1	1	0	0	0
155	79	1	1	1	1	0	1	0	0
156	79	1	1	1	1	0	1	1	0
157	79	1	1	0	1	0	0	0	0
158	79	1	1	0	1	1	1	0	0
159	79	1	1	1	1	1	1	0	0
160	79	1	1	1	1	0	1	0	0
161	79	1	1	1	1	0	1	0	0
162	79	1	1	1	1	1	1	1	0
163	79	1	1	1	0	0	1	0	0
164	79	1	1	1	1	1	1	0	0
165	78	1	1	0	1	0	0	0	0
166	78	1	1	1	1	0	1	0	1
167	78	1	1	1	1	0	1	0	0
168	78	1	1	1	1	1	1	0	0
169	78	1	1	1	0	1	1	0	0
170	78	1	1	1	1	1	1	0	0
171	78	1	1	1	1	0	0	0	0
172	78	1	1	1	1	0	1	0	0
173	78	1	1	0	1	0	1	0	0
174	78	1	1	1	1	0	1	0	0
175	78	1	1	0	1	0	1	0	0
176	78	1	1	0	1	0	0	0	0
177	78	1	1	1	1	1	0	0	0
178	78	1	1	0	1	0	1	0	0
179	78	1	1	1	1	1	1	0	0
180	78	1	1	1	1	1	1	0	0
181	78	1	1	1	1	1	1	1	0
182	78	1	1	1	1	1	1	0	0
183	78	1	1	1	1	1	1	0	0
184	78	1	1	1	1	1	0	0	0
185	78	1	1	1	1	1	1	0	0
186	78	1	1	0	1	0	1	0	0
187	78	1	1	1	1	1	1	0	0
188	78	1	1	1	1	1	1	0	0
189	78	1	1	1	1	0	1	0	0
190	78	1	1	1	1	0	1	0	0
191	78	1	1	0	0	0	1	0	0
192	78	1	1	1	1	0	1	0	0
193	77	1	1	1	0	0	0	0	0
194	77	1	1	0	0	0	0	0	0
195	77	1	1	1	1	0	1	0	0
196	77	1	1	1	1	0	1	0	0
197	77	1	1	1	1	0	0	0	0
198	77	1	1	1	1	1	1	0	0
199	77	1	1	1	1	0	1	0	0
200	77	1	1	1	1	1	1	0	0
201	77	1	1	0	1	0	1	0	0
202	77	1	1	1	1	0	1	0	0
203	77	1	1	1	1	0	1	0	0
204	77	1	1	1	1	1	1	0	0
205	77	1	1	1	1	0	1	0	1
206	77	1	1	0	0	0	1	0	0
207	77	1	1	1	1	1	0	0	0
208	77	1	1	1	1	1	1	0	0
209	77	1	1	1	1	0	0	0	0
210	77	1	1	0	1	0	1	0	1
211	77	1	1	1	1	0	1	0	0
212	77	1	1	1	1	0	1	0	0
213	77	1	1	0	1	0	1	0	0
214	77	1	1	1	1	1	1	1	0
215	77	1	1	1	1	1	1	0	0
216	77	1	1	1	1	0	1	0	0
217	77	1	1	0	1	0	1	0	0
218	77	1	1	1	1	0	0	0	0
219	77	1	1	1	1	1	1	0	0
220	77	1	1	1	1	0	1	0	0
221	77	1	1	1	1	1	0	0	0
222	77	1	1	1	1	0	0	0	0
223	77	1	1	1	1	0	1	0	0
224	76	1	1	0	1	1	0	0	0
225	76	1	1	0	1	1	0	0	0
226	76	1	1	1	1	0	1	0	0
227	76	1	1	0	1	0	1	0	0
228	76	1	1	0	1	0	1	0	0
229	76	1	1	1	1	1	1	0	0
230	76	1	1	1	1	1	1	0	0
231	76	1	1	1	1	1	1	0	0
232	76	1	1	1	1	1	1	0	0
233	76	1	1	1	1	0	1	0	0
234	76	1	1	1	1	1	1	0	0
235	76	1	1	1	1	0	1	0	0
236	76	1	1	1	1	1	1	0	0
237	76	1	1	0	1	0	1	0	0
238	76	1	1	1	1	1	1	0	0
239	76	1	1	1	0	0	1	0	0
240	76	1	1	1	1	1	0	0	0
241	76	1	1	0	1	0	1	0	0
242	76	1	1	0	0	0	0	0	0
243	76	1	1	1	1	0	0	0	0
244	76	1	1	1	1	1	1	0	0
245	76	1	1	1	1	0	1	0	0
246	76	1	1	1	1	1	1	0	0
247	76	1	1	1	1	0	0	0	0
248	76	1	1	1	1	1	1	0	0
249	76	1	1	0	1	0	1	0	0
250	76	1	1	0	1	1	1	0	1
251	76	1	1	1	1	0	1	0	0
252	76	1	1	1	1	1	0	0	0
253	76	1	1	1	1	0	1	0	0
254	76	1	1	1	1	0	1	0	0
255	76	1	1	1	1	1	1	0	0
256	76	1	1	1	1	1	1	0	0
257	76	1	1	1	1	0	1	1	0
258	76	1	1	1	1	0	1	0	0
259	76	1	1	1	1	1	1	1	0
260	76	1	1	1	1	1	1	0	0
261	75	1	1	0	0	0	1	0	0
262	75	1	1	1	1	0	1	0	0
263	75	1	1	0	1	0	1	0	0
264	75	1	0	1	1	0	1	0	0
265	75	1	1	0	1	0	1	0	0
266	75	1	1	1	1	0	1	0	0
267	75	1	1	1	1	1	1	0	0
268	75	1	1	1	1	0	1	0	0
269	75	1	1	1	1	1	0	0	0
270	75	1	1	1	1	0	1	0	0
271	75	1	1	0	1	0	1	0	0
272	75	1	1	0	1	0	1	0	0
273	75	1	1	0	1	0	1	0	0
274	75	1	1	0	1	0	1	0	0
275	75	1	1	1	1	0	1	0	0
276	75	1	1	1	1	1	1	0	0
277	75	1	1	0	1	0	1	0	0
278	75	1	1	1	0	0	1	0	0
279	75	1	1	1	0	0	1	0	0
280	75	1	1	1	1	0	0	0	0
281	75	1	1	1	1	0	1	0	0
282	75	1	1	1	0	0	1	0	0
283	75	1	1	1	0	1	0	0	0
284	75	1	1	0	1	0	0	0	0
285	75	1	1	1	1	1	1	0	0
286	75	1	1	0	0	0	1	0	0
287	75	1	1	0	1	0	1	0	0
288	75	1	1	1	1	1	0	0	0
289	75	1	1	0	1	0	1	0	0
290	75	1	1	1	1	0	1	0	0
291	75	1	1	1	1	1	1	0	0
292	75	1	1	1	1	1	1	0	0
293	75	1	1	0	1	0	1	0	0
294	75	1	1	1	1	0	1	0	0
295	75	1	1	0	1	0	0	0	0
296	75	1	1	0	1	0	1	0	0
297	75	1	1	1	1	1	1	0	0
298	75	1	1	0	1	0	1	0	1
299	75	1	1	1	1	1	1	0	0
300	75	1	1	1	1	0	1	0	0
301	75	1	1	1	1	0	1	0	0
302	75	1	1	1	1	0	0	0	0
303	75	1	1	1	1	0	1	0	0
304	75	1	1	1	1	1	1	0	0
305	75	1	1	1	1	1	0	0	0
306	75	1	1	1	1	1	1	0	0
307	75	1	1	1	1	0	1	0	1
308	75	1	1	1	1	0	1	0	0
309	74	1	1	1	0	0	0	0	0
310	74	1	1	1	1	1	1	0	0
311	74	1	1	1	1	0	1	0	0
312	74	1	1	1	1	0	1	0	0
313	74	1	1	1	1	1	1	0	0
314	74	1	1	1	1	1	1	0	0
315	74	1	0	1	0	1	0	0	0
316	74	1	1	1	0	1	0	0	0
317	74	1	1	1	1	1	1	0	0
318	74	1	1	1	0	0	1	0	0
319	74	1	1	1	1	0	1	0	0
320	74	1	1	0	1	1	0	0	0
321	74	1	1	1	1	1	1	0	0
322	74	1	1	1	1	1	0	0	0
323	74	1	1	0	1	0	1	0	0
324	74	1	1	1	0	1	0	0	0
325	74	1	1	0	1	1	1	0	0
326	74	1	1	0	0	1	0	0	0
327	74	1	1	1	1	1	1	0	0
328	74	1	0	1	1	0	1	0	0
329	74	1	1	1	1	1	1	0	0
330	74	1	1	1	1	1	1	0	0
331	74	1	1	1	1	1	1	0	0
332	74	1	1	1	0	0	1	0	0
333	74	1	1	0	1	0	1	0	0
334	74	1	1	1	1	1	1	0	0
335	74	1	1	1	1	0	1	0	0
336	74	1	1	1	1	1	1	0	0
337	74	1	1	0	1	1	1	0	0
338	74	1	1	0	0	0	0	0	0
339	74	1	1	1	1	0	1	0	0
340	74	1	1	1	1	0	1	0	0
341	74	1	1	1	1	0	1	0	0
342	74	1	1	1	1	0	1	1	0
343	74	1	1	1	1	1	1	0	0
344	74	1	1	0	1	0	0	0	0
345	74	1	1	0	1	0	1	0	0
346	74	1	1	0	1	0	1	0	0
347	74	1	1	1	1	1	0	0	0
348	74	1	1	1	1	1	1	0	0
349	73	1	1	1	1	1	1	0	0
350	73	1	1	0	0	0	1	0	0
351	73	1	0	0	0	0	1	0	0
352	73	1	1	1	1	1	1	0	0
353	73	1	1	1	1	1	0	0	0
354	73	1	1	1	1	0	1	0	0
355	73	1	1	0	0	0	1	0	0
356	73	1	1	0	1	0	1	0	0
357	73	1	1	1	1	1	1	0	0
358	73	1	0	1	1	0	1	0	0
359	73	1	1	1	1	1	1	0	0
360	73	1	1	1	1	1	1	0	0
361	73	1	1	1	1	1	0	0	0
362	73	1	1	1	1	0	0	0	0
363	73	1	1	0	1	0	0	0	0
364	73	1	1	1	1	1	1	0	0
365	73	1	0	1	1	1	1	0	0
366	73	1	1	1	1	1	1	0	0
367	73	1	1	0	1	0	1	0	0
368	73	1	1	1	1	1	1	0	0
369	73	1	1	0	1	1	0	0	0
370	73	1	1	1	1	0	1	0	0
371	73	1	1	1	1	0	1	0	0
372	73	1	0	0	0	0	0	0	0
373	73	1	0	0	0	1	0	1	0
374	73	1	1	1	1	1	1	0	0
375	73	1	1	0	1	0	1	0	0
376	73	1	1	1	1	1	1	0	0
377	73	1	1	0	1	0	1	0	0
378	73	1	1	0	1	0	0	0	0
379	73	1	1	1	0	0	0	0	0
380	73	1	1	0	1	0	1	0	0
381	73	1	1	1	1	1	1	0	0
382	73	1	1	1	1	1	1	0	0
383	73	1	1	0	1	0	1	0	0
384	73	1	1	1	1	1	0	0	0
385	73	1	1	0	1	0	1	0	0
386	73	1	1	0	1	0	1	0	0
387	73	1	0	1	1	0	0	0	0
388	73	1	1	0	1	0	1	0	0
389	73	1	1	1	1	0	1	0	0
390	73	1	1	1	1	0	1	1	0
391	73	1	0	1	0	1	0	0	0
392	73	1	1	1	1	1	1	0	0
393	73	1	0	0	0	0	1	0	0
394	72	1	1	1	1	0	1	0	0
395	72	1	1	0	1	0	1	0	0
396	72	1	1	1	1	0	1	0	0
397	72	1	1	0	1	0	1	0	0
398	72	1	1	1	1	0	1	0	0
399	72	1	1	1	1	1	1	0	0
400	72	1	1	0	1	0	1	0	0
401	72	1	1	1	0	0	0	0	0
402	72	1	1	1	0	0	0	0	0
403	72	1	1	1	1	0	1	0	0
404	72	1	1	1	1	0	1	0	0
405	72	1	1	1	0	1	0	0	0
406	72	1	1	1	1	0	0	0	0
407	72	1	1	0	1	0	0	1	0
408	72	1	1	1	1	1	1	1	0
409	72	1	1	0	0	0	0	0	0
410	72	1	1	1	1	1	1	0	0
411	72	1	1	1	1	1	1	0	0
412	72	1	1	0	1	0	1	0	0
413	72	1	1	1	1	1	1	0	0
414	72	1	1	0	1	0	0	0	0
415	72	1	1	1	1	1	1	0	0
416	72	1	1	1	1	0	1	0	0
417	72	1	1	0	1	0	1	0	0
418	72	1	1	1	1	0	1	0	0
419	72	1	1	1	0	0	1	0	0
420	72	1	1	1	0	0	1	0	0
421	72	1	1	1	0	0	1	1	0
422	72	1	1	1	1	0	1	0	0
423	72	1	1	1	1	1	1	0	0
424	71	1	1	1	1	1	1	0	0
425	71	1	1	0	1	0	1	0	0
426	71	1	1	1	1	1	1	0	0
427	71	1	1	1	0	1	0	0	0
428	71	1	1	1	0	1	1	0	0
429	71	1	1	1	1	0	0	0	0
430	71	1	1	1	1	1	1	0	0
431	71	1	1	0	1	0	1	0	0
432	71	1	1	0	1	0	1	0	0
433	71	1	1	0	0	0	1	0	0
434	71	1	0	0	0	0	1	0	0
435	71	1	1	1	1	1	1	0	0
436	71	1	1	1	0	0	0	0	0
437	71	1	1	1	1	1	0	0	0
438	71	1	1	1	1	1	1	0	0
439	71	1	1	1	1	0	1	0	0
440	71	1	1	0	1	0	0	0	0
441	71	1	1	0	1	1	1	0	0
442	71	1	1	1	1	1	1	0	0
443	71	1	1	1	1	0	0	0	0
444	71	1	1	1	1	0	1	0	0
445	71	1	1	0	1	0	0	0	0
446	71	1	1	0	1	0	1	0	0
447	71	1	1	1	1	0	1	0	0
448	71	1	1	1	1	1	1	0	0
449	71	1	1	1	1	0	1	0	0
450	71	1	1	1	1	0	1	0	0
451	71	1	1	1	1	1	0	0	0
452	71	1	1	1	1	1	1	0	0
453	71	1	1	0	1	0	0	0	0
454	71	1	1	1	1	0	0	0	0
455	71	1	1	1	1	0	1	0	0
456	71	1	0	1	1	1	1	0	0
457	71	1	1	0	1	0	0	0	0
458	71	1	1	1	0	1	0	0	0
459	71	1	1	0	1	0	1	0	0
460	71	1	1	0	1	0	1	0	0
461	71	1	1	1	1	1	1	0	0
462	71	1	1	0	1	0	1	0	0
463	71	1	1	0	1	0	1	0	0
464	71	1	1	1	1	1	1	0	0
465	71	1	1	1	0	0	1	0	0
466	71	1	1	1	1	1	1	0	0
467	71	1	1	1	1	1	1	0	0
468	71	1	1	1	0	0	0	0	0
469	71	1	0	1	1	0	0	0	0
470	71	1	1	0	1	0	1	0	0
471	70	1	1	0	1	0	0	0	0
472	70	1	1	1	1	0	1	0	0
473	70	1	1	1	1	0	1	0	0
474	70	1	1	1	1	0	1	0	0
475	70	1	1	1	0	0	1	0	1
476	70	1	1	1	1	0	1	0	0
477	70	1	1	1	0	0	1	0	0
478	70	1	1	0	1	0	1	0	0
479	70	1	1	1	1	1	0	0	0
480	70	1	1	0	1	0	1	0	0
481	70	1	1	0	1	1	1	0	0
482	70	1	1	1	1	0	0	0	0
483	70	1	1	1	0	0	1	0	0
484	70	1	1	1	1	0	1	0	0
485	70	1	1	1	1	1	1	0	0
486	70	1	1	1	0	0	1	0	0
487	70	1	1	0	1	1	0	0	0
488	70	1	1	0	1	0	1	0	0
489	70	1	1	0	1	0	1	0	0
490	70	1	1	0	1	0	1	0	0
491	70	1	1	1	1	0	1	0	0
492	70	1	1	1	1	1	1	0	0
493	70	1	1	1	0	0	0	0	0
494	70	1	1	1	1	0	1	0	0
495	70	1	1	1	0	0	1	0	0
496	70	1	1	1	1	0	1	0	0
497	70	1	1	0	0	0	1	0	0
498	70	1	1	1	1	1	1	0	0
499	70	1	1	1	1	1	1	0	0
500	70	1	1	0	1	0	1	0	0
501	70	1	1	1	1	1	1	0	0
502	70	1	1	1	0	0	1	0	0
503	70	1	1	1	1	0	1	0	0
504	70	1	1	1	1	1	1	0	0
505	70	1	1	1	1	1	1	0	0
506	70	1	1	1	1	1	1	0	0
507	70	1	1	1	0	0	0	0	0
508	70	1	1	1	1	0	1	0	0
509	70	1	1	1	0	0	1	0	0
510	70	1	1	1	1	0	1	0	0
511	70	1	1	0	1	0	1	1	0
512	70	1	1	1	1	1	1	0	0
513	70	1	1	1	0	0	1	0	0
514	70	1	1	1	1	1	1	0	0
515	70	1	1	1	1	0	1	0	0
516	70	1	1	1	1	0	1	0	0
517	70	1	1	1	1	0	1	0	0
518	70	1	1	1	1	1	1	0	0
519	70	1	1	1	1	0	1	0	0
520	70	1	1	1	1	0	1	0	0
521	70	1	1	0	0	0	0	0	0
522	70	1	1	1	1	0	1	0	0
523	70	1	1	0	1	0	0	0	0
524	70	1	1	0	1	0	1	0	0
525	70	1	1	1	1	1	0	0	0
526	70	1	1	1	1	0	1	0	0
527	70	1	1	1	0	0	0	0	0
528	70	1	1	1	1	1	1	0	0
529	70	1	0	1	1	0	1	0	0
530	69	1	1	1	1	1	1	0	0
531	69	1	1	1	1	0	1	0	0
532	69	1	1	0	0	0	0	1	0
533	69	1	1	1	1	1	1	1	0
534	69	1	1	1	1	0	0	0	0
535	69	1	1	1	1	1	1	0	0
536	69	1	1	0	1	0	0	0	0
537	69	1	1	1	1	0	0	0	0
538	69	1	1	0	1	0	1	0	0
539	69	1	1	1	1	1	0	0	0
540	69	1	1	1	0	0	1	0	0
541	69	1	1	1	1	1	1	0	0
542	69	1	1	1	0	0	1	0	0
543	69	1	1	1	1	1	0	0	0
544	69	1	1	1	1	0	1	0	0
545	69	1	1	1	0	0	0	0	0
546	69	1	1	1	1	1	1	0	0
547	69	1	1	1	1	1	1	0	0
548	69	1	1	1	1	0	1	0	0
549	69	1	1	1	1	0	1	0	0
550	69	1	1	1	1	1	0	0	0
551	69	1	1	1	1	0	0	0	0
552	69	1	1	1	1	0	1	0	0
553	69	1	1	1	1	0	0	0	0
554	69	1	1	1	1	0	1	0	0
555	69	1	1	1	1	0	1	0	0
556	69	1	1	1	0	1	0	0	0
557	69	1	1	1	0	1	0	0	0
558	69	1	1	1	1	1	1	0	0
559	69	1	1	1	1	0	1	0	0
560	69	1	1	1	1	1	1	0	0
561	69	1	1	1	1	1	1	0	0
562	69	1	1	1	1	0	1	0	0
563	69	1	1	0	1	0	1	0	0
564	69	1	0	1	0	0	0	0	0
565	69	1	1	0	1	0	1	0	0
566	69	1	1	0	0	0	0	0	0
567	69	1	1	1	1	1	1	0	0
568	69	1	1	0	1	0	1	0	0
569	69	1	1	1	1	0	0	0	0
570	69	1	0	1	1	1	1	0	0
571	69	1	0	1	0	0	0	0	0
572	69	1	1	1	0	0	0	0	1
573	69	1	1	0	1	0	1	0	0
574	69	1	1	1	1	0	1	0	0
575	69	1	1	1	0	0	0	0	0
576	69	1	1	1	1	0	0	0	0
577	69	1	1	0	1	1	0	0	0
578	69	1	1	1	1	0	1	0	0
579	69	1	1	0	1	1	1	0	0
580	69	1	1	0	0	0	1	0	1
581	69	1	1	1	1	1	1	0	0
582	69	1	1	1	1	0	0	0	0
583	69	1	1	1	1	0	0	0	0
584	68	1	1	1	1	1	1	0	0
585	68	1	1	1	1	0	1	0	0
586	68	1	1	1	1	1	1	0	0
587	68	1	1	1	0	1	0	0	0
588	68	1	1	0	1	0	1	0	0
589	68	1	1	1	1	1	1	0	0
590	68	1	1	0	1	0	1	0	0
591	68	1	1	0	1	1	1	0	0
592	68	1	1	0	0	1	0	0	0
593	68	1	1	0	1	0	0	0	0
594	68	1	1	0	0	0	0	1	0
595	68	1	1	1	1	0	1	0	0
596	68	1	1	0	1	1	1	0	0
597	68	1	1	1	0	1	1	0	0
598	68	1	1	1	1	1	1	0	1
599	68	1	1	1	1	0	1	0	0
600	68	1	1	1	1	0	0	0	0
601	68	1	1	1	0	0	1	0	0
602	68	1	1	1	1	0	1	0	0
603	68	1	1	0	1	1	0	0	0
604	68	1	1	1	0	1	0	0	0
605	68	1	1	0	1	0	1	0	0
606	68	1	1	1	1	1	0	0	0
607	68	1	1	0	1	0	0	0	0
608	68	1	1	1	1	0	1	0	0
609	68	1	1	0	1	0	1	0	0
610	68	1	1	1	1	1	1	0	0
611	68	1	1	1	0	0	1	0	0
612	68	1	1	1	1	1	1	0	0
613	68	1	1	1	1	0	0	0	0
614	68	1	1	1	1	1	1	0	0
615	68	1	1	1	1	0	1	0	0
616	68	1	1	0	0	0	0	0	0
617	68	1	1	1	1	0	1	0	0
618	68	1	1	0	1	0	1	0	0
619	68	1	1	1	1	1	1	0	0
620	68	1	1	1	1	0	1	0	1
621	68	1	0	0	0	0	0	0	0
622	68	1	0	1	1	1	0	0	0
623	68	1	1	1	0	0	0	0	0
624	68	1	1	1	1	0	0	0	0
625	68	1	1	1	1	1	0	1	0
626	68	1	1	1	1	0	0	1	0
627	68	1	1	1	1	0	1	1	0
628	68	1	0	1	0	0	1	0	0
629	68	1	1	1	1	1	1	0	0
630	68	1	1	1	0	1	0	0	0
631	68	1	1	1	1	1	1	0	0
632	68	1	1	0	1	0	0	0	0
633	68	1	1	0	1	0	0	0	0
634	68	1	1	1	1	0	1	0	0
635	68	1	1	1	1	1	1	0	0
636	68	1	1	0	1	0	0	0	0
637	68	1	1	0	1	0	0	0	0
638	67	1	1	1	1	0	1	0	0
639	67	1	1	1	0	0	1	0	0
640	67	1	1	1	1	0	1	0	0
641	67	1	0	1	0	0	0	0	0
642	67	1	1	1	1	0	1	0	0
643	67	1	1	1	0	1	0	0	0
644	67	1	1	1	1	0	0	0	0
645	67	1	1	1	1	1	1	0	0
646	67	1	1	0	1	0	1	0	0
647	67	1	1	1	1	1	0	0	0
648	67	1	1	0	1	0	1	0	0
649	67	1	1	0	1	1	0	0	0
650	67	1	1	0	1	0	1	0	0
651	67	1	1	1	1	0	0	0	0
652	67	1	1	0	1	0	1	0	0
653	67	1	0	1	0	0	1	0	1
654	67	1	1	1	1	1	1	0	0
655	67	1	1	1	1	0	0	0	0
656	67	1	1	0	1	0	1	0	0
657	67	1	1	0	1	0	1	0	0
658	67	1	1	0	1	0	1	0	0
659	67	1	1	1	0	1	0	0	0
660	67	1	1	0	1	0	1	0	0
661	67	1	1	1	1	1	1	0	0
662	67	1	1	1	1	1	1	0	0
663	67	1	1	0	0	0	0	0	0
664	67	1	1	1	0	0	1	0	0
665	67	1	1	1	1	0	1	0	0
666	67	1	1	0	1	0	0	0	0
667	67	1	1	1	1	1	1	0	0
668	67	1	1	1	0	0	1	0	0
669	67	1	1	1	1	1	1	1	1
670	67	1	1	1	1	0	0	0	0
671	67	1	1	1	1	1	1	0	0
672	67	1	1	1	1	0	1	0	0
673	67	1	0	0	1	0	1	1	0
674	67	1	1	1	0	1	0	0	0
675	67	1	1	1	1	1	0	0	0
676	67	1	1	1	1	0	0	0	0
677	67	1	1	1	1	1	0	0	0
678	67	1	1	1	1	0	1	0	0
679	67	1	1	0	1	0	1	0	0
680	67	1	1	0	1	0	0	0	0
681	67	1	1	1	1	1	1	0	0
682	67	1	1	0	1	0	1	0	0
683	67	1	1	0	1	0	0	0	0
684	67	1	1	0	1	1	0	0	0
685	67	1	1	0	1	0	0	0	0
686	67	1	1	1	1	1	1	0	0
687	67	1	1	1	1	1	0	0	0
688	67	1	1	1	0	1	0	0	0
689	67	1	1	0	1	0	0	0	0
690	67	1	1	1	1	1	1	0	0
691	67	1	1	1	1	0	1	0	0
692	67	1	1	1	1	0	1	0	0
693	67	1	1	1	1	1	0	0	0
694	67	1	1	1	1	0	1	0	0
695	67	1	1	0	1	0	1	0	0
696	67	1	1	1	1	1	1	0	0
697	67	1	1	0	1	0	1	0	0
698	67	1	1	1	1	0	1	0	0
699	67	1	1	0	1	0	1	0	0
700	67	1	1	1	1	0	1	0	0
701	67	1	1	0	1	0	0	0	0
702	67	1	0	1	1	0	1	0	0
703	67	1	1	1	1	1	1	0	0
704	67	1	1	1	1	0	0	0	0
705	67	1	1	1	0	0	1	0	0
706	66	1	1	0	0	0	0	0	0
707	66	1	1	1	1	1	0	0	0
708	66	1	1	0	1	0	1	0	0
709	66	1	1	1	1	1	1	0	0
710	66	1	1	1	1	0	1	0	0
711	66	1	1	1	1	1	1	0	0
712	66	1	1	1	0	0	1	0	0
713	66	1	1	0	1	0	1	0	0
714	66	1	1	1	1	1	1	0	0
715	66	1	1	0	0	1	0	0	0
716	66	1	1	1	1	1	1	0	0
717	66	1	1	0	1	0	0	0	0
718	66	1	1	0	1	0	1	0	0
719	66	1	1	1	1	0	1	0	0
720	66	1	1	1	1	1	1	0	0
721	66	1	1	1	1	0	1	0	0
722	66	1	1	1	1	0	1	0	0
723	66	1	1	1	1	1	1	0	0
724	66	1	1	0	1	0	1	0	0
725	66	1	1	0	0	0	0	0	0
726	66	1	1	1	1	1	1	0	0
727	66	1	1	1	1	0	1	0	0
728	66	1	1	1	1	0	1	0	0
729	66	1	1	1	1	0	1	0	0
730	66	1	1	1	1	0	1	0	0
731	66	1	1	0	1	0	0	0	0
732	66	1	1	1	1	0	1	0	1
733	66	0	1	0	0	0	1	0	0
734	66	1	1	1	1	1	1	0	0
735	66	1	1	1	1	1	1	0	0
736	66	1	1	1	1	0	1	0	0
737	66	1	1	1	0	0	0	0	0
738	66	1	1	0	0	0	1	0	0
739	66	1	1	1	1	1	1	0	0
740	66	1	1	1	1	0	1	0	0
741	66	1	0	0	0	0	0	0	0
742	66	1	1	1	1	1	1	0	0
743	66	1	1	1	1	0	1	0	0
744	66	1	1	0	0	0	1	0	1
745	66	1	1	0	1	0	1	0	0
746	66	1	1	0	1	0	0	0	0
747	66	1	1	1	1	0	0	0	0
748	66	1	1	0	0	0	1	0	0
749	66	1	1	1	1	0	1	0	0
750	66	1	1	1	1	0	1	0	0
751	66	1	1	1	1	1	0	0	0
752	66	1	1	1	1	1	1	0	0
753	66	1	1	1	0	0	0	1	0
754	66	1	1	1	1	0	0	1	0
755	66	1	0	0	0	0	1	0	0
756	66	1	1	1	1	0	1	0	0
757	66	1	1	1	1	0	0	0	0
758	66	1	1	1	1	0	1	1	0
759	66	1	1	1	1	1	1	1	1
760	66	1	1	1	0	0	1	0	0
761	66	1	1	0	0	0	0	0	0
762	66	1	0	1	1	1	1	0	0
763	66	1	1	1	0	0	0	0	0
764	66	1	1	0	1	0	0	0	0
765	66	1	1	1	1	1	1	0	0
766	66	1	1	0	0	0	1	0	0
767	66	1	1	1	1	1	1	0	0
768	66	1	1	1	1	0	1	0	0
769	66	1	1	0	1	0	1	0	0
770	66	1	1	0	1	0	1	0	0
771	66	1	1	1	1	0	1	0	1
772	66	1	0	1	1	0	0	0	0
773	66	1	1	1	1	1	1	0	0
774	65	1	1	1	1	1	1	0	0
775	65	1	1	1	1	0	0	0	0
776	65	1	1	0	0	0	0	0	0
777	65	1	1	0	1	0	1	0	0
778	65	1	1	1	1	1	1	0	0
779	65	1	1	1	1	1	0	0	0
780	65	1	1	1	1	1	1	0	0
781	65	1	1	1	1	1	1	0	0
782	65	1	1	1	0	0	0	0	0
783	65	1	1	0	1	0	0	1	0
784	65	1	1	1	1	1	1	0	0
785	65	1	1	1	1	0	0	0	0
786	65	1	1	0	1	0	1	0	1
787	65	1	1	0	1	0	0	0	0
788	65	1	1	1	1	0	1	0	1
789	65	1	1	0	1	0	1	0	0
790	65	1	1	0	0	0	1	0	0
791	65	1	1	0	0	0	0	0	0
792	65	1	0	0	1	0	1	0	0
793	65	1	1	1	0	0	1	0	0
794	65	1	1	1	1	1	1	0	0
795	65	1	1	0	1	0	0	0	0
796	65	1	1	1	1	0	1	0	0
797	65	1	1	1	1	1	1	0	0
798	65	1	1	0	0	1	1	0	0
799	65	1	1	0	1	0	1	0	0
800	65	0	0	1	0	0	1	0	0
801	65	1	1	0	0	0	0	0	0
802	65	1	1	1	1	0	1	0	0
803	65	1	1	1	1	0	1	0	0
804	65	1	1	0	0	0	0	0	0
805	65	1	1	0	1	0	1	0	0
806	65	1	1	1	1	0	1	0	0
807	65	1	1	1	1	0	1	0	0
808	65	1	1	1	1	1	1	0	0
809	65	1	1	1	1	0	0	0	0
810	65	1	1	1	1	1	0	0	0
811	65	1	1	1	1	1	1	0	0
812	65	1	1	0	0	0	1	0	0
813	65	1	1	1	1	1	1	0	0
814	65	1	1	1	1	0	1	0	0
815	65	1	1	1	1	0	1	1	0
816	65	1	1	1	1	1	1	0	0
817	65	1	1	1	1	1	1	0	0
818	65	1	1	1	1	0	1	0	0
819	65	1	1	1	1	0	1	0	1
820	65	1	1	1	1	0	1	0	0
821	65	0	1	0	0	0	1	0	1
822	65	1	1	1	1	0	1	0	0
823	65	1	1	1	1	0	0	0	0
824	65	1	1	1	1	0	0	0	0
825	65	1	1	1	1	0	1	0	0
826	65	1	1	1	1	1	0	0	0
827	65	1	1	1	1	0	0	0	0
828	65	1	1	1	0	0	1	0	0
829	65	1	1	1	1	1	1	1	0
830	65	1	1	1	1	1	0	0	0
831	65	1	1	1	1	1	1	0	0
832	65	1	1	0	1	0	1	0	0
833	65	1	1	0	0	0	1	0	0
834	64	1	1	0	1	0	1	0	0
835	64	1	1	1	1	0	1	0	1
836	64	1	1	1	1	0	1	0	0
837	64	1	1	1	1	0	1	0	0
838	64	1	1	0	1	0	1	0	0
839	64	1	1	1	1	1	0	0	0
840	64	1	1	1	1	0	1	0	0
841	64	1	1	1	1	0	1	0	0
842	64	1	1	1	0	1	1	0	0
843	64	1	1	1	0	1	0	0	0
844	64	1	0	1	1	1	1	0	0
845	64	1	1	1	1	0	1	0	0
846	64	1	1	0	0	0	1	0	0
847	64	1	1	0	1	0	0	0	0
848	64	1	1	1	1	0	1	0	0
849	64	1	1	1	1	1	1	0	0
850	64	1	1	0	0	0	1	0	0
851	64	1	1	1	0	1	1	0	0
852	64	1	1	0	0	0	1	0	0
853	64	1	1	1	1	1	0	0	0
854	64	1	1	0	1	0	1	0	0
855	64	1	1	1	1	0	1	0	0
856	64	1	1	1	1	0	1	0	0
857	64	1	1	1	1	1	1	0	1
858	64	1	1	1	1	0	1	0	0
859	64	1	1	1	1	0	1	0	0
860	64	1	1	0	1	0	0	0	0
861	64	1	1	1	1	1	1	0	0
862	64	1	1	0	1	0	1	0	0
863	64	1	1	1	1	1	1	0	0
864	64	1	1	0	1	0	0	0	0
865	64	1	1	1	1	0	1	0	0
866	64	1	1	1	1	0	1	0	0
867	64	0	0	0	0	0	0	0	0
868	64	1	1	0	1	0	1	0	0
869	64	1	1	0	1	0	1	0	0
870	64	1	1	1	0	1	0	0	0
871	64	1	1	1	1	1	0	0	0
872	64	1	1	0	0	0	1	0	0
873	64	1	1	1	1	1	1	0	0
874	64	1	1	1	0	0	1	0	0
875	64	1	1	1	1	0	0	0	0
876	64	1	1	1	1	1	0	1	0
877	64	1	1	1	1	1	1	0	0
878	64	1	1	1	1	0	1	0	0
879	64	1	1	1	1	0	1	0	0
880	64	1	1	0	1	0	1	0	0
881	64	1	1	1	1	0	1	1	0
882	64	1	1	1	1	0	0	1	1
883	64	1	1	0	1	0	1	0	0
884	64	1	1	1	1	0	1	0	0
885	64	1	1	1	1	0	1	0	0
886	64	1	1	1	0	0	1	0	0
887	64	1	1	1	1	1	1	0	0
888	64	1	1	1	1	0	1	0	0
889	64	1	1	1	0	0	1	0	0
890	64	1	1	1	1	0	0	0	0
891	64	1	1	1	1	1	0	0	0
892	64	1	1	1	1	0	1	0	0
893	63	1	1	0	0	0	0	0	0
894	63	1	1	0	1	0	0	0	0
895	63	1	1	1	1	1	0	0	0
896	63	1	1	1	1	0	1	1	0
897	63	1	1	0	1	0	0	0	0
898	63	1	1	0	1	0	1	0	0
899	63	1	1	1	1	0	1	0	0
900	63	1	1	0	1	0	0	0	0
901	63	1	1	1	1	1	1	0	0
902	63	1	1	0	1	0	1	0	0
903	63	1	1	1	1	1	1	0	0
904	63	1	1	1	1	0	1	0	0
905	63	1	1	1	1	0	1	0	0
906	63	1	1	1	1	0	1	0	0
907	63	1	1	1	0	0	1	0	0
908	63	1	1	1	1	0	0	0	0
909	63	1	1	1	0	0	0	0	0
910	63	1	1	1	1	1	0	0	0
911	63	1	1	1	1	0	1	0	0
912	63	1	1	0	1	0	1	0	1
913	63	1	1	1	0	0	0	0	0
914	63	1	1	0	1	0	1	0	0
915	63	1	1	0	1	0	1	0	0
916	63	1	1	1	0	1	0	0	0
917	63	1	1	1	0	0	1	0	0
918	63	1	1	1	1	1	1	0	0
919	63	1	1	1	1	1	1	0	0
920	63	1	1	1	1	0	0	0	0
921	63	1	1	1	1	0	0	0	0
922	63	1	1	0	1	0	0	0	1
923	63	1	1	1	1	1	1	0	0
924	63	1	1	0	0	0	0	0	0
925	63	1	1	1	0	1	0	0	0
926	63	1	1	1	1	0	1	0	0
927	63	1	1	0	0	0	1	0	1
928	63	1	1	0	1	0	1	0	0
929	63	1	0	1	0	0	0	0	0
930	63	1	1	1	1	1	1	0	0
931	63	1	1	0	0	0	0	0	1
932	63	1	1	1	0	0	0	0	0
933	63	1	1	1	1	1	0	0	0
934	63	1	1	0	0	0	0	0	0
935	63	1	1	0	0	0	0	0	0
936	63	1	1	0	0	0	1	0	0
937	63	1	0	1	1	1	1	0	0
938	63	1	1	1	1	1	1	0	0
939	63	1	1	1	1	1	1	0	0
940	63	1	1	1	1	1	0	0	0
941	63	1	1	1	1	0	0	1	0
942	63	1	1	1	1	0	1	1	0
943	63	1	1	1	1	1	1	1	0
944	63	1	1	1	0	0	0	0	0
945	63	1	1	1	0	0	1	1	0
946	63	1	1	1	1	0	1	0	0
947	63	1	1	1	1	0	1	1	0
948	63	1	1	0	1	0	1	1	1
949	63	1	1	1	1	0	0	0	0
950	63	1	1	1	1	0	1	0	0
951	63	1	1	1	1	0	1	0	0
952	63	1	1	1	1	0	1	0	0
953	63	1	1	0	1	0	1	0	0
954	63	1	1	1	1	0	1	0	0
955	63	1	1	1	1	0	1	0	0
956	63	1	1	1	1	0	1	1	0
957	63	1	1	1	1	1	1	0	0
958	63	1	1	1	1	0	1	0	0
959	63	1	1	1	1	0	1	0	0
960	63	1	1	1	1	0	1	1	0
961	62	1	1	1	1	1	0	0	0
962	62	1	1	1	1	0	1	0	0
963	62	1	1	0	1	0	1	0	0
964	62	1	1	1	1	0	1	0	0
965	62	1	1	1	1	0	1	0	0
966	62	1	1	1	1	0	1	0	0
967	62	1	1	0	0	0	1	0	0
968	62	1	1	1	1	1	1	0	0
969	62	1	1	0	1	1	0	0	0
970	62	1	1	1	1	0	1	0	0
971	62	1	1	0	1	0	1	0	0
972	62	1	1	1	1	1	1	0	0
973	62	1	1	0	1	1	1	0	0
974	62	1	1	0	1	0	1	0	0
975	62	0	0	0	0	0	1	0	0
976	62	1	1	0	1	0	0	0	0
977	62	1	0	1	0	0	0	0	0
978	62	1	1	1	1	0	0	0	0
979	62	1	1	0	1	1	1	0	0
980	62	1	1	0	1	0	0	0	0
981	62	1	1	1	0	0	1	0	0
982	62	0	0	0	0	0	0	0	0
983	62	1	1	1	1	0	1	0	0
984	62	1	1	1	1	1	1	0	0
985	62	1	1	1	1	1	0	0	0
986	62	0	0	0	0	0	1	0	0
987	62	1	1	0	1	0	0	0	0
988	62	0	1	0	1	0	0	0	0
989	62	1	1	1	1	0	1	0	0
990	62	1	1	1	0	1	0	0	0
991	62	1	1	1	1	1	1	0	0
992	62	1	1	0	1	0	0	0	0
993	62	1	1	1	1	0	1	0	0
994	62	1	1	0	1	0	1	0	0
995	62	1	1	0	1	1	1	0	0
996	62	1	1	1	1	1	1	0	0
997	62	1	1	0	1	0	1	0	1
998	62	1	1	1	1	0	0	0	0
999	62	1	1	1	1	1	1	0	0
1000	62	1	1	1	1	1	1	0	0
1001	62	1	1	0	1	0	1	0	0
1002	62	1	1	1	0	1	0	0	0
1003	62	1	1	1	0	0	1	0	0
1004	62	1	1	0	0	0	1	0	0
1005	62	1	1	1	1	1	1	0	0
1006	62	1	0	1	0	0	0	0	0
1007	62	1	1	0	1	0	0	0	0
1008	62	1	1	1	0	1	0	0	0
1009	62	1	1	0	1	0	1	0	0
1010	62	1	1	0	1	0	1	0	0
1011	62	1	1	1	1	0	1	0	0
1012	62	1	1	0	1	0	1	0	0
1013	62	1	1	0	1	0	1	0	0
1014	62	1	1	0	1	0	1	0	0
1015	62	1	1	1	1	1	0	0	0
1016	62	1	1	0	0	0	1	0	0
1017	62	1	1	0	0	0	1	0	0
1018	62	1	1	0	0	0	0	0	0
1019	62	1	1	1	0	0	0	0	0
1020	62	1	1	0	1	0	1	0	0
1021	62	1	1	1	1	0	0	0	0
1022	62	1	1	0	1	0	1	0	0
1023	62	1	1	0	1	0	0	0	0
1024	62	0	1	0	0	0	0	0	0
1025	62	1	1	0	1	0	1	0	0
1026	62	1	1	1	1	0	1	0	0
1027	62	1	1	1	0	0	1	0	0
1028	62	1	1	1	1	0	1	0	0
1029	62	1	1	1	1	0	1	0	0
1030	62	1	1	1	1	0	1	0	0
1031	62	1	1	0	0	0	1	0	0
1032	62	0	1	0	0	0	1	0	0
1033	62	1	1	1	1	0	1	0	0
1034	62	1	0	0	0	0	0	0	0
1035	62	1	1	1	0	1	1	0	0
1036	62	1	1	0	1	0	1	1	0
1037	62	1	1	0	1	0	1	0	0
1038	62	1	1	0	1	0	1	0	0
1039	62	1	1	1	1	1	1	0	0
1040	62	1	1	1	1	0	1	0	0
1041	62	1	1	1	1	1	0	0	0
1042	62	1	1	1	1	0	1	0	0
1043	62	1	1	1	0	0	0	0	0
1044	62	1	1	1	1	1	0	1	0
1045	62	1	1	1	1	1	1	1	0
1046	62	1	1	0	1	0	0	0	0
1047	62	1	1	1	1	1	1	0	0
1048	62	1	1	1	1	1	1	0	0
1049	62	1	1	1	1	1	1	0	0
1050	62	1	1	1	1	0	0	0	0
1051	61	1	1	0	1	0	1	0	0
1052	61	1	1	0	1	0	1	0	0
1053	61	1	1	1	0	1	0	0	0
1054	61	1	1	1	0	1	0	0	0
1055	61	1	1	0	1	0	1	0	0
1056	61	0	1	1	0	0	0	0	0
1057	61	1	1	1	0	0	1	0	0
1058	61	1	1	1	1	0	1	0	0
1059	61	1	1	0	0	0	1	0	0
1060	61	1	1	0	0	0	0	0	0
1061	61	1	1	0	0	0	0	0	0
1062	61	1	1	1	0	0	1	0	0
1063	61	1	1	0	1	0	1	0	0
1064	61	1	1	1	1	1	1	0	0
1065	61	1	1	0	1	0	0	0	0
1066	61	1	1	1	1	0	1	0	0
1067	61	1	1	1	0	1	0	0	0
1068	61	1	0	1	0	1	1	0	0
1069	61	1	1	0	1	0	1	0	1
1070	61	1	1	0	0	0	0	0	0
1071	61	1	1	1	0	1	1	0	0
1072	61	1	1	1	1	0	1	0	0
1073	61	1	1	0	1	0	0	0	0
1074	61	1	1	0	1	0	0	0	0
1075	61	1	1	0	1	0	1	0	0
1076	61	1	1	0	0	0	0	0	1
1077	61	1	1	0	0	0	1	0	0
1078	61	1	1	0	1	1	1	0	0
1079	61	1	1	1	1	0	1	0	0
1080	61	1	1	0	1	0	0	0	0
1081	61	1	1	1	0	1	0	0	0
1082	61	1	1	1	1	0	0	0	0
1083	61	1	1	1	1	0	1	0	0
1084	61	1	1	1	1	1	1	0	0
1085	61	1	1	0	1	1	1	0	0
1086	61	1	1	0	1	0	0	0	0
1087	61	1	1	0	0	0	0	0	0
1088	61	1	1	1	1	0	0	0	0
1089	61	1	1	0	1	0	1	0	0
1090	61	1	1	0	1	0	0	0	0
1091	61	1	1	0	1	0	1	0	0
1092	61	1	1	0	1	0	1	0	0
1093	61	0	1	0	0	0	0	0	0
1094	61	1	1	1	1	0	1	0	0
1095	61	0	1	0	0	0	0	0	0
1096	61	1	1	1	1	0	1	0	0
1097	61	1	1	1	0	0	0	0	1
1098	61	1	1	0	0	0	1	0	0
1099	61	1	1	1	1	0	1	0	0
1100	61	1	1	0	1	0	1	0	0
1101	61	1	1	1	0	0	1	0	1
1102	61	1	0	1	1	1	0	0	0
1103	61	1	1	0	1	0	1	0	0
1104	61	1	0	0	0	0	0	0	0
1105	61	1	1	1	1	1	1	0	0
1106	61	1	1	1	0	0	0	0	0
1107	61	1	1	1	0	0	0	0	0
1108	61	1	1	1	1	0	1	0	0
1109	61	1	1	0	1	0	1	0	0
1110	61	1	1	0	1	0	1	0	0
1111	61	1	0	1	0	0	0	0	0
1112	61	1	1	0	1	0	1	0	0
1113	61	1	1	0	0	0	0	0	0
1114	61	1	0	1	1	1	1	1	0
1115	61	1	1	0	1	0	0	0	0
1116	61	1	1	1	1	1	0	0	0
1117	61	0	1	0	0	0	0	0	0
1118	61	1	1	1	1	0	1	0	0
1119	61	1	1	0	0	0	1	0	0
1120	61	1	1	0	1	0	0	0	0
1121	61	1	1	1	1	0	0	0	0
1122	61	1	1	1	1	0	1	0	0
1123	61	1	1	0	1	0	0	0	0
1124	61	1	1	0	0	0	0	0	0
1125	61	1	1	1	1	0	0	0	0
1126	61	1	1	0	0	0	1	0	0
1127	60	1	1	0	1	0	0	0	0
1128	60	1	1	1	1	0	1	0	0
1129	60	1	1	1	1	0	1	0	0
1130	60	1	1	0	1	0	0	0	0
1131	60	1	1	1	1	1	0	0	0
1132	60	1	1	0	0	0	0	0	0
1133	60	1	1	1	1	1	1	0	0
1134	60	1	1	0	1	0	1	0	0
1135	60	1	1	0	0	0	1	1	0
1136	60	1	1	0	0	0	0	0	0
1137	60	1	1	1	1	1	0	0	0
1138	60	1	1	0	1	0	1	0	0
1139	60	1	1	1	1	0	0	0	0
1140	60	1	1	1	1	0	0	0	0
1141	60	1	1	0	0	0	1	0	0
1142	60	1	1	1	0	0	0	0	0
1143	60	1	1	0	1	0	1	0	0
1144	60	1	1	1	1	1	1	0	0
1145	60	1	1	0	1	0	1	0	0
1146	60	1	1	1	1	0	1	0	0
1147	60	1	1	1	0	0	0	0	0
1148	60	1	1	1	0	1	0	0	0
1149	60	1	1	1	1	1	0	0	0
1150	60	1	1	1	1	0	1	0	0
1151	60	1	1	0	0	0	0	0	0
1152	60	1	1	1	1	0	0	0	0
1153	60	1	1	0	1	0	0	0	0
1154	60	1	1	0	1	0	0	0	0
1155	60	1	1	1	1	0	1	0	0
1156	60	1	1	1	1	0	0	0	0
1157	60	1	1	0	0	0	0	0	0
1158	60	1	1	1	1	1	1	0	0
1159	60	1	1	1	1	1	1	0	0
1160	60	1	0	0	0	0	0	0	0
1161	60	1	1	1	1	1	1	0	0
1162	60	1	1	0	0	0	1	0	0
1163	60	1	1	0	1	0	0	0	0
1164	60	1	1	1	1	1	0	0	0
1165	60	1	1	1	0	1	0	0	0
1166	60	1	1	0	1	0	1	0	0
1167	60	1	1	0	0	0	1	0	0
1168	60	1	1	0	0	0	0	0	0
1169	60	1	1	0	0	0	1	0	0
1170	60	1	1	1	1	1	0	0	1
1171	60	1	1	1	0	0	0	0	0
1172	60	1	1	1	1	0	0	0	0
1173	60	1	1	0	0	0	0	0	0
1174	60	1	1	0	1	0	1	0	0
1175	60	1	1	0	1	0	0	0	0
1176	60	1	1	1	1	1	1	0	0
1177	60	1	1	0	1	0	1	0	0
1178	60	1	1	1	1	0	1	0	0
1179	60	1	1	0	0	0	0	0	0
1180	60	1	1	1	1	0	1	0	0
1181	60	1	1	1	1	1	1	1	0
1182	60	1	1	1	0	1	0	1	0
1183	60	1	0	1	1	1	0	0	0
1184	60	1	1	1	0	0	0	0	0
1185	60	1	1	1	1	1	1	1	0
1186	60	1	1	1	1	0	1	0	0
1187	60	1	1	1	0	0	0	0	0
1188	60	1	1	0	1	0	1	0	0
1189	60	1	1	1	0	0	0	0	0
1190	60	1	1	1	1	0	1	0	0
1191	60	1	1	0	1	0	1	0	0
1192	60	1	1	1	0	0	0	0	0
1193	60	1	1	0	1	0	1	0	0
1194	60	1	1	1	1	0	0	0	0
1195	60	1	1	1	1	0	1	0	0
1196	60	1	1	1	0	1	0	0	0
1197	60	1	1	1	1	0	0	0	0
1198	60	1	1	1	1	1	1	0	0
1199	60	0	1	0	0	0	0	0	0
1200	60	1	1	1	1	0	1	0	0
1201	60	1	1	0	1	0	1	0	1
1202	59	1	1	1	1	0	1	0	0
1203	59	1	1	1	0	0	1	0	0
1204	59	1	1	1	1	0	1	0	0
1205	59	1	1	0	1	0	1	0	0
1206	59	1	0	1	0	1	0	0	0
1207	59	1	1	1	1	0	1	0	0
1208	59	1	1	1	1	1	1	0	0
1209	59	1	1	1	1	1	1	0	0
1210	59	1	1	1	1	0	1	0	0
1211	59	1	1	0	1	1	0	0	0
1212	59	1	1	0	1	0	0	0	0
1213	59	1	1	1	1	0	1	0	0
1214	59	1	1	0	0	0	1	0	0
1215	59	1	1	1	1	1	1	0	0
1216	59	1	1	1	1	1	1	0	0
1217	59	0	0	1	0	0	0	0	0
1218	59	1	1	1	1	0	1	0	0
1219	59	1	1	0	0	0	0	0	0
1220	59	1	1	1	1	1	0	0	0
1221	59	1	1	1	1	0	1	0	0
1222	59	1	0	1	0	0	0	0	0
1223	59	1	1	0	1	0	1	0	1
1224	59	1	1	1	1	0	1	0	0
1225	59	1	1	1	1	1	1	0	0
1226	59	1	1	1	0	0	1	0	0
1227	59	1	1	1	1	0	1	0	0
1228	59	1	1	1	1	0	0	0	0
1229	59	1	0	0	0	0	1	0	0
1230	59	1	1	1	0	0	0	0	0
1231	59	1	1	1	1	0	1	0	0
1232	59	1	1	1	1	0	1	0	0
1233	59	1	1	0	0	0	1	0	0
1234	59	1	1	1	1	1	1	0	0
1235	59	1	1	0	1	0	0	0	0
1236	59	1	1	1	1	0	1	0	0
1237	59	1	1	1	1	0	0	0	0
1238	59	1	1	1	1	0	1	0	0
1239	59	1	1	1	0	0	0	0	0
1240	59	1	1	1	1	0	1	0	0
1241	59	1	1	0	1	0	1	0	1
1242	59	1	1	0	1	0	1	0	0
1243	59	1	1	1	1	0	0	0	0
1244	59	1	1	0	0	0	1	0	1
1245	59	0	1	0	0	0	1	0	0
1246	59	1	1	1	1	0	1	0	0
1247	59	1	1	0	0	0	0	0	0
1248	59	1	1	0	1	0	1	0	0
1249	59	1	1	0	1	0	1	0	0
1250	59	1	1	1	1	0	1	0	0
1251	59	1	1	0	1	0	1	0	0
1252	59	1	1	0	1	0	1	0	0
1253	59	1	1	1	1	1	1	0	0
1254	59	1	1	1	0	0	0	0	0
1255	59	1	1	0	1	0	1	0	0
1256	59	1	0	0	0	0	0	0	0
1257	59	1	1	0	1	0	1	0	0
1258	59	1	1	0	0	0	1	0	0
1259	59	1	1	1	1	0	0	0	0
1260	59	1	0	0	0	0	0	0	0
1261	59	1	1	1	1	0	0	0	0
1262	59	1	0	1	0	1	0	0	0
1263	59	1	1	1	1	0	1	0	0
1264	59	1	1	1	0	0	0	0	0
1265	59	1	1	1	0	0	1	0	0
1266	59	1	1	0	1	0	1	0	0
1267	59	1	1	1	0	0	1	1	0
1268	59	1	1	1	1	0	0	0	0
1269	59	1	1	1	1	0	1	0	0
1270	59	1	1	1	0	1	1	0	0
1271	59	1	1	1	1	2	1	0	0
1272	59	1	1	1	1	1	1	0	1
1273	59	1	1	0	1	0	0	0	0
1274	59	1	1	1	0	0	1	0	0
1275	59	1	1	1	0	0	1	0	1
1276	59	1	1	0	1	0	1	0	0
1277	59	1	1	1	1	1	1	0	0
1278	59	1	1	1	0	0	0	0	0
1279	59	1	1	1	1	0	0	1	0
1280	59	1	1	0	0	0	1	0	0
1281	59	1	1	1	1	0	0	0	0
1282	59	1	1	0	1	0	0	1	0
1283	59	0	1	0	0	0	0	1	0
1284	59	1	1	1	1	1	0	0	0
1285	59	1	1	1	1	1	1	0	0
1286	59	0	1	0	0	0	1	0	0
1287	59	1	1	0	0	0	0	0	0
1288	58	1	1	1	0	1	1	0	0
1289	58	1	1	1	0	0	1	0	0
1290	58	1	1	1	0	0	0	0	0
1291	58	1	1	1	1	1	1	0	0
1292	58	1	1	0	1	0	0	0	0
1293	58	1	1	1	1	0	1	0	0
1294	58	1	1	1	1	1	0	0	0
1295	58	1	0	1	0	0	0	0	0
1296	58	1	1	0	1	0	1	0	0
1297	58	1	0	1	0	1	0	0	0
1298	58	1	1	1	1	0	1	0	0
1299	58	1	1	1	1	1	1	0	0
1300	58	1	1	0	1	0	1	0	0
1301	58	1	1	0	0	0	1	0	0
1302	58	1	1	0	1	1	1	0	0
1303	58	1	1	1	1	0	1	0	0
1304	58	1	1	1	0	1	0	0	0
1305	58	1	1	1	1	0	1	0	1
1306	58	1	1	1	0	1	0	0	0
1307	58	1	1	1	1	0	1	0	0
1308	58	1	1	0	1	0	0	0	0
1309	58	1	1	0	1	1	0	0	0
1310	58	1	1	0	0	0	1	0	0
1311	58	1	1	1	1	1	1	0	0
1312	58	1	1	1	1	1	0	0	0
1313	58	1	1	1	0	0	0	0	0
1314	58	1	1	0	1	0	0	0	0
1315	58	1	1	1	1	0	1	1	0
1316	58	0	1	0	0	0	0	0	0
1317	58	1	1	0	1	1	0	0	0
1318	58	1	1	0	0	0	0	0	0
1319	58	1	1	0	1	0	1	0	0
1320	58	1	1	0	0	0	1	0	0
1321	58	1	1	1	1	0	1	0	0
1322	58	1	1	0	1	0	0	0	0
1323	58	1	1	1	1	0	1	0	0
1324	58	1	1	1	0	0	0	0	0
1325	58	1	1	0	1	0	1	0	0
1326	58	1	0	1	1	0	1	0	1
1327	58	1	1	1	1	1	1	0	0
1328	58	1	1	0	1	0	1	0	0
1329	58	0	1	0	0	0	0	0	0
1330	58	1	1	0	0	0	0	0	0
1331	58	1	0	1	1	1	1	0	0
1332	58	1	1	0	1	0	1	0	0
1333	58	1	1	0	1	0	1	0	0
1334	58	1	1	1	1	0	1	0	1
1335	58	1	1	1	1	0	1	0	0
1336	58	0	0	0	0	0	0	0	0
1337	58	1	1	1	0	0	0	0	0
1338	58	1	1	0	0	0	1	0	0
1339	58	1	1	1	1	0	0	0	0
1340	58	1	1	1	1	1	1	1	0
1341	58	1	0	1	0	0	0	0	0
1342	58	1	1	1	1	0	1	0	0
1343	58	1	1	0	0	0	1	0	0
1344	58	1	1	1	1	0	1	0	1
1345	58	0	1	0	0	0	0	0	0
1346	58	1	1	0	1	0	1	0	0
1347	58	1	1	1	1	0	1	0	0
1348	58	1	1	1	0	0	0	0	0
1349	58	1	0	1	1	0	1	0	0
1350	58	1	1	0	1	0	1	0	0
1351	58	1	1	1	1	1	0	0	0
1352	58	1	1	0	0	0	1	0	0
1353	58	1	1	0	1	1	1	0	0
1354	58	1	1	0	1	0	1	0	0
1355	58	1	0	1	0	1	1	0	0
1356	58	1	1	0	1	0	1	0	0
1357	58	1	1	0	1	0	1	0	0
1358	58	1	1	1	1	1	0	0	0
1359	58	1	1	1	1	0	0	0	0
1360	58	1	1	1	1	0	1	0	0
1361	58	1	1	0	1	0	0	0	0
1362	57	1	1	1	1	0	0	0	0
1363	57	1	1	0	1	0	1	0	0
1364	57	1	1	0	1	0	0	0	0
1365	57	1	1	0	1	1	1	0	0
1366	57	1	1	0	0	0	0	0	0
1367	57	1	1	0	1	0	0	0	0
1368	57	1	1	0	1	0	1	0	0
1369	57	1	1	0	0	0	1	0	0
1370	57	1	1	1	1	0	1	0	0
1371	57	1	1	0	1	0	1	0	0
1372	57	1	1	0	0	0	0	0	0
1373	57	1	1	1	1	1	1	0	0
1374	57	1	1	1	1	0	0	0	0
1375	57	1	1	1	1	1	0	0	0
1376	57	1	1	1	0	1	0	0	0
1377	57	1	0	0	0	0	0	0	0
1378	57	1	0	1	0	0	0	0	0
1379	57	1	1	0	1	0	0	0	0
1380	57	1	1	0	1	0	1	0	0
1381	57	1	1	1	1	0	1	0	0
1382	57	1	1	1	1	1	1	0	0
1383	57	1	1	0	1	0	0	0	0
1384	57	1	1	1	0	0	1	0	0
1385	57	1	1	1	1	0	0	0	0
1386	57	1	1	1	0	0	0	0	0
1387	57	1	1	1	1	1	0	0	0
1388	57	1	1	1	0	0	0	0	0
1389	57	1	1	1	1	0	1	0	1
1390	57	1	1	1	1	0	1	0	0
1391	57	1	1	1	1	0	1	0	0
1392	57	1	1	1	0	0	0	0	0
1393	57	1	1	0	1	1	0	0	0
1394	57	1	1	1	1	0	1	0	0
1395	57	1	0	1	0	0	0	0	0
1396	57	1	1	0	1	0	1	0	0
1397	57	1	1	1	1	0	1	0	0
1398	57	1	1	1	0	0	0	0	0
1399	57	1	1	0	0	0	0	0	0
1400	57	0	1	0	0	0	0	0	0
1401	57	1	1	0	1	0	1	1	0
1402	57	1	1	1	1	0	1	0	0
1403	57	1	0	1	1	1	0	0	0
1404	57	1	1	0	1	0	0	0	0
1405	57	1	1	0	1	0	1	0	0
1406	57	1	1	0	0	1	0	0	0
1407	57	1	0	1	1	1	0	0	0
1408	57	1	1	1	0	0	0	0	0
1409	57	1	1	1	1	0	0	0	0
1410	57	1	1	1	1	0	0	0	0
1411	57	1	1	0	0	0	0	0	0
1412	57	1	1	1	1	0	1	0	0
1413	57	1	1	1	1	0	1	0	0
1414	57	1	1	0	1	0	0	0	0
1415	57	1	1	1	1	1	0	0	0
1416	57	1	1	1	0	1	0	0	0
1417	57	1	1	0	0	0	0	0	0
1418	57	1	1	0	1	0	1	0	1
1419	57	1	0	0	0	0	0	0	0
1420	57	1	1	0	1	0	1	0	0
1421	57	1	1	1	1	0	1	0	0
1422	57	1	1	1	0	0	0	0	0
1423	57	1	1	0	1	0	1	0	0
1424	57	1	1	1	1	1	1	0	0
1425	57	1	1	1	1	1	1	0	0
1426	57	1	0	1	1	0	1	0	0
1427	57	1	1	1	1	0	1	0	0
1428	57	1	1	1	1	0	1	0	0
1429	57	1	1	0	1	0	0	0	0
1430	57	1	1	1	1	0	1	0	0
1431	57	1	1	0	1	0	0	0	0
1432	57	1	1	1	1	0	1	0	0
1433	57	1	1	1	1	1	1	1	0
1434	57	1	1	0	1	0	0	0	0
1435	57	1	1	0	1	0	1	0	1
1436	57	1	1	1	0	0	1	0	0
1437	57	1	1	1	0	0	0	0	0
1438	57	1	1	1	1	0	1	0	0
1439	57	1	1	0	1	0	1	0	0
1440	57	1	1	0	1	0	1	0	0
1441	57	0	1	0	0	0	0	0	0
1442	57	1	1	0	1	1	1	0	0
1443	57	1	1	0	1	0	1	0	0
1444	57	1	1	0	1	1	1	0	0
1445	57	1	1	1	0	0	1	0	0
1446	57	1	1	1	1	0	1	0	0
1447	57	1	1	1	1	0	1	0	0
1448	57	1	1	1	1	1	0	0	0
1449	57	1	1	1	1	0	1	0	0
1450	57	1	0	1	1	0	1	0	1
1451	57	1	1	1	1	0	1	0	0
1452	57	1	1	0	0	0	0	0	0
1453	57	1	1	1	1	0	1	0	0
1454	57	1	1	1	1	1	1	1	0
1455	57	1	1	1	1	0	1	0	0
1456	56	1	1	1	1	0	1	0	0
1457	56	1	1	1	1	0	1	0	0
1458	56	1	0	1	0	1	1	0	0
1459	56	1	1	1	1	1	1	0	0
1460	56	1	0	1	0	0	0	0	0
1461	56	1	1	0	0	0	0	0	0
1462	56	1	1	0	1	0	1	0	1
1463	56	1	1	0	1	0	1	0	0
1464	56	1	1	1	1	0	1	0	0
1465	56	1	1	0	1	0	1	0	0
1466	56	1	1	1	0	0	1	0	0
1467	56	1	1	0	0	1	0	0	0
1468	56	1	0	0	1	0	0	0	0
1469	56	1	1	0	1	0	1	0	0
1470	56	1	1	0	1	0	1	0	0
1471	56	1	1	1	0	1	1	0	0
1472	56	1	1	0	0	0	0	0	0
1473	56	1	1	1	1	0	1	0	1
1474	56	1	1	1	0	0	0	0	0
1475	56	1	1	1	1	0	1	0	0
1476	56	1	1	0	1	0	1	0	1
1477	56	1	0	0	0	0	0	0	0
1478	56	1	1	1	1	0	1	0	0
1479	56	1	1	1	0	0	0	0	0
1480	56	1	1	0	1	0	0	0	0
1481	56	1	1	1	1	0	1	0	0
1482	56	1	1	0	0	0	0	0	0
1483	56	1	1	1	1	0	1	0	0
1484	56	1	1	1	1	0	1	0	0
1485	56	1	1	1	0	0	0	0	0
1486	56	1	0	1	0	0	0	0	0
1487	56	1	1	1	1	0	0	0	0
1488	56	1	1	1	0	1	1	0	0
1489	56	1	1	1	1	0	1	0	0
1490	56	1	1	0	1	0	1	0	0
1491	56	1	1	0	1	0	0	0	0
1492	56	1	0	0	0	0	0	0	0
1493	56	1	1	1	1	0	0	0	0
1494	56	1	1	1	1	0	1	0	0
1495	56	1	1	1	1	0	1	0	0
1496	56	1	1	0	0	0	0	0	0
1497	56	1	1	1	1	0	1	0	0
1498	56	1	1	0	1	0	1	0	0
1499	56	1	1	1	1	0	1	1	1
1500	56	1	1	1	0	0	1	0	0
1501	56	1	1	0	0	0	0	0	0
1502	56	1	1	0	0	0	0	0	0
1503	56	1	1	0	1	0	1	0	0
1504	56	1	1	1	0	0	0	0	0
1505	56	1	1	0	0	0	1	0	1
1506	56	1	1	1	0	0	0	0	0
1507	56	1	1	0	1	0	1	1	0
1508	56	1	1	0	0	0	0	0	0
1509	56	1	1	1	1	0	0	0	0
1510	56	1	0	1	1	1	0	0	0
1511	56	1	1	1	1	1	0	0	0
1512	56	1	1	0	1	0	0	0	0
1513	56	1	0	0	0	0	0	0	0
1514	56	0	1	0	0	0	0	0	1
1515	56	1	1	1	1	1	0	0	0
1516	56	1	1	1	0	0	1	0	0
1517	56	1	1	1	0	0	0	0	0
1518	56	1	1	0	0	0	0	0	0
1519	56	1	1	1	1	0	0	0	0
1520	56	1	1	1	1	0	1	0	0
1521	56	1	1	1	0	0	0	0	0
1522	56	1	1	1	1	0	1	1	0
1523	56	1	1	1	1	1	1	0	0
1524	56	1	1	1	1	0	0	0	0
1525	56	1	1	1	1	0	0	0	0
1526	56	1	1	0	0	1	0	0	0
1527	56	1	1	0	0	0	0	0	0
1528	56	1	1	0	0	0	1	0	1
1529	56	1	1	1	1	1	1	0	0
1530	56	1	1	1	1	1	0	0	0
1531	56	1	1	1	0	0	0	0	0
1532	56	1	1	1	1	1	1	0	0
1533	56	1	1	0	1	0	1	0	0
1534	56	1	1	0	0	0	1	0	0
1535	56	1	1	1	1	0	1	0	0
1536	56	1	1	1	1	0	0	0	0
1537	56	1	1	0	1	0	0	0	0
1538	56	1	1	1	1	0	1	0	0
1539	56	1	1	1	1	0	1	0	0
1540	56	1	1	1	0	1	1	0	0
1541	56	1	1	1	0	1	0	0	0
1542	56	1	0	1	0	0	0	0	0
1543	56	1	1	1	1	1	1	0	0
1544	56	1	1	1	1	1	0	0	0
1545	56	1	1	0	1	0	1	0	0
1546	56	1	1	1	1	0	1	0	0
1547	56	1	1	1	1	1	0	0	0
1548	56	1	1	0	0	0	0	0	0
1549	56	1	1	1	0	0	0	0	0
1550	56	1	1	1	1	0	1	0	0
1551	56	1	1	0	0	0	0	0	0
1552	56	1	1	0	1	0	1	0	0
1553	56	1	0	0	0	0	0	0	0
1554	56	1	1	1	0	1	0	0	0
1555	56	0	1	0	0	0	0	0	0
1556	56	1	1	1	0	0	1	0	0
1557	56	1	1	0	1	0	1	0	0
1558	55	1	1	0	1	0	0	0	1
1559	55	1	1	0	1	0	0	0	0
1560	55	1	1	0	0	0	0	0	0
1561	55	1	0	1	1	0	1	0	0
1562	55	1	1	1	1	1	1	0	0
1563	55	1	1	1	1	0	1	0	0
1564	55	1	1	1	1	0	1	0	0
1565	55	1	0	1	0	0	0	0	0
1566	55	1	1	0	1	0	1	0	0
1567	55	1	1	1	0	0	1	0	1
1568	55	1	0	0	0	0	0	0	0
1569	55	1	1	1	1	1	1	0	0
1570	55	1	1	1	1	1	0	0	0
1571	55	1	1	0	0	0	1	0	0
1572	55	1	1	1	1	0	1	0	0
1573	55	1	1	0	1	0	0	0	0
1574	55	1	0	1	1	0	0	0	0
1575	55	1	1	0	1	0	1	0	0
1576	55	1	1	1	1	1	0	0	0
1577	55	1	1	1	1	0	1	0	0
1578	55	1	1	1	0	0	0	0	0
1579	55	1	1	1	1	0	0	0	0
1580	55	1	1	0	1	0	1	0	0
1581	55	1	1	1	1	0	1	0	0
1582	55	1	1	0	1	0	0	0	0
1583	55	1	1	0	1	0	0	0	0
1584	55	1	1	0	0	0	1	0	0
1585	55	0	0	1	0	0	1	0	1
1586	55	1	1	0	1	0	1	0	0
1587	55	1	1	0	1	0	1	0	0
1588	55	1	1	1	0	0	0	0	0
1589	55	1	1	1	0	1	0	0	0
1590	55	1	1	0	0	0	1	0	0
1591	55	1	1	1	1	1	1	0	0
1592	55	1	1	1	1	0	0	0	0
1593	55	1	0	1	0	0	0	0	0
1594	55	1	1	1	1	0	1	0	0
1595	55	1	1	0	1	0	1	0	0
1596	55	1	1	1	1	1	0	0	0
1597	55	1	1	1	1	0	1	0	0
1598	55	1	1	0	0	0	1	0	0
1599	55	1	1	1	1	1	0	0	0
1600	55	1	1	0	1	0	0	0	0
1601	55	1	1	1	1	0	1	0	0
1602	55	1	1	0	1	0	0	0	0
1603	55	1	1	0	1	0	1	0	0
1604	55	1	1	1	1	0	0	0	0
1605	55	1	1	0	1	0	1	0	0
1606	55	1	1	1	1	0	1	0	0
1607	55	1	1	0	1	0	0	0	0
1608	55	1	1	0	0	0	1	0	0
1609	55	1	1	1	0	1	1	0	0
1610	55	1	1	0	1	0	1	0	0
1611	55	1	1	0	0	0	1	0	0
1612	55	1	1	0	1	0	0	0	0
1613	55	1	1	1	0	0	0	0	0
1614	55	1	1	0	1	0	0	0	0
1615	55	1	1	1	0	0	1	0	1
1616	55	1	1	0	1	0	0	0	0
1617	55	1	1	0	1	0	0	0	0
1618	55	1	1	1	1	0	1	0	0
1619	55	1	0	1	0	1	0	0	0
1620	55	1	1	1	0	0	0	0	0
1621	55	1	1	0	1	0	0	0	0
1622	55	1	1	0	0	0	1	0	0
1623	55	1	1	1	0	0	1	0	0
1624	55	1	1	1	1	0	1	0	0
1625	55	1	0	1	0	1	0	0	0
1626	55	1	1	1	0	0	0	0	0
1627	55	1	1	1	0	0	1	0	0
1628	55	1	1	1	0	0	1	0	0
1629	55	1	1	0	1	0	1	1	0
1630	55	1	1	1	1	1	0	0	0
1631	55	1	1	0	1	0	1	0	0
1632	55	1	0	1	0	0	0	0	0
1633	55	1	1	0	1	0	0	0	0
1634	55	1	1	0	1	0	1	1	0
1635	55	1	1	0	1	0	1	1	0
1636	55	1	1	0	1	0	1	0	0
1637	55	1	1	0	0	0	1	0	0
1638	55	1	1	0	0	0	0	0	0
1639	55	1	1	1	1	0	1	0	0
1640	55	1	1	1	1	0	1	0	0
1641	55	1	1	0	1	0	1	0	0
1642	55	1	1	0	0	0	1	0	0
1643	55	1	1	0	0	0	0	0	0
1644	55	1	1	1	0	0	1	0	0
1645	55	1	1	0	0	0	0	0	0
1646	55	1	1	1	0	1	0	0	0
1647	55	1	1	0	0	0	1	0	0
1648	55	1	1	0	1	0	0	0	0
1649	55	0	1	0	0	0	1	0	0
1650	55	1	1	0	1	0	1	0	0
1651	55	1	1	1	1	1	1	0	0
1652	55	1	1	0	1	0	1	0	0
1653	55	1	1	1	0	0	1	0	0
1654	55	1	1	1	1	1	0	0	0
1655	55	1	0	0	1	1	1	0	0
1656	55	1	1	0	1	0	1	0	0
1657	55	1	0	1	1	1	0	0	0
1658	55	1	1	0	0	0	0	0	0
1659	55	1	1	1	1	0	1	0	0
1660	55	0	1	0	0	0	1	0	0
1661	55	1	1	1	0	0	1	0	0
1662	55	1	1	1	1	0	0	0	0
1663	55	1	1	0	1	1	1	0	0
1664	55	1	0	0	0	0	0	0	0
1665	55	1	1	1	0	0	1	0	0
1666	54	1	1	1	1	0	1	0	0
1667	54	1	0	1	0	0	0	0	0
1668	54	0	0	1	0	0	1	0	0
1669	54	1	1	1	1	1	1	0	1
1670	54	1	1	1	1	0	0	0	0
1671	54	0	1	0	0	0	0	0	0
1672	54	1	1	1	1	0	1	0	0
1673	54	1	1	1	1	0	1	0	0
1674	54	1	1	0	0	0	0	0	0
1675	54	1	1	1	1	0	1	0	0
1676	54	1	1	1	0	1	0	0	0
1677	54	1	0	1	1	0	1	0	0
1678	54	1	1	1	1	1	1	0	0
1679	54	1	1	1	1	1	1	0	0
1680	54	1	1	0	1	0	0	0	0
1681	54	1	1	0	0	0	1	0	0
1682	54	0	1	0	0	0	1	0	0
1683	54	1	1	1	0	0	1	0	0
1684	54	1	1	0	0	0	0	0	0
1685	54	1	1	1	0	0	0	0	0
1686	54	1	1	1	0	0	1	0	0
1687	54	1	1	0	1	0	1	0	0
1688	54	1	1	0	0	0	0	0	0
1689	54	1	1	0	0	1	1	0	0
1690	54	1	1	0	1	0	1	0	0
1691	54	1	1	1	1	0	0	0	0
1692	54	1	1	1	1	0	1	0	0
1693	54	0	0	0	0	0	1	0	0
1694	54	1	1	1	1	0	1	0	1
1695	54	1	1	0	1	0	1	0	0
1696	54	1	1	1	1	1	1	0	0
1697	54	1	1	0	1	0	1	0	0
1698	54	1	1	0	0	0	0	0	0
1699	54	1	1	1	1	0	1	0	0
1700	54	1	0	1	0	0	0	0	0
1701	54	1	1	0	0	0	0	0	0
1702	54	1	1	1	1	0	1	0	0
1703	54	1	1	0	1	0	1	0	0
1704	54	1	1	0	1	0	1	0	0
1705	54	1	1	0	1	0	0	0	0
1706	54	1	1	0	0	0	0	0	0
1707	54	1	1	1	1	1	0	0	0
1708	54	1	1	0	1	1	1	0	0
1709	54	1	1	1	1	0	1	0	0
1710	54	1	1	1	1	1	0	0	0
1711	54	1	1	1	1	0	1	0	0
1712	54	1	1	1	0	0	1	0	0
1713	54	1	1	0	0	0	1	0	0
1714	54	1	1	0	1	1	1	0	0
1715	54	1	1	1	1	0	1	0	0
1716	54	1	0	1	1	1	0	0	0
1717	54	1	1	1	1	0	1	0	0
1718	54	1	1	0	0	0	0	0	0
1719	54	1	1	0	1	0	0	0	0
1720	54	1	1	0	1	0	0	0	0
1721	54	1	1	0	0	0	0	0	0
1722	54	1	1	0	0	0	1	0	0
1723	54	1	1	1	1	1	0	0	0
1724	54	1	1	0	1	0	1	0	0
1725	54	1	1	0	1	0	1	0	0
1726	54	1	1	0	1	0	1	0	0
1727	54	1	0	1	1	0	0	0	0
1728	54	1	1	0	1	0	1	1	0
1729	54	1	1	1	0	0	1	1	0
1730	54	1	1	0	1	0	1	1	0
1731	54	1	1	0	0	0	1	0	0
1732	54	1	1	1	1	0	1	0	0
1733	54	1	1	1	1	0	1	0	0
1734	54	1	1	1	0	1	1	0	0
1735	54	1	0	1	0	1	0	0	0
1736	54	1	1	1	0	0	1	0	0
1737	54	1	1	0	1	0	1	0	0
1738	54	1	1	1	1	0	0	0	0
1739	54	1	1	0	1	0	0	0	0
1740	54	1	1	0	1	0	1	0	0
1741	54	1	1	1	1	0	1	0	0
1742	54	1	1	1	1	0	1	0	1
1743	54	1	1	1	0	0	0	0	0
1744	54	0	0	1	0	1	0	0	0
1745	54	1	1	1	0	0	0	0	0
1746	54	1	1	0	1	0	1	0	0
1747	54	1	1	1	1	0	0	0	0
1748	54	1	1	0	0	0	0	0	0
1749	54	1	1	0	1	1	1	0	0
1750	54	1	0	1	0	0	0	0	0
1751	54	1	1	0	1	1	1	0	0
1752	54	1	1	0	0	0	0	0	0
1753	54	1	1	1	1	0	0	0	0
1754	54	1	1	0	0	0	1	1	0
1755	54	1	1	1	1	1	1	0	0
1756	54	1	1	1	1	0	1	0	0
1757	54	1	1	1	0	1	0	0	0
1758	54	1	0	1	0	0	0	0	0
1759	54	1	1	1	1	0	0	0	0
1760	54	0	1	0	0	0	0	1	0
1761	54	1	1	0	0	0	0	1	0
1762	54	1	0	0	0	0	0	0	0
1763	54	1	1	1	1	0	0	0	0
1764	54	1	1	0	1	0	0	0	0
1765	54	1	1	1	1	1	1	0	0
1766	54	0	1	1	0	0	1	0	0
1767	54	1	0	0	1	0	0	0	0
1768	53	1	1	0	0	1	0	0	0
1769	53	1	1	0	1	0	1	0	0
1770	53	1	1	1	1	0	1	0	1
1771	53	1	1	1	1	1	1	0	1
1772	53	1	1	1	1	1	1	0	0
1773	53	1	1	0	0	0	0	0	0
1774	53	1	1	1	1	1	1	0	0
1775	53	1	0	1	0	0	0	0	0
1776	53	1	1	0	1	0	1	0	0
1777	53	1	0	1	1	1	1	0	0
1778	53	1	1	1	1	0	0	0	0
1779	53	1	0	0	0	1	0	0	0
1780	53	1	1	0	1	0	1	0	0
1781	53	1	1	0	0	0	1	0	1
1782	53	1	1	0	0	0	0	0	0
1783	53	1	1	1	1	1	1	0	0
1784	53	1	1	0	1	0	1	0	0
1785	53	1	1	1	0	0	0	0	0
1786	53	0	0	0	0	0	1	0	0
1787	53	1	1	0	1	0	1	0	0
1788	53	1	0	1	0	1	1	0	0
1789	53	1	1	1	1	1	0	0	0
1790	53	1	0	0	0	0	1	0	0
1791	53	1	1	0	1	0	0	0	0
1792	53	1	1	0	1	0	1	0	0
1793	53	0	1	0	0	0	0	0	0
1794	53	1	1	0	0	0	1	0	0
1795	53	1	1	0	0	0	0	0	0
1796	53	1	1	1	0	1	0	0	0
1797	53	1	1	1	0	1	0	0	0
1798	53	1	1	1	1	1	1	0	0
1799	53	1	1	1	1	0	1	0	0
1800	53	0	1	0	0	0	0	0	0
1801	53	1	1	1	1	0	1	0	0
1802	53	1	1	1	1	0	0	0	0
1803	53	1	1	1	1	0	1	0	0
1804	53	1	1	0	0	0	1	0	1
1805	53	1	1	0	1	0	0	0	0
1806	53	1	0	1	0	0	1	0	0
1807	53	1	0	1	0	0	0	0	0
1808	53	0	0	1	0	0	0	0	0
1809	53	1	1	0	0	1	1	0	0
1810	53	1	1	0	1	0	0	0	0
1811	53	1	1	1	1	0	1	0	0
1812	53	1	1	0	1	1	1	0	0
1813	53	1	1	0	1	0	1	0	0
1814	53	1	1	1	1	1	0	0	0
1815	53	1	1	1	1	1	0	0	0
1816	53	1	1	0	1	0	1	0	0
1817	53	1	1	0	0	0	1	0	0
1818	53	1	1	0	0	0	1	0	0
1819	53	1	1	1	1	0	1	0	0
1820	53	1	0	0	1	0	1	0	0
1821	53	1	0	0	0	0	0	0	0
1822	53	1	1	1	1	1	0	0	0
1823	53	1	1	0	0	0	1	0	0
1824	53	1	1	0	0	0	1	0	0
1825	53	0	1	0	0	0	0	0	0
1826	53	1	1	0	1	0	0	0	0
1827	53	1	1	1	0	0	0	0	0
1828	53	0	1	0	0	0	0	0	0
1829	53	1	1	1	0	0	1	0	0
1830	53	1	1	1	1	0	0	0	0
1831	53	1	1	1	1	0	1	0	0
1832	53	1	0	1	0	0	0	0	0
1833	53	1	1	0	0	0	1	0	1
1834	53	1	1	1	0	1	0	0	0
1835	53	1	1	1	1	0	0	0	0
1836	53	1	1	0	1	0	1	0	0
1837	53	1	1	1	1	0	1	0	0
1838	53	1	1	0	1	0	1	0	0
1839	53	1	1	1	1	1	0	0	0
1840	53	1	1	1	1	0	0	0	0
1841	53	1	1	0	1	0	1	0	0
1842	53	1	1	1	1	0	1	0	1
1843	53	1	1	1	1	0	1	0	0
1844	53	1	1	0	1	0	0	0	0
1845	53	1	1	1	1	1	1	0	0
1846	53	1	1	0	1	0	1	0	0
1847	53	1	0	0	0	0	0	0	0
1848	53	1	1	0	1	0	1	0	0
1849	53	1	0	0	0	0	1	0	0
1850	53	1	1	1	1	0	1	0	0
1851	53	1	1	1	1	0	1	0	0
1852	53	1	1	0	1	0	0	0	0
1853	53	1	1	1	0	0	0	0	0
1854	53	1	1	1	1	1	0	0	0
1855	53	1	1	1	1	0	1	1	0
1856	53	1	1	0	1	0	1	1	0
1857	53	1	1	1	1	0	0	0	0
1858	53	1	1	1	1	0	1	0	0
1859	53	1	0	1	0	1	0	1	0
1860	53	1	1	1	0	1	0	0	0
1861	53	1	1	1	0	0	0	0	0
1862	53	1	1	0	0	0	0	0	0
1863	53	1	1	1	1	0	0	0	0
1864	53	1	1	1	0	0	0	0	0
1865	53	1	1	0	1	0	0	0	0
1866	53	1	1	1	0	1	0	1	0
1867	53	1	1	0	0	0	1	0	0
1868	53	1	1	1	0	1	0	0	0
1869	53	0	0	1	0	0	0	0	0
1870	53	1	1	0	0	0	1	0	0
1871	53	0	1	0	0	0	1	0	0
1872	53	1	1	1	1	1	1	0	0
1873	53	1	1	1	0	0	1	0	0
1874	53	1	1	0	0	0	1	0	0
1875	53	1	1	1	1	0	1	0	0
1876	53	1	1	0	0	0	1	0	0
1877	53	1	1	1	0	0	0	0	0
1878	53	1	0	1	1	1	0	0	0
1879	53	1	1	1	1	0	1	0	0
1880	53	1	1	0	0	0	0	0	0
1881	53	1	1	1	0	0	1	0	0
1882	53	0	1	0	0	0	0	0	0
1883	53	1	0	1	1	1	1	0	0
1884	53	1	1	0	0	0	0	0	0
1885	53	1	1	1	1	0	0	0	0
1886	53	1	1	1	0	1	0	0	0
1887	53	1	0	1	1	1	1	0	0
1888	53	1	1	1	0	0	1	0	0
1889	53	1	1	1	1	0	0	1	0
1890	53	1	1	0	0	0	1	0	0
1891	53	1	1	1	1	0	1	0	0
1892	53	1	1	1	1	1	1	0	0
1893	53	1	1	1	1	1	0	0	0
1894	53	1	1	1	1	0	1	0	0
1895	53	1	1	1	1	1	0	0	0
1896	53	1	1	1	1	1	1	0	0
1897	52	1	1	0	0	0	0	0	0
1898	52	1	1	1	1	0	0	0	0
1899	52	1	1	1	1	1	1	0	0
1900	52	1	1	0	0	0	0	0	0
1901	52	1	1	1	0	0	0	0	0
1902	52	1	1	0	1	0	0	0	0
1903	52	1	0	1	0	0	0	0	0
1904	52	1	1	1	0	0	0	0	0
1905	52	1	1	1	1	0	0	0	0
1906	52	1	1	1	1	0	1	0	0
1907	52	1	1	1	1	1	0	0	0
1908	52	1	1	0	0	0	0	0	0
1909	52	1	0	1	0	0	0	0	0
1910	52	1	1	0	1	0	0	0	0
1911	52	1	1	1	1	0	1	0	0
1912	52	1	0	0	1	0	1	0	0
1913	52	1	1	1	0	1	0	0	0
1914	52	1	1	1	0	0	1	0	0
1915	52	1	0	1	1	1	1	0	0
1916	52	1	0	1	0	0	0	0	0
1917	52	0	0	0	0	0	0	0	0
1918	52	1	1	1	1	1	1	0	0
1919	52	0	1	0	0	0	0	0	0
1920	52	1	1	0	1	0	0	0	0
1921	52	1	1	0	0	0	0	0	0
1922	52	1	1	0	1	0	1	0	0
1923	52	1	1	0	0	0	0	0	0
1924	52	1	1	1	0	0	1	0	0
1925	52	1	0	1	0	0	0	0	0
1926	52	1	1	0	0	0	0	0	0
1927	52	1	1	1	0	0	0	0	0
1928	52	1	1	0	0	0	0	0	0
1929	52	1	1	1	1	0	0	0	0
1930	52	1	1	1	1	1	1	0	0
1931	52	1	1	1	0	0	0	0	0
1932	52	1	1	1	0	1	0	0	0
1933	52	1	0	1	1	0	0	0	0
1934	52	1	1	1	0	0	1	0	0
1935	52	1	1	0	1	0	1	0	0
1936	52	1	1	1	1	0	1	0	0
1937	52	1	1	1	1	0	1	0	0
1938	52	1	1	1	1	0	0	0	0
1939	52	1	1	0	0	0	1	0	0
1940	52	1	1	0	1	0	1	0	0
1941	52	1	1	1	0	0	1	0	1
1942	52	1	0	0	0	0	1	0	0
1943	52	1	1	0	0	0	0	0	0
1944	52	1	1	0	1	0	0	0	0
1945	52	1	0	0	1	0	0	0	0
1946	52	1	1	0	1	0	0	0	0
1947	52	1	1	0	0	0	0	0	0
1948	52	1	1	1	0	0	1	0	1
1949	52	1	1	1	1	0	1	0	0
1950	52	1	1	0	0	0	1	0	0
1951	52	1	1	1	1	0	1	0	0
1952	52	1	1	0	1	0	0	0	0
1953	52	1	1	1	0	0	0	0	0
1954	52	1	1	1	1	1	0	0	0
1955	52	1	1	1	0	0	0	0	0
1956	52	1	1	1	0	0	0	0	0
1957	52	1	1	1	1	0	0	0	0
1958	52	1	1	1	1	0	1	0	1
1959	52	1	1	1	0	0	0	0	0
1960	52	1	1	0	1	1	1	0	0
1961	52	1	1	0	0	1	1	0	0
1962	52	1	1	1	1	0	1	0	0
1963	52	1	1	1	0	1	1	0	0
1964	52	0	1	0	0	0	0	0	0
1965	52	1	1	0	0	0	0	0	0
1966	52	1	1	1	1	1	0	0	0
1967	52	1	1	1	1	0	1	0	0
1968	52	1	0	1	1	1	0	0	0
1969	52	1	1	1	1	1	1	0	0
1970	52	1	1	1	1	0	0	0	0
1971	52	1	1	1	1	0	1	0	0
1972	52	1	1	1	0	1	0	0	0
1973	52	1	1	1	0	1	1	0	0
1974	52	0	0	1	0	1	0	0	0
1975	52	1	1	0	1	0	1	0	0
1976	52	1	0	1	0	0	0	0	0
1977	52	1	1	1	1	0	0	0	0
1978	52	1	1	0	0	0	0	0	0
1979	52	1	1	1	1	1	1	0	0
1980	52	1	0	0	0	0	0	0	0
1981	52	1	1	0	0	0	1	0	0
1982	52	1	1	1	1	0	1	1	0
1983	52	1	1	1	1	0	1	0	0
1984	52	1	1	0	0	0	0	0	0
1985	52	1	1	1	1	0	1	0	0
1986	52	1	1	0	0	0	1	0	0
1987	52	1	1	0	0	0	0	0	0
1988	52	0	0	0	0	0	0	0	0
1989	52	1	1	1	0	0	0	0	0
1990	52	1	1	1	0	1	0	0	0
1991	52	1	1	0	1	0	1	0	0
1992	52	1	1	1	0	0	0	0	0
1993	52	1	1	0	0	0	0	0	0
1994	52	1	1	0	0	0	1	0	0
1995	52	1	1	0	0	0	0	0	0
1996	52	1	1	1	0	1	0	0	0
1997	52	1	1	0	1	0	1	0	0
1998	52	1	1	0	0	0	0	0	0
1999	52	1	1	0	1	1	1	0	0
[truncated: 67,331 more rows]

## Sheet: 1H
clusters	collapsed_id	factor	DNA binding domain	hits	cutoff	zscore	#NAME?	similarity to top	mean_position	type
1	MC00396	Nr3c1	Hormone-nuclear Receptor Family	2193	4.816	-51.903	690.776		-0.239	top5
	MC00465	NR3C1	Hormone-nuclear Receptor Family	2396	4.653	-51.728	690.776	0.984	-0.228	top5
	MC00468	AR	Hormone-nuclear Receptor Family	2536	4.501	-49.366	690.776	0.991	-0.211	top5
	MS00662	NR3C2	Hormone-nuclear Receptor Family	2463	1.25	-48.394	690.776	0.952	-0.211	top5
	MC00170	PGR	Hormone-nuclear Receptor Family	2475	4.92	-45.798	690.776	0.848	-0.199	top5
2	MC00416	Rbfox2	Forkhead Domain Family	3341	2.117	-48.74	690.776		-0.181	top5
	MC00105	Foxa2	Forkhead Domain Family	3338	2.138	-47.976	690.776	0.999	-0.179	top5
	MC00250	Nkx3-1	Homeodomain Family	3092	4.67	-46.633	690.776	0.967	-0.181	top5
	MC00311	FOXA1	Forkhead Domain Family	3253	2.793	-46.105	690.776	0.996	-0.174	top5
	MC00104	Foxa1	Forkhead Domain Family	3320	2.704	-45.834	690.776	0.971	-0.171	top5
	MC00217	FOXA2	Forkhead Domain Family	3336	1.993	-45.733	690.776	0.991	-0.171	top5
	MS00354	FOXC2	Forkhead Domain Family	3163	4.437	-39.388	690.776	0.935	-0.152	top5
	MS00351	FOXC1	Forkhead Domain Family	2631	5.524	-37.632	690.776	0.945	-0.16	top5
	UP00041	Foxj1	Forkhead Domain Family	3322	3.143	-34.652	690.776	0.859	-0.132	top5
	MA0030	FOXF2	Forkhead Domain Family	3022	3.045	-30.983	690.776	0.908	-0.124	top5
3	MS00356	FOXD2	Forkhead Domain Family	3291	4.273	-43.065	690.776		-0.162	top5
	MS00393	Foxg1	Forkhead Domain Family	3169	4.432	-43.022	690.776	0.999	-0.165	top5
	MS00359	FOXD3	Forkhead Domain Family	3168	5.022	-42.527	690.776	0.989	-0.164	top5
	MS00372	FOXL1	Forkhead Domain Family	3267	3.788	-42.394	690.776	0.994	-0.16	top5
	MS00362	FOXI1	Forkhead Domain Family	3313	3.363	-41.772	690.776	0.998	-0.157	top5
	MC00501	FOXP1	Forkhead Domain Family	3279	4.374	-40.473	690.776	0.995	-0.153	top5
	MS00399	Foxk1	Forkhead Domain Family	3031	4.934	-39.735	690.776	0.995	-0.157	top5
	MS00348	FOXB1	Forkhead Domain Family	2240	5.614	-39.509	690.776	0.932	-0.182	top5
	MS00387	FOXP3	Forkhead Domain Family	3233	4.545	-35.763	690.776	0.991	-0.137	top5
	MA0031	FOXD1	Forkhead Domain Family	3093	4.035	-35.156	690.776	0.975	-0.138	top5
	MS00378	FOXO3	Forkhead Domain Family	3169	2.82	-34.794	690.776	0.954	-0.135	top5
	MS00367	FOXJ3	Forkhead Domain Family	3350	3.209	-26.137	690.776	0.917	-0.101	top5
4	M00289	FOXI1	Forkhead Domain Family	3286	2.924	-31.662	690.776		-0.122	top5
	M00294	Foxf1a	Forkhead Domain Family	3212	3.033	-28.942	690.776	0.95	-0.113	top5
	M00809	FOXH1	Forkhead Domain Family	3331	2.137	-26.747	690.776	0.958	-0.103	top5
	MA0041	FOXD3	Forkhead Domain Family	3182	3.475	-17.497	690.776	0.923	-0.072	top5
5	MS00373	FOXL1	Forkhead Domain Family	2997	4.134	-26.206	690.776		-0.107	top5
	MS00388	Foxc1	Forkhead Domain Family	3299	1.251	-25.194	690.776	0.973	-0.098	top5
	MS00349	FOXC1	Forkhead Domain Family	2848	4.173	-22.181	690.776	0.934	-0.094	top5
6	MS00519	Hoxd13	Homeodomain Family	2640	4.877	-21.076	690.776		-0.094	top5
	MS00488	HOXB13	Homeodomain Family	2384	4.962	-20.554	690.776	0.993	-0.096	top5
	MS00504	HOXC13	Homeodomain Family	2381	5.106	-19.698	690.776	0.997	-0.093	top5
	MS00510	HOXD13	Homeodomain Family	1818	5.808	-19.589	690.776	0.996	-0.106	top5
	MS00484	HOXA13	Homeodomain Family	2354	5.2	-18.568	690.776	0.993	-0.089	top5
	MS00494	HOXC10	Homeodomain Family	3025	4.577	-17.32	690.776	0.961	-0.073	top5
	MS00425	CDX1	Homeodomain Family	2401	5.409	-16.92	690.776	0.964	-0.081	top5
	MS00515	Hoxa11	Homeodomain Family	2319	5.435	-16.104	690.776	0.96	-0.079	top5
	MS00481	HOXA10	Homeodomain Family	3332	2.697	-15.882	690.776	0.962	-0.065	top5
	MS00495	HOXC10	Homeodomain Family	3066	4.246	-15.104	690.776	0.965	-0.065	top5
	MC00389	CDX2	Homeodomain Family	3101	3.078	-15.053	690.776	0.899	-0.064	top5
	MS00498	HOXC11	Homeodomain Family	3332	2.893	-14.742	690.776	0.953	-0.061	top5
	UP00121	Hoxd10	Homeodomain Family	3229	2.688	-13.994	690.776	0.895	-0.059	top5
	MS00524	Hoxd9	Homeodomain Family	3172	3.865	-13.652	690.776	0.94	-0.058	top5
	MS00518	Hoxc10	Homeodomain Family	2626	4.791	-13.357	690.776	0.972	-0.063	top5
	MC00455	Cdx2	Homeodomain Family	2119	4.921	-12.503	690.776	0.91	-0.066	top5
	MS00507	HOXD11	Homeodomain Family	2489	5.062	-12.189	690.776	0.924	-0.06	top5
	MS00502	HOXC12	Homeodomain Family	2390	5.039	-12.149	690.776	0.953	-0.061	top5
	MS00837	HOXD12	Homeodomain Family	3170	3.906	-11.474	690.776	0.934	-0.05	top5
	UP00213	HOXA9	Homeodomain Family	3053	3.192	-11.304	672.473	0.847	-0.051	top5
	UP00207	HOXB9	Homeodomain Family	2789	3.48	-10.293	562.319	0.886	-0.049	top5
7	MS00520	Hoxd13	Homeodomain Family	2422	4.761	-19.891	690.776		-0.093	top5
	MS00489	HOXB13	Homeodomain Family	2567	3.382	-17.401	690.776	0.976	-0.08	top5
	MS00525	Hoxd9	Homeodomain Family	3039	4.1	-15.238	690.776	0.949	-0.065	top5
	MS00511	HOXD13	Homeodomain Family	1640	4.408	-14.909	690.776	0.973	-0.088	top5
	MS00505	HOXC13	Homeodomain Family	1966	3.983	-14.79	690.776	0.972	-0.08	top5
	MS00485	HOXA13	Homeodomain Family	993	5.704	-12.845	690.776	0.954	-0.1	top5
	MS00496	HOXC10	Homeodomain Family	2267	4.717	-11.714	690.776	0.942	-0.061	top5
	MS00506	HOXD11	Homeodomain Family	2112	4.524	-11.665	690.776	0.932	-0.063	top5
	MS00480	HOXA10	Homeodomain Family	2640	4.096	-11.634	690.776	0.932	-0.056	top5
	MS00517	Hoxc10	Homeodomain Family	2413	4.43	-11.417	685.396	0.937	-0.057	top5
	MS00836	HOXD12	Homeodomain Family	2426	4.044	-10.902	627.471	0.922	-0.055	top5
	MS00514	Hoxa11	Homeodomain Family	2565	3.836	-10.696	605.039	0.925	-0.053	top5
	MS00497	HOXC11	Homeodomain Family	2470	4.366	-10.523	586.489	0.926	-0.053	top5
	MS00503	HOXC12	Homeodomain Family	2093	3.487	-9.998	532.152	0.922	-0.055	top5
	UP00177	Hoxd12	Homeodomain Family	3098	1.077	-6.636	248.511	0.869	-0.033	top5
	UP00117	Hoxd11	Homeodomain Family	1765	3.526	-6.325	227.907	0.852	-0.042	top5
8	MA0040	Foxq1	Forkhead Domain Family	3248	2.472	-19.487	690.776		-0.078	top5
9	MS00350	FOXC1	Forkhead Domain Family	1159	5.786	-18.864	690.776		-0.129	top5
	MS00352	FOXC2	Forkhead Domain Family	1356	5.775	-17.889	690.776	0.994	-0.114	top5
	MS00358	FOXD3	Forkhead Domain Family	1424	6.134	-17.783	690.776	0.972	-0.11	top5
	MS00355	FOXD2	Forkhead Domain Family	1678	5.816	-16.716	690.776	0.968	-0.096	top5
10	MS00366	FOXJ2	Forkhead Domain Family	3321	0.511	-17.591	690.776		-0.071	top5
	MS00370	FOXJ3	Forkhead Domain Family	3025	1.52	-15.732	690.776	0.986	-0.067	top5
	MS00397	Foxj3	Forkhead Domain Family	3326	-0.665	-12.941	690.776	0.986	-0.054	top5
11	MS00360	FOXG1	Forkhead Domain Family	3224	-5.54	-17.323	690.776		-0.071	top5
12	MS00369	FOXJ3	Forkhead Domain Family	3328	-2.113	-15.4	690.776		-0.063	top5
13	MS00611	Rhox11	Homeodomain Family	3170	4.076	-15.286	690.776		-0.064	top5
	UP00193	Rhox11	Homeodomain Family	3123	2.438	-5.706	189.663	0.915	-0.029	top5
14	MA0084	SRY	High Mobility Group (Box) Family	3306	3.621	-12.243	690.776		-0.052	top5
	MS00052	SOX9	High Mobility Group (Box) Family	3278	3.273	-6.019	208.559	0.893	-0.03	top5
	UP00034	Sox7	High Mobility Group (Box) Family	3355	1.017	-5.488	177.123	0.816	-0.028	top5
	UP00023	Sox30	High Mobility Group (Box) Family	3281	2.94	-5.448	174.832	0.848	-0.028	top5
15	MS00375	FOXO1	Forkhead Domain Family	3358	-5.72	-11.851	690.776		-0.05	top5
	MS00384	FOXO6	Forkhead Domain Family	3162	-2.312	-11.776	690.776	0.97	-0.051	top5
	MS00381	FOXO4	Forkhead Domain Family	3236	-3.579	-11.064	645.32	0.984	-0.048	top5
16	MC00402	Hoxc9	Homeodomain Family	2961	3.718	-11.845	690.776		-0.053	top5
	MC00520	MEIS1	Homeodomain Family	2755	4.226	-5.87	199.42	0.951	-0.032	top5
17	MA0442	SOX10	High Mobility Group (Box) Family	3340	4.032	-11.531	690.776		-0.049	top5
18	M00672	TEF	Leucine Zipper Family	3314	0.35	-11.396	682.982		-0.049	top5
19	UP00030	Sox11	High Mobility Group (Box) Family	3364	1.12	-11.117	651.294		-0.047	top5
	UP00401	SOX4	High Mobility Group (Box) Family	2498	4.594	-10.09	541.49	0.968	-0.051	top5
	M01590	SMAD1	MH1 Domain Family	1385	6.287	-3.91	99.825	0.933	-0.034	top5
	M01247	NANOG	Homeodomain Family	2113	5.379	-3.855	97.588	0.926	-0.027	top5
20	MS00730	ZNF435	BetaBetaAlpha-zinc finger Family	2671	-3.319	-10.666	601.806		-0.052	top5
21	MS00361	FOXG1	Forkhead Domain Family	3366	-3.769	-10.277	560.639		-0.044	top5
	MS00394	Foxj3	Forkhead Domain Family	3282	-1.493	-10.148	547.373	0.935	-0.045	top5
	MS00371	FOXK1	Forkhead Domain Family	3295	-1.919	-8.686	408.145	0.909	-0.039	top5
	MS00398	Foxk1	Forkhead Domain Family	2938	-0.716	-6.303	226.493	0.906	-0.033	top5
	MS00392	Foxg1	Forkhead Domain Family	3350	-0.637	-4.963	148.751	0.896	-0.026	top5
22	MS00820	NFIA	Nuclear Factor I-CCAAT-binding Transcription Factor (NFI-CTF) Family	1507	6.102	-9.632	495.839		-0.063	top5
	MA0161	NFIC	Nuclear Factor I-CCAAT-binding Transcription Factor (NFI-CTF) Family	2363	5.46	-8.796	417.888	0.97	-0.047	top5
	MS00822	NFIX	Nuclear Factor I-CCAAT-binding Transcription Factor (NFI-CTF) Family	2610	5.18	-6.508	239.923	0.985	-0.035	top5
23	M00624	DBP	Leucine Zipper Family	858	6.503	-9.162	451.183		-0.081	top5
24	UP00082	Zfp187	BetaBetaAlpha-zinc finger Family	3266	-0.12	-8.861	423.737		-0.04	top5
25	UP00223	Irx3	Homeodomain Family	2868	2.591	-8.719	411.115		-0.042	top5
	UP00250	IRX5	Homeodomain Family	2245	3.815	-7.905	342.439	0.984	-0.044	top5
	UP00194	IRX4	Homeodomain Family	3362	-0.614	-7.769	331.649	0.981	-0.036	top5
	UP00150	IRX6	Homeodomain Family	3342	-0.356	-7.555	314.947	0.971	-0.035	top5
	UP00236	IRX2	Homeodomain Family	1944	3.839	-6.087	212.755	0.977	-0.039	top5
26	UP00190	NKX2-3	Homeodomain Family	2328	3.468	-8.483	390.549		-0.046	top5
	UP00389	NKX3-1	Homeodomain Family	2555	3.348	-7.23	290.489	0.934	-0.039	top5
	UP00119	Nkx2-9	Homeodomain Family	1618	4.433	-4.746	137.785	0.913	-0.036	top5
27	MC00118	GATA2	GATA Domain Family	954	6.639	-7.802	334.21		-0.067	top5
	MC00120	GATA1	GATA Domain Family	567	7.106	-6.578	244.623	0.969	-0.077	top5
	MC00505	POLR2B	DNA Polymerase-Beta Family	339	7.597	-6.551	242.775	0.962	-0.099	top5
	MC00514	Cbfa2t2	Runt Domain Family	511	7.545	-5.967	205.337	0.988	-0.075	top5
	MC00162	LMO2	Homeodomain Family	428	7.433	-5.399	172.141	0.98	-0.076	top5
	MC00327	Gata1	GATA Domain Family	592	7.215	-5.121	157.009	0.988	-0.062	top5
	MC00325	Gata2	GATA Domain Family	356	7.886	-5.079	154.762	0.987	-0.08	top5
	MC00504	Scx	Helix-Loop-Helix Family	2106	5.122	-4.851	143.049	0.985	-0.032	top5
	MC00324	Gata4	GATA Domain Family	408	7.842	-4.542	127.923	0.987	-0.069	top5
	MC00326	Gata3	GATA Domain Family	494	7.537	-4.255	114.709	0.987	-0.06	top5
	MC00119	GATA3	GATA Domain Family	1098	6.71	-4.159	110.432	0.984	-0.04	top5
	UP00080	Gata5	GATA Domain Family	454	6.933	-4.138	109.543	0.883	-0.061	top5
	MC00117	GATA6	GATA Domain Family	572	7.136	-3.769	94.084	0.976	-0.051	top5
28	MS00526	IRX2	Homeodomain Family	1798	5.11	-7.653	322.548		-0.048	top5
	MS00527	IRX5	Homeodomain Family	2355	4.738	-7.349	299.365	0.996	-0.041	top5
29	MC00129	Fli1	Ets Domain Family	2215	4.497	-7.417	304.46		-0.042	top5
	MS00851	ETS1	Ets Domain Family	2086	4.026	-5.329	168.233	0.979	-0.034	top5
	MS00016	ETV2	Ets Domain Family	2352	2.866	-5.313	167.344	0.917	-0.032	top5
	MS00846	ERF	Ets Domain Family	806	5.496	-4.748	137.87	0.961	-0.051	top5
	MC00206	ELK1	Ets Domain Family	1490	3.681	-4.363	119.591	0.959	-0.035	top5
	MC00457	ELF1	Ets Domain Family	1730	3.65	-4.351	119.002	0.92	-0.033	top5
	MC00168	ERG	Ets Domain Family	2063	3.42	-4.155	110.249	0.963	-0.029	top5
	MS00021	ETV6	Ets Domain Family	880	5.839	-4.001	103.646	0.938	-0.043	top5
	MS00025	FEV	Ets Domain Family	1407	4.756	-3.976	102.61	0.965	-0.034	top5
	MC00160	ETV3	Ets Domain Family	777	6.163	-3.721	92.18	0.935	-0.044	top5
	MS00018	ETV4	Ets Domain Family	2066	4.179	-3.422	80.765	0.962	-0.026	top5
	MC00367	GABPA	Ets Domain Family	810	5.12	-3.103	69.512	0.942	-0.038	top5
30	MS00490	ZSCAN4	BetaBetaAlpha-zinc finger Family	2253	0.61	-7.114	282.039		-0.041	top5
31	MS00022	Elf5	Ets Domain Family	2071	5.15	-7.105	281.361		-0.042	top5
	MS00838	ELF5	Ets Domain Family	696	6.709	-6.076	212.092	0.999	-0.065	top5
	MS00812	ELF3	Ets Domain Family	917	4.49	-3.845	97.17	0.97	-0.041	top5
	UP00404	ELF2	Ets Domain Family	827	5.312	-3.703	91.459	0.939	-0.042	top5
	UP00413	Elf4	Ets Domain Family	1922	3.319	-3.628	88.528	0.929	-0.028	top5
	MS00778	EHF	Ets Domain Family	2534	2.583	-3.566	86.141	0.975	-0.024	top5
	MC00207	ELK4	Ets Domain Family	1359	5.224	-3.242	74.3	0.93	-0.031	top5
32	MC00347	STAT4	Stat Protein Family	2385	4.597	-6.767	257.491		-0.038	top5
	MC00204	Stat5b	Stat Protein Family	2164	3.966	-4.701	135.592	0.904	-0.031	top5
	MC00205	Stat5a	Stat Protein Family	2373	2.87	-4.301	116.734	0.844	-0.028	top5
	MC00348	STAT1	Stat Protein Family	1771	4.066	-3.676	90.394	0.916	-0.029	top5
	MC00453	STAT5A	Stat Protein Family	2758	3.1	-3.519	84.368	0.875	-0.023	top5
	MC00140	Stat3	Stat Protein Family	3146	3.139	-3.446	81.665	0.924	-0.021	top5
33	MS00461	GBX2	Homeodomain Family	3047	1.788	-6.664	250.417		-0.033	top5
	MS00449	EN1	Homeodomain Family	2312	4.745	-3.884	98.767	0.902	-0.026	top5
34	MS00771	SOX8	High Mobility Group (Box) Family	3328	-6.571	-6.443	235.617		-0.031	top5
	MS00757	SOX21	High Mobility Group (Box) Family	2377	-0.428	-6.281	225.088	0.96	-0.036	top5
	MS00780	SOX9	High Mobility Group (Box) Family	3195	-6.247	-5.668	187.452	0.998	-0.029	top5
	MS00787	SRY	High Mobility Group (Box) Family	3152	-3.667	-5.212	161.859	0.858	-0.027	top5
35	MS00115	NFIX	Nuclear Factor I-CCAAT-binding Transcription Factor (NFI-CTF) Family	1038	4.923	-6.266	224.084		-0.055	top5
	MC00475	Nfic	Nuclear Factor I-CCAAT-binding Transcription Factor (NFI-CTF) Family	332	8.217	-5.673	187.722	0.935	-0.09	top5
	MS00114	NFIB	Nuclear Factor I-CCAAT-binding Transcription Factor (NFI-CTF) Family	600	4.56	-5.068	154.22	0.972	-0.062	top5
36	MA0108	TBP	TATA box-binding Family	3272	2.396	-6.189	219.161		-0.03	top5
	MS00732	CPEB1	RRM	2799	4.576	-3.509	83.998	0.859	-0.023	top5
37	UP00197	HOXC9	Homeodomain Family	3360	0.147	-6.063	211.246		-0.03	top5
	UP00263	Hoxb8	Homeodomain Family	2464	4.029	-5.929	203.044	0.871	-0.034	top5
38	MA0319	HSF1	Transcription Factor Family	1970	5.576	-5.903	201.433		-0.038	top5
39	MS00556	GRHL1	CP2 Transcription Factor Domain Family	463	6.207	-5.753	192.435		-0.077	top5
	MS00579	TFCP2	CP2 Transcription Factor Domain Family	294	6.965	-3.55	85.551	0.954	-0.069	top5
40	MS00652	NR2E1	Hormone-nuclear Receptor Family	1982	5.419	-5.711	189.998		-0.037	top5
41	MS00478	HNF1B	Homeodomain Family	3239	-0.104	-5.685	188.476		-0.029	top5
	MS00476	HNF1A	Homeodomain Family	3227	0.433	-5.205	161.509	0.999	-0.027	top5
42	MC00304	FOXH1	Forkhead Domain Family	3318	1.008	-4.736	137.314		-0.025	top5
43	UP00037	Zfp105	BetaBetaAlpha-zinc finger Family	2174	5.398	-4.552	128.37		-0.03	top5
44	MS00717	Tp53	Loop-Sheet-Helix Family	3066	-0.145	-4.355	119.195		-0.025	top5
45	UP00095	Zfp691	BetaBetaAlpha-zinc finger Family	848	5.372	-4.331	118.133		-0.046	top5
46	UP00045	MAFB	Leucine Zipper Family	2753	2.733	-4.27	115.36		-0.026	top5
	MS00338	NRL	Leucine Zipper Family	2212	5.244	-3.11	69.761	0.921	-0.024	top5
	UP00044	Mafk	Leucine Zipper Family	1291	5.537	-3.093	69.172	0.938	-0.031	top5
47	M00420	MEIS1::HOXA9	Homeodomain Family	2539	1.447	-4.066	106.418		-0.026	top5
48	MC00178	Nkx2-5	Homeodomain Family	2826	3.997	-4.054	105.897		-0.025	top5
49	MS00414	BARHL2	Homeodomain Family	3210	3.674	-4.013	104.143		-0.023	top5
50	MS00182	GMEB2	Sand Domain Family	2863	-1.902	-3.947	101.372		-0.024	top5
51	MS00718	Tp53	Loop-Sheet-Helix Family	2939	-1.037	-3.229	73.844		-0.021	top5
1	MC00416	Rbfox2	Forkhead Domain Family	2686	4.195	-35.264	690.776		-0.149	mid5
	MC00105	Foxa2	Forkhead Domain Family	2696	4.113	-34.25	690.776	0.999	-0.145	mid5
	MC00311	FOXA1	Forkhead Domain Family	2157	4.899	-32.739	690.776	0.995	-0.156	mid5
	MC00217	FOXA2	Forkhead Domain Family	2765	3.779	-32.545	690.776	0.99	-0.136	mid5
	MC00104	Foxa1	Forkhead Domain Family	2139	5.323	-29.959	690.776	0.971	-0.144	mid5
	MC00250	Nkx3-1	Homeodomain Family	2608	5.07	-29.853	690.776	0.962	-0.13	mid5
	MS00354	FOXC2	Forkhead Domain Family	2340	5.607	-28.389	690.776	0.931	-0.131	mid5
	MS00351	FOXC1	Forkhead Domain Family	2676	4.624	-25.221	690.776	0.943	-0.109	mid5
	denovo15		None	2298	4.662	-15.493	690.776	0.907	-0.076	mid5
2	MS00356	FOXD2	Forkhead Domain Family	2973	4.719	-29.07	690.776		-0.118	mid5
	MS00372	FOXL1	Forkhead Domain Family	2915	4.255	-28.721	690.776	0.995	-0.118	mid5
	MS00393	Foxg1	Forkhead Domain Family	2332	5.361	-28.62	690.776	0.998	-0.132	mid5
	MS00359	FOXD3	Forkhead Domain Family	2526	5.603	-28.593	690.776	0.99	-0.127	mid5
	MS00362	FOXI1	Forkhead Domain Family	1981	5.396	-28.517	690.776	0.995	-0.143	mid5
	MS00399	Foxk1	Forkhead Domain Family	2896	4.784	-27.805	690.776	0.996	-0.115	mid5
	denovo6		None	2051	6.619	-27.585	690.776	0.967	-0.136	mid5
	MS00348	FOXB1	Forkhead Domain Family	1572	6.198	-27.4	690.776	0.924	-0.155	mid5
	MC00501	FOXP1	Forkhead Domain Family	2817	4.952	-27.154	690.776	0.993	-0.114	mid5
	MS00387	FOXP3	Forkhead Domain Family	2304	5.697	-24.025	690.776	0.99	-0.113	mid5
	UP00041	Foxj1	Forkhead Domain Family	2550	4.812	-23.264	690.776	0.858	-0.104	mid5
	MA0031	FOXD1	Forkhead Domain Family	1919	5.635	-22.377	690.776	0.966	-0.116	mid5
	MS00378	FOXO3	Forkhead Domain Family	2839	3.125	-21.417	690.776	0.944	-0.092	mid5
	MA0030	FOXF2	Forkhead Domain Family	1816	4.74	-18.506	690.776	0.879	-0.101	mid5
	MS00367	FOXJ3	Forkhead Domain Family	1824	5.934	-15.736	690.776	0.912	-0.087	mid5
3	MC00465	NR3C1	Hormone-nuclear Receptor Family	1247	5.423	-23.538	690.776		-0.152	mid5
	MC00396	Nr3c1	Hormone-nuclear Receptor Family	838	6.142	-22.669	690.776	0.975	-0.18	mid5
	MC00170	PGR	Hormone-nuclear Receptor Family	2914	3.797	-22.191	690.776	0.839	-0.093	mid5
	MC00468	AR	Hormone-nuclear Receptor Family	1121	5.893	-21.604	690.776	0.971	-0.149	mid5
	MS00662	NR3C2	Hormone-nuclear Receptor Family	873	3.606	-19.939	690.776	0.95	-0.157	mid5
4	M00289	FOXI1	Forkhead Domain Family	2513	4.745	-21.913	690.776		-0.099	mid5
	M00294	Foxf1a	Forkhead Domain Family	2519	4.359	-21.543	690.776	0.953	-0.098	mid5
	M00809	FOXH1	Forkhead Domain Family	1700	5.95	-15.673	690.776	0.951	-0.09	mid5
	MA0041	FOXD3	Forkhead Domain Family	1689	6.046	-13.374	690.776	0.919	-0.079	mid5
5	MS00388	Foxc1	Forkhead Domain Family	1818	4.901	-18.579	690.776		-0.101	mid5
	MS00373	FOXL1	Forkhead Domain Family	1961	5.68	-17.101	690.776	0.973	-0.09	mid5
	MS00349	FOXC1	Forkhead Domain Family	2079	5.183	-14.962	690.776	0.922	-0.078	mid5
6	MS00488	HOXB13	Homeodomain Family	1356	6.125	-17.874	690.776		-0.114	mid5
	MS00510	HOXD13	Homeodomain Family	1203	6.519	-17.852	690.776	0.989	-0.121	mid5
	MS00484	HOXA13	Homeodomain Family	1444	6.245	-16.701	690.776	0.991	-0.104	mid5
	MS00519	Hoxd13	Homeodomain Family	1176	6.672	-16.426	690.776	0.991	-0.113	mid5
	MS00504	HOXC13	Homeodomain Family	1372	6.3	-16.168	690.776	0.997	-0.103	mid5
	MS00494	HOXC10	Homeodomain Family	1869	5.885	-14.961	690.776	0.967	-0.082	mid5
	MS00425	CDX1	Homeodomain Family	1657	6.087	-12.537	690.776	0.939	-0.075	mid5
	MS00515	Hoxa11	Homeodomain Family	1264	6.296	-12.377	690.776	0.942	-0.085	mid5
	MS00495	HOXC10	Homeodomain Family	1899	5.741	-12.099	690.776	0.938	-0.068	mid5
	MC00389	CDX2	Homeodomain Family	975	6.802	-11.33	675.404	0.873	-0.091	mid5
	MS00498	HOXC11	Homeodomain Family	1256	6.408	-10.48	581.942	0.927	-0.075	mid5
	MS00502	HOXC12	Homeodomain Family	842	6.993	-9.904	522.659	0.909	-0.087	mid5
	MS00481	HOXA10	Homeodomain Family	1194	6.485	-9.811	513.358	0.931	-0.072	mid5
	MS00518	Hoxc10	Homeodomain Family	1380	6.315	-9.664	498.982	0.943	-0.066	mid5
	MS00507	HOXD11	Homeodomain Family	929	6.619	-9.275	461.708	0.895	-0.079	mid5
	MC00455	Cdx2	Homeodomain Family	1844	5.061	-9.15	450.052	0.88	-0.055	mid5
	MS00524	Hoxd9	Homeodomain Family	1943	5.622	-9.035	439.518	0.907	-0.053	mid5
	MS00837	HOXD12	Homeodomain Family	2454	4.882	-8.612	401.687	0.885	-0.045	mid5
7	MS00520	Hoxd13	Homeodomain Family	2390	4.559	-16.278	690.776		-0.078	mid5
	MS00489	HOXB13	Homeodomain Family	2180	3.735	-14.806	690.776	0.974	-0.076	mid5
	MS00505	HOXC13	Homeodomain Family	1354	4.717	-12.704	690.776	0.97	-0.084	mid5
	MS00511	HOXD13	Homeodomain Family	1597	4.247	-12.405	690.776	0.97	-0.076	mid5
	MS00525	Hoxd9	Homeodomain Family	2662	4.453	-9.811	513.432	0.946	-0.048	mid5
	MS00485	HOXA13	Homeodomain Family	844	5.814	-9.339	467.699	0.953	-0.083	mid5
	MS00496	HOXC10	Homeodomain Family	1455	5.582	-7.974	348.025	0.94	-0.055	mid5
	MS00506	HOXD11	Homeodomain Family	1582	5.169	-7.386	302.094	0.932	-0.05	mid5
	MS00480	HOXA10	Homeodomain Family	1717	5.168	-7.109	281.694	0.928	-0.047	mid5
	MS00517	Hoxc10	Homeodomain Family	1292	5.749	-7.036	276.412	0.932	-0.053	mid5
	MS00514	Hoxa11	Homeodomain Family	2307	4.148	-6.739	255.552	0.919	-0.039	mid5
	MS00497	HOXC11	Homeodomain Family	1832	5.087	-6.514	240.331	0.922	-0.042	mid5
	MS00503	HOXC12	Homeodomain Family	2822	2.289	-5.533	179.655	0.919	-0.03	mid5
	MS00836	HOXD12	Homeodomain Family	2209	4.301	-5.307	167.015	0.92	-0.033	mid5
	UP00117	Hoxd11	Homeodomain Family	1371	4.103	-4.719	136.479	0.853	-0.039	mid5
	UP00177	Hoxd12	Homeodomain Family	2268	2.602	-4.68	134.528	0.866	-0.03	mid5
8	denovo7		None	1788	6.314	-15.5	690.776		-0.087	mid5
9	denovo14		None	3067	3.987	-14.675	690.776		-0.063	mid5
10	MS00358	FOXD3	Forkhead Domain Family	1755	5.4	-12.766	690.776		-0.074	mid5
	MS00350	FOXC1	Forkhead Domain Family	1428	4.8	-12.253	690.776	0.967	-0.08	mid5
	MS00352	FOXC2	Forkhead Domain Family	901	6.512	-11.803	690.776	0.962	-0.098	mid5
	MS00355	FOXD2	Forkhead Domain Family	784	7.326	-11.724	690.776	0.992	-0.104	mid5
11	MA0040	Foxq1	Forkhead Domain Family	2685	3.621	-12.444	690.776		-0.059	mid5
12	denovo12		None	2356	4.196	-12.221	690.776		-0.062	mid5
13	MA0161	NFIC	Nuclear Factor I-CCAAT-binding Transcription Factor (NFI-CTF) Family	2647	5.253	-11.978	690.776		-0.057	mid5
	MS00820	NFIA	Nuclear Factor I-CCAAT-binding Transcription Factor (NFI-CTF) Family	1357	6.126	-10.733	609.027	0.968	-0.073	mid5
	MS00822	NFIX	Nuclear Factor I-CCAAT-binding Transcription Factor (NFI-CTF) Family	3021	4.595	-8.738	412.726	0.988	-0.041	mid5
14	MC00129	Fli1	Ets Domain Family	1108	6.245	-9.464	479.566		-0.073	mid5
	MS00021	ETV6	Ets Domain Family	1539	5.04	-6.551	242.799	0.944	-0.046	mid5
	MC00160	ETV3	Ets Domain Family	2230	4.398	-6.34	228.839	0.948	-0.038	mid5
	MC00337	Ikzf3	BetaBetaAlpha-zinc finger Family	2246	4.978	-5.928	202.987	0.941	-0.036	mid5
	M00678	ETV7	Ets Domain Family	1008	5.59	-5.79	194.655	0.867	-0.052	mid5
	M00341	GABPB1	Ets Domain Family	768	5.829	-4.962	148.697	0.836	-0.054	mid5
	MC00385	Ets1	Ets Domain Family	753	7.049	-4.223	113.273	0.864	-0.048	mid5
	MC00427	ETV1	Ets Domain Family	143	9.718	-4.102	107.967	0.881	-0.108	mid5
15	UP00207	HOXB9	Homeodomain Family	1493	5.337	-9.145	449.605		-0.061	mid5
	UP00121	Hoxd10	Homeodomain Family	1286	6.287	-8.405	383.807	0.916	-0.062	mid5
	UP00213	HOXA9	Homeodomain Family	910	6.44	-7.795	333.713	0.948	-0.069	mid5
	UP00197	HOXC9	Homeodomain Family	2979	2.819	-5.7	189.335	0.874	-0.03	mid5
16	MS00851	ETS1	Ets Domain Family	1187	5.254	-9.051	440.908		-0.068	mid5
	MS00018	ETV4	Ets Domain Family	1665	4.737	-8.927	429.696	0.992	-0.057	mid5
	MS00025	FEV	Ets Domain Family	1996	4.192	-8.693	408.785	0.993	-0.051	mid5
	MS00016	ETV2	Ets Domain Family	593	5.769	-8.311	375.857	0.955	-0.09	mid5
	MS00846	ERF	Ets Domain Family	779	5.713	-7.906	342.554	0.99	-0.076	mid5
	MS00844	ELK3	Ets Domain Family	1952	4.096	-7.673	324.091	0.978	-0.046	mid5
	MS00019	ETV5	Ets Domain Family	2166	4.252	-7.424	305.012	0.983	-0.043	mid5
	UP00412	Etv5	Ets Domain Family	1163	4.55	-5.795	194.962	0.935	-0.049	mid5
	UP00423	Gm5454	Ets Domain Family	250	6.968	-5.154	158.757	0.945	-0.096	mid5
	MS00023	Elk3	Ets Domain Family	1834	3.362	-5.023	151.841	0.962	-0.035	mid5
17	MS00022	Elf5	Ets Domain Family	1726	5.648	-8.915	428.59		-0.056	mid5
	MC00168	ERG	Ets Domain Family	1489	4.768	-8.541	395.535	0.962	-0.058	mid5
	MS00838	ELF5	Ets Domain Family	1316	5.869	-8.54	395.462	0.999	-0.062	mid5
	MC00206	ELK1	Ets Domain Family	1737	3.649	-8.103	358.591	0.964	-0.051	mid5
	MC00207	ELK4	Ets Domain Family	2003	4.601	-7.697	326.016	0.934	-0.046	mid5
	UP00404	ELF2	Ets Domain Family	1807	3.891	-6.795	259.438	0.937	-0.044	mid5
	MS00778	EHF	Ets Domain Family	874	5.237	-6.418	233.977	0.974	-0.061	mid5
	UP00413	Elf4	Ets Domain Family	1992	3.418	-6.322	227.731	0.929	-0.04	mid5
	MS00812	ELF3	Ets Domain Family	484	5.741	-6.051	210.496	0.968	-0.078	mid5
	UP00418	Etv6	Ets Domain Family	1983	3.109	-5.903	201.458	0.921	-0.038	mid5
	MC00367	GABPA	Ets Domain Family	2701	2.085	-5.665	187.261	0.953	-0.031	mid5
	MC00457	ELF1	Ets Domain Family	3318	0.342	-5.433	174.038	0.958	-0.028	mid5
	MS00834	ELF4	Ets Domain Family	690	5.145	-5.365	170.243	0.944	-0.06	mid5
	UP00038	Spdef	Ets Domain Family	578	6.019	-4.819	141.429	0.863	-0.06	mid5
	MC00509	NR2C2	Hormone-nuclear Receptor Family	235	7.908	-3.162	71.512	0.84	-0.071	mid5
18	MS00369	FOXJ3	Forkhead Domain Family	2048	1.734	-8.621	402.452		-0.05	mid5
19	MS00115	NFIX	Nuclear Factor I-CCAAT-binding Transcription Factor (NFI-CTF) Family	1219	4.584	-7.852	338.237		-0.06	mid5
	MS00114	NFIB	Nuclear Factor I-CCAAT-binding Transcription Factor (NFI-CTF) Family	1810	1.552	-6.869	264.608	0.97	-0.044	mid5
	MC00475	Nfic	Nuclear Factor I-CCAAT-binding Transcription Factor (NFI-CTF) Family	793	6.837	-6.289	225.551	0.934	-0.063	mid5
20	MS00360	FOXG1	Forkhead Domain Family	531	2.244	-7.759	330.882		-0.09	mid5
21	MC00402	Hoxc9	Homeodomain Family	2489	4.27	-7.759	330.829		-0.041	mid5
22	MS00721	GMEB2	Sand Domain Family	2795	2.916	-7.755	330.552		-0.039	mid5
	UP00084	Gmeb1	Sand Domain Family	173	8.163	-4.366	119.694	0.832	-0.102	mid5
23	MS00556	GRHL1	CP2 Transcription Factor Domain Family	403	6.374	-7.688	325.241		-0.103	mid5
	MS00579	TFCP2	CP2 Transcription Factor Domain Family	75	8.562	-5.794	194.86	0.957	-0.192	mid5
24	M00624	DBP	Leucine Zipper Family	545	6.896	-7.407	303.723		-0.086	mid5
25	MA0084	SRY	High Mobility Group (Box) Family	2777	4.725	-6.914	267.729		-0.036	mid5
	UP00023	Sox30	High Mobility Group (Box) Family	2255	4.724	-6.075	212.012	0.855	-0.036	mid5
	MS00052	SOX9	High Mobility Group (Box) Family	2720	4.301	-5.807	195.676	0.904	-0.032	mid5
26	denovo11		None	487	8.613	-6.855	263.564		-0.086	mid5
27	MC00456	JUND	Leucine Zipper Family	718	6.471	-6.709	253.492		-0.069	mid5
	MC00371	JUNB	Leucine Zipper Family	358	7.353	-6.29	225.662	0.89	-0.093	mid5
	MC00351	FOSL1	Leucine Zipper Family	301	7.491	-5.972	205.655	0.865	-0.098	mid5
	MC00349	Jun	Leucine Zipper Family	732	7.073	-5.765	193.137	0.889	-0.061	mid5
	M00490	BACH2	Leucine Zipper Family	568	7.077	-5.717	190.343	0.926	-0.069	mid5
	MC00330	FOS	Leucine Zipper Family	143	8.967	-5.615	184.407	0.91	-0.136	mid5
	MC00321	JUN	Leucine Zipper Family	262	7.878	-5.303	166.831	0.883	-0.096	mid5
	M00495	BACH1	Leucine Zipper Family	390	6.639	-5.048	153.159	0.913	-0.076	mid5
	MS00319	JDP2	Leucine Zipper Family	408	6.682	-4.912	146.12	0.909	-0.073	mid5
	MS00324	Jdp2	Leucine Zipper Family	152	7.746	-4.607	130.995	0.93	-0.114	mid5
	MS00336	NFE2	Leucine Zipper Family	354	6.764	-3.977	102.647	0.885	-0.068	mid5
	MC00356	Tbx21	Transcription Factor T-Domain	97	9.063	-3.532	84.869	0.844	-0.117	mid5
28	MC00347	STAT4	Stat Protein Family	2550	4.512	-6.7	252.87		-0.037	mid5
	MC00348	STAT1	Stat Protein Family	1052	5.394	-6.21	220.503	0.916	-0.054	mid5
	MC00140	Stat3	Stat Protein Family	2209	4.847	-6.088	212.842	0.933	-0.037	mid5
	MC00204	Stat5b	Stat Protein Family	2198	3.995	-5.806	195.585	0.911	-0.035	mid5
	MC00205	Stat5a	Stat Protein Family	1305	4.609	-3.516	84.281	0.861	-0.033	mid5
29	denovo16		None	1560	6.34	-6.633	248.298		-0.046	mid5
30	MS00375	FOXO1	Forkhead Domain Family	679	2.964	-6.557	243.213		-0.07	mid5
	MS00384	FOXO6	Forkhead Domain Family	813	3.088	-5.812	195.968	0.971	-0.058	mid5
	MS00381	FOXO4	Forkhead Domain Family	1934	-0.181	-5.81	195.835	0.982	-0.038	mid5
31	MA0442	SOX10	High Mobility Group (Box) Family	3013	4.562	-6.376	231.203		-0.032	mid5
32	UP00030	Sox11	High Mobility Group (Box) Family	2783	3.778	-6.308	226.795		-0.033	mid5
	UP00401	SOX4	High Mobility Group (Box) Family	1487	5.795	-5.51	178.366	0.971	-0.042	mid5
	M01590	SMAD1	MH1 Domain Family	255	7.765	-3.79	94.935	0.937	-0.077	mid5
33	MS00461	GBX2	Homeodomain Family	1615	4.14	-6.298	226.147		-0.044	mid5
	MS00449	EN1	Homeodomain Family	1413	5.653	-3.71	91.733	0.904	-0.033	mid5
34	MS00182	GMEB2	Sand Domain Family	2875	-1.703	-5.892	200.75		-0.031	mid5
35	MS00190	SCRT2	BetaBetaAlpha-zinc finger Family	2041	2.137	-5.581	182.412		-0.036	mid5
	MS00179	SCRT1	BetaBetaAlpha-zinc finger Family	2839	1.012	-5.122	157.054	0.987	-0.029	mid5
36	MS00361	FOXG1	Forkhead Domain Family	2599	0.45	-5.461	175.615		-0.031	mid5
	MS00394	Foxj3	Forkhead Domain Family	2701	0.254	-4.555	128.527	0.936	-0.027	mid5
	MS00398	Foxk1	Forkhead Domain Family	2358	0.432	-4.526	127.145	0.892	-0.029	mid5
	MS00371	FOXK1	Forkhead Domain Family	3360	-1.606	-3.554	85.711	0.911	-0.021	mid5
	MS00392	Foxg1	Forkhead Domain Family	1640	3.684	-3.248	74.495	0.88	-0.028	mid5
37	UP00389	NKX3-1	Homeodomain Family	1679	4.5	-5.336	168.602		-0.038	mid5
	UP00190	NKX2-3	Homeodomain Family	2502	3.095	-3.669	90.124	0.932	-0.024	mid5
	UP00119	Nkx2-9	Homeodomain Family	763	5.9	-3.173	71.893	0.95	-0.04	mid5
38	MS00730	ZNF435	BetaBetaAlpha-zinc finger Family	1966	-2.062	-5.323	167.927		-0.035	mid5
39	MS00337	NFIL3	Leucine Zipper Family	385	7.261	-5.14	157.988		-0.078	mid5
	MS00315	DBP	Leucine Zipper Family	902	5.028	-5.093	155.495	0.93	-0.05	mid5
	MS00317	HLF	Leucine Zipper Family	896	5.632	-4.773	139.123	0.964	-0.048	mid5
	MS00316	Dbp	Leucine Zipper Family	635	4.927	-4.015	104.25	0.948	-0.051	mid5
	MS00318	Hlf	Leucine Zipper Family	721	4.412	-3.625	88.409	0.914	-0.045	mid5
	MS00339	TEF	Leucine Zipper Family	900	4.608	-3.509	83.992	0.953	-0.039	mid5
40	M01742	Zscan10	BetaBetaAlpha-zinc finger Family	527	4.992	-4.927	146.872		-0.064	mid5
41	M00712	MYOG	Helix-Loop-Helix Family	1334	6.41	-4.853	143.132		-0.04	mid5
	MC00414	Atoh1	Helix-Loop-Helix Family	1405	5.011	-4.109	108.269	0.883	-0.035	mid5
42	MS00490	ZSCAN4	BetaBetaAlpha-zinc finger Family	2045	0.98	-4.78	139.45		-0.032	mid5
43	MS00611	Rhox11	Homeodomain Family	2657	4.747	-4.525	127.082		-0.027	mid5
44	M00983	MAF	Leucine zipper Family	338	7.506	-4.449	123.555		-0.075	mid5
	MC00339	NFE2L2	Leucine Zipper Family	314	6.754	-3.42	80.707	0.894	-0.065	mid5
45	MS00717	Tp53	Loop-Sheet-Helix Family	2363	1.4	-4.267	115.214		-0.028	mid5
46	MS00294	ATF7	Leucine Zipper Family	205	6.4	-4.237	113.898		-0.092	mid5
	MS00320	JDP2	Leucine Zipper Family	175	6.848	-4.019	104.416	0.957	-0.096	mid5
	MS00313	Creb5	Leucine Zipper Family	2616	0.91	-3.816	95.98	0.958	-0.025	mid5
	UP00020	ATF1	Leucine zipper Family	39	10.723	-3.675	90.363	0.927	-0.188	mid5
	MS00325	Jdp2	Leucine Zipper Family	197	6.425	-3.275	75.468	0.966	-0.079	mid5
47	MC00163	Creb1	Leucine Zipper Family	1301	5.067	-4.209	112.648		-0.037	mid5
	M00041	ATF2::JUN	Leucine zipper Family	44	11.33	-3.412	80.382	0.886	-0.168	mid5
48	MS00269	MYF6	Helix-Loop-Helix Family	3150	1.211	-4.029	104.822		-0.023	mid5
	MS00807	MSC	Helix-Loop-Helix Family	1514	4.359	-3.64	89.014	0.92	-0.031	mid5
	MS00291	Tcf21	Helix-Loop-Helix Family	1571	2.235	-3.524	84.582	0.899	-0.03	mid5
49	MC00304	FOXH1	Forkhead Domain Family	3466	-0.851	-3.985	102.951		-0.022	mid5
50	MS00652	NR2E1	Hormone-nuclear Receptor Family	1866	5.428	-3.984	102.926		-0.03	mid5
51	M00179	ATF2	Leucine Zipper Family	22	12.026	-3.966	102.158		-0.262	mid5
52	MA0081	SPIB	Ets Domain Family	2822	4.779	-3.956	101.732		-0.024	mid5
53	M00672	TEF	Leucine Zipper Family	1941	4.423	-3.859	97.756		-0.029	mid5
54	MS00183	GMEB2	Sand Domain Family	2938	-0.545	-3.853	97.483		-0.023	mid5
55	MS00311	Creb3l2	Leucine Zipper Family	1756	1.833	-3.82	96.153		-0.03	mid5
56	M00159	CEBPA	Leucine Zipper Family	2916	4.751	-3.774	94.288		-0.023	mid5
57	MS00732	CPEB1	RRM	1466	6.656	-3.759	93.711		-0.032	mid5
	MA0108	TBP	TATA box-binding Family	2788	3.572	-3.542	85.24	0.853	-0.023	mid5
58	MS00207	TBX21	Transcription Factor T-Domain	90	6.626	-3.724	92.311		-0.126	mid5
59	MC00113	SP1	BetaBetaAlpha-zinc finger Family	2929	3.198	-3.681	90.588		-0.023	mid5
	MC00191	Nfya	NF-Y CCAAT-Binding Protein Family	1542	4.886	-3.572	86.396	0.998	-0.031	mid5
	MC00364	NFYA	NF-Y CCAAT-Binding Protein Family	2082	3.07	-3.197	72.729	0.998	-0.025	mid5
60	M01592	TFCP2L1	Grainyhead	386	7.077	-3.592	87.161		-0.06	mid5
	MC00518	Tfcp2	CP2 Transcription Factor Domain Family	283	7.439	-3.429	81.024	0.994	-0.068	mid5
61	M01288	NEUROD1	Helix-Loop-Helix Family	2199	5.096	-3.585	86.879		-0.026	mid5
62	MS00162	RFX2	RFX Domain Family	3322	-4.988	-3.469	82.489		-0.021	mid5
	MS00171	Rfx2	RFX Domain Family	958	2.583	-3.288	75.918	0.986	-0.037	mid5
	UP00056	RFX4	RFX Domain Family	819	5.332	-3.128	70.34	0.854	-0.038	mid5
63	MC00254	E2F6	Transcription Factor Family	590	6.561	-3.281	75.66		-0.046	mid5
64	UP00087	Tcfap2c	Helix-Loop-Helix Family	39	9.293	-3.27	75.296		-0.173	mid5
65	MS00667	ONECUT1	Homeodomain Family	43	10.176	-3.232	73.951		-0.164	mid5
66	MS00725	MTF1	BetaBetaAlpha-zinc finger Family	1702	0.997	-3.136	70.644		-0.027	mid5
1	MC00416	Rbfox2	Forkhead Domain Family	2591	4.29	-26.341	690.776		-0.116	bot5
	MC00105	Foxa2	Forkhead Domain Family	2070	5.367	-26.171	690.776	0.999	-0.129	bot5
	MC00104	Foxa1	Forkhead Domain Family	2635	4.295	-25.569	690.776	0.969	-0.112	bot5
	MC00311	FOXA1	Forkhead Domain Family	2263	4.518	-24.923	690.776	0.994	-0.118	bot5
	MC00250	Nkx3-1	Homeodomain Family	1928	6.047	-24.563	690.776	0.962	-0.126	bot5
	MC00217	FOXA2	Forkhead Domain Family	2331	4.509	-24.509	690.776	0.988	-0.114	bot5
	MS00354	FOXC2	Forkhead Domain Family	2021	6.005	-22.342	690.776	0.925	-0.113	bot5
	MS00351	FOXC1	Forkhead Domain Family	2148	5.587	-21.254	690.776	0.938	-0.105	bot5
	UP00041	Foxj1	Forkhead Domain Family	2270	5.267	-16.805	690.776	0.851	-0.083	bot5
	MA0030	FOXF2	Forkhead Domain Family	2107	4.235	-15.841	690.776	0.877	-0.082	bot5
2	MC00465	NR3C1	Hormone-nuclear Receptor Family	1088	5.666	-23.565	690.776		-0.163	bot5
	MC00396	Nr3c1	Hormone-nuclear Receptor Family	958	5.742	-22.97	690.776	0.974	-0.17	bot5
	MC00468	AR	Hormone-nuclear Receptor Family	928	6.245	-22.435	690.776	0.971	-0.17	bot5
	MS00662	NR3C2	Hormone-nuclear Receptor Family	541	4.904	-19.445	690.776	0.951	-0.197	bot5
3	MS00393	Foxg1	Forkhead Domain Family	2169	5.38	-22.743	690.776		-0.111	bot5
	MS00356	FOXD2	Forkhead Domain Family	2303	5.701	-22.626	690.776	0.998	-0.107	bot5
	MS00372	FOXL1	Forkhead Domain Family	2746	4.72	-22.569	690.776	0.992	-0.098	bot5
	MS00362	FOXI1	Forkhead Domain Family	1879	5.567	-22.188	690.776	0.998	-0.117	bot5
	MC00501	FOXP1	Forkhead Domain Family	2426	5.28	-22.179	690.776	0.997	-0.102	bot5
	MS00399	Foxk1	Forkhead Domain Family	2307	5.303	-21.938	690.776	0.997	-0.104	bot5
	MS00359	FOXD3	Forkhead Domain Family	1928	6.01	-21.773	690.776	0.989	-0.113	bot5
	MS00387	FOXP3	Forkhead Domain Family	2082	5.807	-21.024	690.776	0.987	-0.106	bot5
	MS00348	FOXB1	Forkhead Domain Family	1474	6.17	-20.883	690.776	0.922	-0.125	bot5
	MA0031	FOXD1	Forkhead Domain Family	1748	5.692	-18.933	690.776	0.97	-0.105	bot5
	MS00378	FOXO3	Forkhead Domain Family	1194	5.853	-16.961	690.776	0.949	-0.116	bot5
	MS00367	FOXJ3	Forkhead Domain Family	2112	5.651	-14.819	690.776	0.908	-0.077	bot5
4	MC00170	PGR	Hormone-nuclear Receptor Family	961	6.301	-17.617	690.776		-0.134	bot5
5	MS00388	Foxc1	Forkhead Domain Family	2101	4.334	-16.59	690.776		-0.085	bot5
	MS00373	FOXL1	Forkhead Domain Family	1849	5.795	-14.619	690.776	0.974	-0.081	bot5
	MS00349	FOXC1	Forkhead Domain Family	1388	6.378	-12.198	690.776	0.92	-0.08	bot5
6	M00289	FOXI1	Forkhead Domain Family	1780	6.103	-15.303	690.776		-0.086	bot5
	M00294	Foxf1a	Forkhead Domain Family	2487	4.396	-15.3	690.776	0.949	-0.073	bot5
	M00809	FOXH1	Forkhead Domain Family	2360	4.762	-13.711	690.776	0.944	-0.068	bot5
	MA0041	FOXD3	Forkhead Domain Family	861	7.298	-9.035	439.484	0.914	-0.08	bot5
7	MS00504	HOXC13	Homeodomain Family	1394	6.256	-13.786	690.776		-0.089	bot5
	MS00488	HOXB13	Homeodomain Family	1622	5.742	-13.693	690.776	0.997	-0.082	bot5
	MS00510	HOXD13	Homeodomain Family	1515	5.945	-13.316	690.776	0.994	-0.083	bot5
	MS00494	HOXC10	Homeodomain Family	1903	5.864	-12.144	690.776	0.958	-0.068	bot5
	MS00519	Hoxd13	Homeodomain Family	1355	6.334	-12.134	690.776	0.997	-0.081	bot5
	MS00425	CDX1	Homeodomain Family	2116	5.459	-11.302	672.162	0.956	-0.061	bot5
	MS00515	Hoxa11	Homeodomain Family	2278	5.326	-11.076	646.73	0.948	-0.058	bot5
	MS00484	HOXA13	Homeodomain Family	1520	6.186	-10.68	603.261	0.995	-0.069	bot5
	MS00495	HOXC10	Homeodomain Family	2257	5.281	-10.37	570.318	0.954	-0.055	bot5
	MS00518	Hoxc10	Homeodomain Family	2388	4.831	-9.932	525.495	0.962	-0.051	bot5
	MS00498	HOXC11	Homeodomain Family	2127	5.417	-9.887	521.001	0.942	-0.054	bot5
	MC00389	CDX2	Homeodomain Family	1606	5.383	-9.812	513.518	0.893	-0.062	bot5
	MS00481	HOXA10	Homeodomain Family	2385	5.077	-9.365	470.194	0.949	-0.049	bot5
	MS00507	HOXD11	Homeodomain Family	1894	5.521	-8.927	429.695	0.919	-0.053	bot5
	MC00455	Cdx2	Homeodomain Family	1774	5.096	-8.659	405.799	0.899	-0.054	bot5
	UP00207	HOXB9	Homeodomain Family	1939	4.752	-8.516	393.32	0.87	-0.051	bot5
	MS00524	Hoxd9	Homeodomain Family	2820	4.317	-8.233	369.35	0.926	-0.041	bot5
	MS00502	HOXC12	Homeodomain Family	1099	6.38	-7.878	340.324	0.938	-0.063	bot5
	UP00213	HOXA9	Homeodomain Family	2026	4.787	-7.526	312.777	0.837	-0.045	bot5
	MS00837	HOXD12	Homeodomain Family	2183	5.231	-6.751	256.351	0.915	-0.04	bot5
	UP00121	Hoxd10	Homeodomain Family	1770	5.561	-6.471	237.457	0.893	-0.043	bot5
8	MS00511	HOXD13	Homeodomain Family	1427	4.418	-13.119	690.776		-0.084	bot5
	MS00489	HOXB13	Homeodomain Family	2218	3.653	-12.92	690.776	0.996	-0.067	bot5
	MS00505	HOXC13	Homeodomain Family	1461	4.489	-12.855	690.776	0.999	-0.082	bot5
	MS00520	Hoxd13	Homeodomain Family	1534	5.653	-12.373	690.776	0.972	-0.077	bot5
	MS00485	HOXA13	Homeodomain Family	1042	5.387	-10.108	543.24	0.978	-0.08	bot5
	MS00525	Hoxd9	Homeodomain Family	2181	4.958	-9.589	491.671	0.932	-0.052	bot5
	MS00514	Hoxa11	Homeodomain Family	3229	2.229	-8.513	393.096	0.916	-0.039	bot5
	MS00480	HOXA10	Homeodomain Family	1033	6.013	-7.229	290.437	0.893	-0.061	bot5
	MS00496	HOXC10	Homeodomain Family	2298	4.537	-6.879	265.283	0.903	-0.039	bot5
	MS00517	Hoxc10	Homeodomain Family	1937	4.914	-6.762	257.129	0.898	-0.042	bot5
	UP00177	Hoxd12	Homeodomain Family	1677	3.452	-6.717	254.035	0.855	-0.045	bot5
	MS00836	HOXD12	Homeodomain Family	2184	4.31	-6.36	230.169	0.906	-0.038	bot5
	MS00503	HOXC12	Homeodomain Family	2033	3.482	-6.335	228.562	0.907	-0.039	bot5
	UP00117	Hoxd11	Homeodomain Family	1884	3.305	-6.211	220.566	0.834	-0.04	bot5
	MS00506	HOXD11	Homeodomain Family	2365	4.103	-5.985	206.443	0.914	-0.035	bot5
	MS00497	HOXC11	Homeodomain Family	2058	4.756	-5.923	202.645	0.896	-0.037	bot5
9	MS00350	FOXC1	Forkhead Domain Family	873	5.931	-9.92	524.296		-0.086	bot5
	MS00352	FOXC2	Forkhead Domain Family	844	6.408	-9.567	489.531	0.992	-0.085	bot5
	MS00358	FOXD3	Forkhead Domain Family	395	8.319	-9.096	445.027	0.967	-0.119	bot5
	MS00355	FOXD2	Forkhead Domain Family	341	8.595	-8.91	428.155	0.96	-0.126	bot5
10	MA0161	NFIC	Nuclear Factor I-CCAAT-binding Transcription Factor (NFI-CTF) Family	2539	5.366	-9.457	478.967		-0.048	bot5
	MS00820	NFIA	Nuclear Factor I-CCAAT-binding Transcription Factor (NFI-CTF) Family	1125	6.915	-9.262	460.465	0.966	-0.071	bot5
	MS00822	NFIX	Nuclear Factor I-CCAAT-binding Transcription Factor (NFI-CTF) Family	1558	5.798	-8.593	400.053	0.988	-0.057	bot5
11	MA0040	Foxq1	Forkhead Domain Family	2582	3.944	-9.327	466.638		-0.047	bot5
	MA0084	SRY	High Mobility Group (Box) Family	1610	5.974	-4.217	113.013	0.846	-0.033	bot5
12	MS00369	FOXJ3	Forkhead Domain Family	2870	-0.323	-8.376	381.395		-0.041	bot5
13	MS00022	Elf5	Ets Domain Family	1228	6.097	-8.338	378.117		-0.063	bot5
	MS00838	ELF5	Ets Domain Family	1566	5.503	-8.239	369.85	0.999	-0.055	bot5
	MC00207	ELK4	Ets Domain Family	1535	5.076	-7.469	308.423	0.931	-0.051	bot5
	UP00418	Etv6	Ets Domain Family	850	4.818	-7.188	287.455	0.92	-0.067	bot5
	MC00168	ERG	Ets Domain Family	2310	3.145	-6.684	251.768	0.964	-0.038	bot5
	MC00206	ELK1	Ets Domain Family	2331	2.447	-6.384	231.752	0.965	-0.037	bot5
	UP00404	ELF2	Ets Domain Family	920	5.165	-5.805	195.548	0.934	-0.055	bot5
	UP00413	Elf4	Ets Domain Family	515	6.024	-5.469	176.064	0.926	-0.07	bot5
	MS00778	EHF	Ets Domain Family	1497	4.05	-5.094	155.569	0.973	-0.039	bot5
	MS00812	ELF3	Ets Domain Family	2378	2.035	-4.648	133.011	0.965	-0.029	bot5
	MC00367	GABPA	Ets Domain Family	2213	2.732	-4.465	124.306	0.953	-0.029	bot5
	MC00457	ELF1	Ets Domain Family	1243	4.597	-4.152	110.123	0.957	-0.037	bot5
	MS00834	ELF4	Ets Domain Family	796	4.665	-3.773	94.27	0.937	-0.044	bot5
	UP00038	Spdef	Ets Domain Family	1937	3.776	-3.256	74.803	0.849	-0.026	bot5
14	MS00115	NFIX	Nuclear Factor I-CCAAT-binding Transcription Factor (NFI-CTF) Family	763	5.52	-8.087	357.269		-0.078	bot5
	MS00114	NFIB	Nuclear Factor I-CCAAT-binding Transcription Factor (NFI-CTF) Family	1987	1.157	-7.62	320.011	0.972	-0.046	bot5
	MC00475	Nfic	Nuclear Factor I-CCAAT-binding Transcription Factor (NFI-CTF) Family	704	6.922	-7.104	281.295	0.937	-0.073	bot5
15	MS00851	ETS1	Ets Domain Family	1488	4.775	-7.846	337.738		-0.054	bot5
	MS00018	ETV4	Ets Domain Family	1696	4.611	-7.043	276.924	0.991	-0.047	bot5
	MS00016	ETV2	Ets Domain Family	1247	4.381	-6.715	253.926	0.96	-0.053	bot5
	MC00129	Fli1	Ets Domain Family	1997	4.925	-6.589	245.328	0.981	-0.041	bot5
	MS00023	Elk3	Ets Domain Family	2027	2.991	-6.383	231.679	0.954	-0.04	bot5
	MS00844	ELK3	Ets Domain Family	2210	3.646	-6.189	219.17	0.973	-0.037	bot5
	MC00337	Ikzf3	BetaBetaAlpha-zinc finger Family	1084	6.51	-5.929	203.029	0.951	-0.051	bot5
	MS00025	FEV	Ets Domain Family	1577	4.549	-5.884	200.278	0.991	-0.042	bot5
	MS00846	ERF	Ets Domain Family	3336	1.559	-5.508	178.222	0.988	-0.028	bot5
	UP00412	Etv5	Ets Domain Family	3002	1.527	-5.319	167.665	0.928	-0.029	bot5
	MS00019	ETV5	Ets Domain Family	2159	4.158	-5.16	159.07	0.981	-0.033	bot5
	MS00021	ETV6	Ets Domain Family	1335	5.185	-4.66	133.569	0.948	-0.039	bot5
	UP00423	Gm5454	Ets Domain Family	697	5.211	-4.6	130.693	0.938	-0.053	bot5
	MC00160	ETV3	Ets Domain Family	891	6.116	-4.278	115.726	0.951	-0.045	bot5
16	MS00556	GRHL1	CP2 Transcription Factor Domain Family	2514	2.867	-7.49	309.988		-0.04	bot5
	MS00579	TFCP2	CP2 Transcription Factor Domain Family	2685	2.896	-6.157	217.18	0.954	-0.034	bot5
17	MC00402	Hoxc9	Homeodomain Family	2590	4.098	-6.899	266.711		-0.037	bot5
18	MS00360	FOXG1	Forkhead Domain Family	1957	-1.95	-6.708	253.412		-0.042	bot5
19	MS00721	GMEB2	Sand Domain Family	2395	3.452	-6.682	251.625		-0.038	bot5
	UP00084	Gmeb1	Sand Domain Family	1062	5.38	-6.441	235.46	0.828	-0.055	bot5
20	MS00375	FOXO1	Forkhead Domain Family	1470	0.925	-6.24	222.449		-0.046	bot5
	MS00384	FOXO6	Forkhead Domain Family	1494	1.488	-5.981	206.223	0.97	-0.044	bot5
	MS00381	FOXO4	Forkhead Domain Family	1956	-0.114	-5.027	152.066	0.979	-0.034	bot5
21	MC00456	JUND	Leucine Zipper Family	1414	4.804	-6.016	208.37		-0.045	bot5
	MC00349	Jun	Leucine Zipper Family	727	6.946	-5.891	200.742	0.892	-0.062	bot5
	MC00371	JUNB	Leucine Zipper Family	353	7.045	-5.318	167.625	0.883	-0.083	bot5
	MC00351	FOSL1	Leucine Zipper Family	204	8.296	-4.944	147.754	0.869	-0.103	bot5
	MS00319	JDP2	Leucine Zipper Family	829	4.898	-4.898	145.407	0.913	-0.051	bot5
	MC00330	FOS	Leucine Zipper Family	201	7.827	-4.695	135.26	0.906	-0.1	bot5
	MS00324	Jdp2	Leucine Zipper Family	774	4.589	-4.554	128.462	0.936	-0.05	bot5
	MC00321	JUN	Leucine Zipper Family	226	8.021	-4.416	121.989	0.882	-0.091	bot5
	M00490	BACH2	Leucine Zipper Family	358	7.52	-4.402	121.369	0.926	-0.072	bot5
	MC00356	Tbx21	Transcription Factor T-Domain	85	9.209	-3.514	84.188	0.835	-0.125	bot5
	M00495	BACH1	Leucine Zipper Family	155	7.921	-3.512	84.097	0.913	-0.093	bot5
	MS00336	NFE2	Leucine Zipper Family	187	7.563	-3.36	78.513	0.889	-0.083	bot5
22	MC00326	Gata3	GATA Domain Family	1131	6.68	-5.906	201.603		-0.05	bot5
	MC00327	Gata1	GATA Domain Family	1088	6.339	-5.68	188.153	0.998	-0.05	bot5
	MC00514	Cbfa2t2	Runt Domain Family	1156	6.463	-5.569	181.707	0.999	-0.047	bot5
	MC00162	LMO2	Homeodomain Family	1145	6.327	-5.464	175.785	0.995	-0.047	bot5
	MC00324	Gata4	GATA Domain Family	1006	6.786	-5.397	172.021	0.999	-0.05	bot5
	MC00325	Gata2	GATA Domain Family	673	7.236	-5.328	168.169	0.998	-0.06	bot5
	MC00118	GATA2	GATA Domain Family	844	6.886	-4.852	143.085	0.987	-0.05	bot5
	MC00120	GATA1	GATA Domain Family	786	6.553	-4.46	124.029	0.982	-0.049	bot5
	MC00505	POLR2B	DNA Polymerase-Beta Family	773	6.732	-4.459	124.021	0.977	-0.05	bot5
	MC00119	GATA3	GATA Domain Family	421	7.739	-4.165	110.715	0.984	-0.064	bot5
	MC00117	GATA6	GATA Domain Family	580	6.875	-3.759	93.702	0.97	-0.051	bot5
	MC00504	Scx	Helix-Loop-Helix Family	1228	6.001	-3.717	92.017	0.975	-0.035	bot5
	UP00080	Gata5	GATA Domain Family	1734	4.611	-3.415	80.511	0.902	-0.028	bot5
23	MS00260	HEY2	Helix-Loop-Helix Family	661	6.323	-5.66	187		-0.064	bot5
	MC00461	Max	Helix-Loop-Helix Family	3428	-0.872	-5.012	151.284	0.871	-0.026	bot5
	MS00258	HEY1	Helix-Loop-Helix Family	640	5.937	-4.585	129.936	0.965	-0.056	bot5
	MC00373	Mxi1	Helix-Loop-Helix Family	1030	5.54	-4.54	127.813	0.947	-0.044	bot5
	MS00267	MNT	Helix-Loop-Helix Family	3160	1.583	-4.087	107.297	0.928	-0.023	bot5
	MC00532	Mycn	Helix-Loop-Helix Family	1126	5.431	-4.05	105.706	0.934	-0.039	bot5
	MC00394	MYC	Helix-Loop-Helix Family	1570	4.425	-4.017	104.338	0.923	-0.033	bot5
	MC00362	Arntl	Helix-Loop-Helix Family	2728	3.208	-3.786	94.778	0.825	-0.024	bot5
	MS00253	CLOCK	Helix-Loop-Helix Family	3130	1.914	-3.629	88.59	0.921	-0.022	bot5
	MC00124	MAX	Helix-Loop-Helix Family	2369	2.727	-3.141	70.795	0.941	-0.023	bot5
24	MC00316	HIF1A	Helix-Loop-Helix Family	1236	5.412	-5.543	180.244		-0.046	bot5
	MC00262	ARNT	Helix-Loop-Helix Family	487	7.608	-5.162	159.166	0.977	-0.069	bot5
	MC00224	EPAS1	Helix-Loop-Helix Family	756	7.006	-4.82	141.484	0.993	-0.053	bot5
25	MS00366	FOXJ2	Forkhead Domain Family	2308	3.588	-5.524	179.142		-0.033	bot5
	MS00370	FOXJ3	Forkhead Domain Family	2448	2.487	-4.903	145.676	0.986	-0.03	bot5
	MS00397	Foxj3	Forkhead Domain Family	1509	4.524	-3.133	70.53	0.988	-0.028	bot5
26	MA0442	SOX10	High Mobility Group (Box) Family	3257	4.337	-5.499	177.716		-0.028	bot5
27	UP00190	NKX2-3	Homeodomain Family	1372	4.64	-5.075	154.577		-0.041	bot5
	UP00389	NKX3-1	Homeodomain Family	1659	4.507	-4.113	108.443	0.933	-0.032	bot5
	UP00119	Nkx2-9	Homeodomain Family	840	5.759	-3.191	72.52	0.907	-0.038	bot5
28	MS00304	CREB3L1	Leucine Zipper Family	371	5.949	-4.882	144.596		-0.076	bot5
	MS00308	CREB3	Leucine Zipper Family	473	6.005	-4.097	107.766	0.976	-0.06	bot5
	MS00342	XBP1	Leucine Zipper Family	1135	4.1	-3.691	90.993	0.924	-0.036	bot5
29	MS00732	CPEB1	RRM	513	7.393	-4.8	140.483		-0.064	bot5
30	MS00320	JDP2	Leucine Zipper Family	146	6.985	-4.683	134.713		-0.117	bot5
	MS00294	ATF7	Leucine Zipper Family	140	6.897	-4.403	121.429	0.957	-0.114	bot5
	MS00325	Jdp2	Leucine Zipper Family	158	6.717	-4.217	112.981	0.987	-0.105	bot5
	UP00020	ATF1	Leucine zipper Family	274	6.491	-4.104	108.039	0.9	-0.078	bot5
	MS00296	BATF3	Leucine Zipper Family	45	6.694	-3.885	98.806	0.866	-0.182	bot5
	MS00313	Creb5	Leucine Zipper Family	105	8.206	-3.756	93.565	0.98	-0.118	bot5
31	MS00398	Foxk1	Forkhead Domain Family	3102	-0.931	-4.399	121.224		-0.025	bot5
	MS00371	FOXK1	Forkhead Domain Family	2925	-0.29	-3.526	84.641	0.959	-0.022	bot5
32	M00678	ETV7	Ets Domain Family	1708	3.299	-4.396	121.085		-0.033	bot5
	MC00385	Ets1	Ets Domain Family	887	6.67	-3.525	84.588	0.869	-0.04	bot5
33	MS00730	ZNF435	BetaBetaAlpha-zinc finger Family	3186	-4.921	-4.302	116.778		-0.024	bot5
34	MS00248	BHLHB3	Helix-Loop-Helix Family	186	7.822	-4.191	111.837		-0.096	bot5
	MC00248	USF1	Helix-Loop-Helix Family	86	9.239	-3.982	102.841	0.906	-0.135	bot5
	MS00252	Bhlhb2	Helix-Loop-Helix Family	214	7.464	-3.904	99.572	0.987	-0.085	bot5
	MC00169	Usf2	Helix-Loop-Helix Family	370	6.632	-3.785	94.737	0.892	-0.064	bot5
	MS00247	BHLHB2	Helix-Loop-Helix Family	961	5.001	-3.73	92.527	0.997	-0.04	bot5
	MS00289	TFEB	Helix-Loop-Helix Family	495	6.978	-3.574	86.475	0.922	-0.053	bot5
	MS00266	MLX	Helix-Loop-Helix Family	122	8.169	-3.385	79.421	0.933	-0.102	bot5
	MS00808	TFEC	Helix-Loop-Helix Family	1404	5.604	-3.367	78.743	0.88	-0.031	bot5
	MS00265	MLXIPL	Helix-Loop-Helix Family	130	8.802	-3.341	77.798	0.941	-0.098	bot5
	MS00270	Mlx	Helix-Loop-Helix Family	140	7.987	-3.194	72.627	0.928	-0.092	bot5
35	UP00095	Zfp691	BetaBetaAlpha-zinc finger Family	1366	4.455	-4.187	111.654		-0.036	bot5
36	MC00140	Stat3	Stat Protein Family	1515	5.67	-4.168	110.831		-0.034	bot5
	MC00347	STAT4	Stat Protein Family	958	6.659	-3.958	101.827	0.928	-0.041	bot5
37	MS00182	GMEB2	Sand Domain Family	3381	-3.379	-4.05	105.741		-0.022	bot5
38	MC00508	Batf	Leucine zipper Family	1895	4.656	-4.037	105.16		-0.03	bot5
	MC00154	Jund	Leucine Zipper Family	455	7.196	-3.837	96.82	0.959	-0.058	bot5
	MC00227	IRF4	Interferon Regulatory Factor	1838	4.983	-3.291	76.009	0.962	-0.027	bot5
39	M00672	TEF	Leucine Zipper Family	2631	3.239	-3.975	102.553		-0.025	bot5
40	MC00408	Myb	Myb Domain Family	2061	4.467	-3.77	94.135		-0.027	bot5
41	UP00197	HOXC9	Homeodomain Family	2436	3.884	-3.661	89.822		-0.025	bot5
42	M00179	ATF2	Leucine Zipper Family	49	10.036	-3.651	89.423		-0.167	bot5
	MC00163	Creb1	Leucine Zipper Family	406	7.428	-3.586	86.924	0.859	-0.059	bot5
43	M00082	RUNX1	Runt Domain Family	182	8.298	-3.621	88.283		-0.088	bot5
44	MS00335	Mafb	Leucine Zipper Family	2681	0.731	-3.56	85.91		-0.023	bot5
45	MC00518	Tfcp2	CP2 Transcription Factor Domain Family	873	5.376	-3.52	84.395		-0.04	bot5
	M01592	TFCP2L1	Grainyhead	660	6.13	-3.508	83.944	0.994	-0.046	bot5
46	UP00082	Zfp187	BetaBetaAlpha-zinc finger Family	2440	1.897	-3.388	79.528		-0.024	bot5
47	MC00254	E2F6	Transcription Factor Family	408	7.236	-3.286	75.855		-0.056	bot5
48	MS00611	Rhox11	Homeodomain Family	158	7.136	-3.271	75.33		-0.088	bot5
49	M00624	DBP	Leucine Zipper Family	2463	5.482	-3.266	75.15		-0.023	bot5
50	MA0067	PAX2	Homeodomain Family	1325	5.925	-3.253	74.675		-0.031	bot5
51	M00483	ATF6	Leucine Zipper Family	190	7.759	-3.139	70.715		-0.078	bot5
52	M00712	MYOG	Helix-Loop-Helix Family	130	8.471	-3.136	70.631		-0.094	bot5
53	MC00339	NFE2L2	Leucine Zipper Family	179	7.578	-3.119	70.06		-0.08	bot5
54	UP00056	RFX4	RFX Domain Family	623	5.8	-3.111	69.788		-0.044	bot5

## Sheet: 1I
enhid	artal	sequence_name	sequence_length	AR_score	hits_position	sequence	FOXA1_score	hits_position	sequence	HOXB13_score	hits_position	sequence	ARmot	FOXmot	HOXmot
1	88	chr12:52520164-52520916	752	7.6	266(-)	GGGACAGCCAGTTCCT	4.04	625(-)	tgcagagcaaaca	4.78	584(-)	attttatgaga	1	1	1
2	88	chr3:188665536-188666258	722	7.96	366	GGGAACAGAATGTACT	0	*		2.25	656(-)	AGTTTACAAGT	1	0	1
3	87	chr11:114049816-114050507	691	7.71	424(-)	GGTACACTCTGTACTT	4.31	152	TGTTGACAAAGga	1.15	340	TGTTGTAAAAT	1	1	1
4	87	chr1:9496218-9496902	684	4.75	322	CAGTACACGATGTACA	2.79	364	TGTTTATTCAGAC	3.42	308	CCTTGTAAATT	1	1	1
5	87	chr1:231819995-231820702	707	3.09	176(-)	aatacaatcagttcct	6.43	286(-)	acctgtgtaaata	0.87	81	GGTTATAAAAA	1	1	1
6	87	chr12:46887559-46888225	666	7.61	318	AAGCACAGGATGTTCT	5.44	214	TATTTACATTAGA	2.37	634(-)	GTTTTATGACA	1	1	1
7	87	chr16:10614177-10614865	688	5.83	339	GGGAACATCCCGTGCT	0.98	651	tgttgacatctag	0	*		1	1	0
8	87	chr16:78156849-78157462	613	6.36	291	GGGAGCAGCCTGTTCT	0.08	51(-)	ATATAATTAAACA	0.45	526(-)	tttttttgaga	1	0	1
9	86	chr13:110161770-110162426	656	7.36	260	AGGTACATCGTGTCCC	3.29	530(-)	TTGAGGGTAAATA	1.06	647(-)	GTTTTCCAAGG	1	1	1
10	86	chr20:56348192-56348854	662	1.9	316(-)	ggatggccgtgttccc	7.69	426(-)	agctatgtaaaca	2.55	313	tcccataaaac	1	1	1
11	86	chr3:14290322-14291059	737	7.3	408(-)	GGAACATTGAGTTCCC	2.01	494(-)	TGCTTTGCAAACA	0.82	111	agttgtaaaat	1	1	1
12	86	chr9:100937933-100938613	680	5.18	425(-)	AGCACAAAGTGTTCAT	5.25	277(-)	AAATAAGTAaata	0	*		1	1	0
13	86	chr12:94207720-94208461	741	2.92	458	GAGTACACAAGGTTCA	5.29	607(-)	CTGAAAGTAAACA	0	*		1	1	0
14	86	chr8:124417573-124418298	725	6.34	340(-)	tgtacactctgttctg	5.05	303	tgtttacacaaat	0	*		1	1	0
15	85	chr1:8319095-8319902	807	4.48	221	AGGAACTCATTGTACA	5.36	242	TGTTTACCTTATC	0.15	743	GCTCTTTAACC	1	1	1
16	85	chr1:32967395-32968052	657	5.47	320(-)	ggcacaagatgttcca	3.22	406	tatttacaaacca	0.45	495(-)	aTTTTCTGAGA	1	1	1
17	85	chr9:82104396-82105135	739	4.35	493	AAGAACACACAGACCT	4.1	311(-)	TCTTTAGTAAACA	2.92	604	CTTCGTAAAAA	1	1	1
18	85	chr13:45428577-45429286	709	7.93	366(-)	AGGACAGTGTGTGCTC	1.11	592	tgtttcctcaatg	1.65	363	GCTCATATAAC	1	1	1
19	85	chr14:29421883-29422519	636	4.67	389(-)	AGTTCACAATGTTCTT	4.1	196(-)	cactcagtaaata	0	*		1	1	0
20	85	chr17:53684929-53685715	786	5.18	242	GAGGACACAGTCTTCT	7.66	373(-)	ACCTAAGTAAACA	2.19	744	tcttgtaaagc	1	1	1
21	85	chr19:46246164-46246850	686	5.03	297(-)	GGTTCACCCTGTGCTT	5.56	269	TGTTTACCCAGAA	0.67	295	CTTTGTAAAAC	1	1	1
22	85	chr4:78485204-78485918	714	4.63	271(-)	AGGACGTTCTGTACTA	2.2	288(-)	TGAAATGTACATA	0	*		1	1	0
23	85	chr7:101026073-101026722	649	1.58	301	aggaacatgtcctgct	0.54	409(-)	ccatttataaaca	0.45	245	tctcaaaaaaa	1	1	1
24	85	chr13:95870286-95870999	713	2.16	532(-)	TATACAGAAAGTTCTC	2.96	417(-)	TCCAAAATCAACA	6.27	317	CCTCGTAAACA	1	1	1
25	85	chr2:168943279-168943943	664	8.82	295	AGGAACACTCTGTCCT	1.4	180(-)	AACAATGGCAACA	0.29	277	GCTAATAAAGA	1	1	1
26	85	chr3:122370349-122371015	666	0.94	428	gggaactgactgttag	0.55	381(-)	acccaggcaaaca	0	*		1	1	0
27	84	chr1:57253745-57254463	718	5.55	235	CAGTACATTTTGTCCC	5.23	315(-)	TAAAATGTCAACA	0	*		1	1	0
28	84	chr10:110481511-110482210	699	0	*		4.77	315	tattgaccttgga	1.61	30	cctccttaaaa	0	1	1
29	84	chr18:21264422-21265142	720	0.67	334(-)	TACACTTAATGTACCT	1.16	372(-)	TGCAATGACAACA	1.62	254(-)	ACTTTACTAGC	1	1	1
30	84	chr12:64983870-64984529	659	4.07	196(-)	GTAACAATGTGTTCTG	7.39	304	TGTTTACTTTGTA	0.22	524(-)	ATTTAACCAGA	1	1	1
31	84	chr12:102009766-102010388	622	4.6	267(-)	GGATCTTCCTGTTCCT	1.65	348(-)	GCCATTATAAACA	0	*		1	1	0
32	84	chr14:76002052-76002726	674	6.52	322	aggaacagttcgttct	0	*		0.03	320(-)	tatttatcagc	1	0	0
33	84	chr15:23791238-23791858	620	0.51	286	agaagcactgtgtgca	1.37	314(-)	ggaaaggcaaata	0	*		1	1	0
34	84	chr2:222475263-222475893	630	5.14	267	TGGTACTGCATGTTCC	4.8	340(-)	GCCAAGGTCAATA	0.45	417(-)	TTTTTTTGAGA	1	1	1
35	84	chr3:48273512-48274236	724	7.59	367	aagaactctgtgttcc	1.49	206	tgtctactttctg	5.83	130	GCTCATAAAAT	1	1	1
36	84	chr8:48647492-48648182	690	7.34	320	GGGAACAGTACGTCCC	1.94	340	TGTTTGCTTTAAC	2.83	632(-)	AGTTTACGATC	1	1	1
37	84	chr8:81158898-81159561	663	6.68	232	GGGAACATTCAGTTCT	2.32	342	TGTTTAGTCAGGC	0	*		1	1	0
38	84	chr9:89020011-89020661	650	3.66	322	AGGAACAGTAACTCCT	6.06	269	TGTTTACACTCTC	1.14	533	TCCCATAAAAG	1	1	1
39	84	chr1:95209345-95210009	664	8.02	342(-)	AGGACAGACTGTGCTT	4.09	389(-)	CCCTGAGTACACA	0.29	248	CCTAATAAAGA	1	1	1
40	84	chr10:123880450-123881072	622	4.4	183	AGGAGCAGCCTGTGCA	3.15	246	TGTGTACTTTGAA	0	*		1	1	0
41	84	chr12:94985625-94986301	676	3.98	370(-)	AGCACACTCTGAACTT	5.07	411(-)	AACTGAGTCAATA	2.2	278(-)	ATTTTATTAGG	1	1	1
42	84	chr15:89672801-89673505	704	2.13	373(-)	AAGACATAATGTACAC	3.08	291(-)	agttcagtaaata	0.02	55(-)	AGTTAGCGAGC	1	1	0
43	84	chr2:49533949-49534659	710	6.69	263	aaggacagtttgtact	2.16	319(-)	cagcgtgtaaata	0.75	93	GCTAATTAAAA	1	1	1
44	84	chr3:7423886-7424672	786	0.17	581(-)	TGGGCAAACTGCCCTC	2.93	503	TGTTTATATATCT	1.5	54(-)	ATCTTATGAGC	1	1	1
45	84	chr3:123346371-123347099	728	4.97	377(-)	AGTACAGCCTGTTACT	3.04	430	TGTTTACCAAATC	5.83	349(-)	ATTTTATGAGC	1	1	1
46	83	chr1:20358845-20359502	657	3.88	320	aagtacagaaggtcct	3.32	307	tgtgtacatatga	2.77	92(-)	gttttacaggg	1	1	1
47	83	chr10:16584600-16585223	623	5.91	253	CAGCACTCGCTGTTCC	2.98	285	TATTTACAGTAGT	2.38	239(-)	CGTTTATGAGA	1	1	1
48	83	chr12:61978561-61979314	753	5.94	312	AGGTACATTTTGTACC	2.24	343	TGTGGACATACCA	4.54	356	GCTCATTAAAC	1	1	1
49	83	chr17:69634715-69635349	634	4.18	288	GAGAACCTGCTGTACC	5.72	176(-)	GGATATGTAAATA	0	*		1	1	0
50	83	chr19:52463660-52464415	755	3.92	552(-)	agtgcattgtgtccct	5.16	665(-)	ccttgagtcaaca	1.24	290(-)	aatttacgatt	1	1	1
51	83	chr2:227603324-227604059	735	8.68	335	AGGAACACACTGTACC	5.6	325(-)	GGGTGGGTAAACA	0	*		1	1	0
52	83	chr5:113668123-113668936	813	2.17	201	CAGAACTGTCTGTATA	3.16	215	TATGTACTCAGCA	2.33	587	CCTTGTTAACC	1	1	1
53	83	chr5:172438473-172439131	658	5.02	317	AGGTACATTTAGTTCC	0.86	569(-)	TCCTAGGTAAAtt	0.12	588(-)	tttttttgagt	1	1	1
54	83	chr7:25396270-25396925	655	4.58	232	gtgaacattttgtact	6.11	375	tgttgacacagtt	2.38	318(-)	attttataaga	1	1	1
55	83	chr7:27975921-27976675	754	3.84	324(-)	GGGACAAAGTATTCCT	6.55	363	TGTTTACTTTGAC	1.32	457	GCTCGTAAGGC	1	1	1
56	83	chr7:105836920-105837599	679	0	*		6.58	256	TGTTTACTTAACC	3.63	303(-)	AGTTTACAAGC	0	1	1
57	83	chr8:129169432-129170059	627	5.43	302(-)	AGAACAATTTGTTCTC	3.18	280	TGTTGACAGAACA	0	*		1	1	0
58	83	chr13:49973913-49974637	724	0.87	295	GGGTACAAGCCCTTCT	5.39	96	TGTTTACTTTTAA	2.78	238(-)	GTTTTACAGGC	1	1	1
59	83	chr6:35695589-35696243	654	7.49	299	TGGAACACAATGTCCc	0	*		0	*		1	0	0
60	83	chr11:120911657-120912306	649	4.35	284	GGGAACATAAAGTACA	0.39	153	TATTGACTTGCAT	2.62	28(-)	TTTTTATAAGA	1	1	1
61	83	chr11:129895134-129895782	648	4.57	443	GAGAACTGAGTGTCTT	5.04	356	TATTTACTCTACT	0	*		1	1	0
62	83	chr13:34909615-34910237	622	6.69	291(-)	GGAACAGACAGTTCCA	3.25	303(-)	AGAACGGTAAACA	0	*		1	1	0
63	83	chr2:9141114-9141769	655	2.07	315(-)	attacgtactgtacct	7.48	395	tgtttacactggc	2.03	509(-)	atcttacgaga	1	1	1
64	83	chr2:100684167-100684843	676	8.09	340	aggaacagtttgttct	6.48	200	TATTTACACTGCC	0	*		1	1	0
65	83	chr3:24181384-24182099	715	4.7	342	TGGAACTGTATGTTCA	4.58	287(-)	GTATATGTAAATA	0.72	614(-)	TTTTTACATGG	1	1	1
66	83	chr6:14598516-14599143	627	3.77	241(-)	GGTTCAGGCTGTACTA	4.11	214(-)	AGAACTGTAAACA	0	*		1	1	0
67	83	chr9:14106560-14107233	673	4.47	328(-)	GGTACTAACAGTTCCT	1.85	306(-)	GACTCAGCAAACA	0.44	528(-)	TTTTTAAGGGG	1	1	1
68	83	chr6:142697071-142697752	681	6.97	313	AAGAACAGACAGTGCC	4.15	116	TGTTTATTTAGCA	3.56	440(-)	ttttaacaagc	1	1	1
69	82	chr12:130034879-130035572	693	7.09	367	AGGGACAGCTTGTACC	6.63	153	TGTTGACATTGCA	0.83	309	GGTTGTAAACT	1	1	1
70	82	chr15:35600821-35601454	633	1.66	291	TGGAACATCTGGTACT	4.06	246(-)	GCCAAAATAAACA	2.25	379	ACTTGTAAACT	1	1	1
71	82	chr18:31506935-31507715	780	7.81	504	AAGTACAGCCTGTCCT	5	548	TGTTGACACTCTC	1.74	412	GCTCATAGAAA	1	1	1
72	82	chr19:4991608-4992462	854	3.39	518(-)	AGCAGAGTGAGTTCct	3.18	139(-)	tgttctgtcaaca	0.17	623(-)	gttttactggt	1	1	1
73	82	chr3:106397547-106398386	839	3.29	235(-)	gttacttcctgttccc	5.14	54(-)	atatgagtaaaca	3.76	64	tctcataaaag	1	1	1
74	82	chr4:12862984-12863640	656	1.17	347	aggaagtggatgtttc	6.41	434	TATTTACTCTGCA	0.17	328(-)	tttttatgtgt	1	1	1
75	82	chr4:89435900-89436636	736	3.81	344	aagtacactctgtgat	3.96	30	tgtttactgtact	2.4	136(-)	TTTTTATGGGA	1	1	1
76	82	chr5:71306095-71306773	678	8.81	294(-)	GGTACAGTCTGTTCCT	4.38	209	tatttacttatat	1.04	311(-)	AATTTATGATG	1	1	1
77	82	chr8:39689469-39690109	640	5.27	182	AAGGACACCTTGTGCA	4.36	335(-)	TTGAAAGTAAATA	1.98	199	TGTCATAAAAT	1	1	1
78	82	chr11:57270258-57270920	662	3.48	295	AAGAACACAAAGGCCT	5.44	282	TGTTGACATAAGG	0.72	492(-)	TCTTTATGATC	1	1	1
79	82	chr11:114033407-114034054	647	8.57	329	AAGAACACACTGTACC	0.34	429	TGTTTATAAATTA	1.26	310(-)	AGTTTATGATC	1	1	1
80	82	chr12:111505216-111505898	682	3.67	330(-)	GGTGCAGGATGTACCC	0	*		0	*		1	0	0
81	82	chr14:64981744-64982404	660	4.15	385(-)	AGAACATAAAGTTCAT	0	*		3.47	302	AGTCGTAAAAA	1	0	1
82	82	chr2:38366011-38366637	626	3.39	335	AAGTACTGCTTGTGCA	4.39	323	TATTTACTTTTAA	0	*		1	1	0
83	82	chr20:56338170-56338855	685	6.24	507	gggaacagtttgtgca	4.04	305	tatttacaCaaat	2.3	275(-)	actttatgagt	1	1	1
84	82	chr7:66935270-66935881	611	5.56	255(-)	AAAACAGCATGTTCCT	2.95	290	TGTTTGCTCAGAG	1.38	546	CCTGATAAAAT	1	1	1
85	82	chr8:25265530-25266234	704	4.26	41	GAGAACAGCGAGAACC	7.35	371(-)	CACAATGTAAACA	0.65	464(-)	TTTTTAAAAGG	1	1	1
86	81	chr2:18981577-18982243	666	2.52	599	GAGTGCACTGTGATCT	5.48	244	TATTGACTTAGTC	3.78	561(-)	ATTTTACTAGG	1	1	1
87	81	chr1:192813395-192814050	655	7.43	287	AGGCACATTCTGTTCT	2.62	359	TATTTATTTTGTT	0.94	290(-)	TTTTAACAGGC	1	1	1
88	81	chr2:41675588-41676286	698	3.88	348(-)	AGGACTCAGTGATCCT	5.54	144(-)	TTCAATGTAAATA	0	*		1	1	0
89	81	chr2:215259605-215260264	659	1.91	445	aaggaatgaatgttcc	6.41	375	tgtttacttttgt	1.54	309(-)	tttttatgtgg	1	1	1
90	81	chr4:77492340-77492991	651	4.57	234	AAGCACACACTGGGCC	3.16	214	TATTTGCTTTGCT	1.3	517(-)	ATTTTATGTGG	1	1	1
91	81	chr6:94649954-94650640	686	3.54	307	CTGAACAGATCGTCCT	2.68	332	TGTTTGCACAATA	0.85	413	CCTAATAAATA	1	1	1
92	81	chr7:78338921-78339531	610	2.62	288	CTGTACAGCATGTTTC	5.31	280	TATTTACCCTGTA	1.16	469(-)	CTTTCACGAGA	1	1	1
93	81	chr7:95179274-95179999	725	7.41	388	GGGAACACGCCGTTCT	2.11	665(-)	CCAAATGCAAATA	1.07	370(-)	GTTTTCCAAGC	1	1	1
94	81	chr1:69554024-69554658	634	2.21	364(-)	gggacatccatttctt	1.49	131(-)	CAAAAAATcaaca	3.02	409(-)	gttttatgatc	1	1	1
95	81	chr1:98809797-98810458	661	5.5	321(-)	agtacaaaatgtactc	5.41	226(-)	ACTTAAGTAAATA	1.74	150	CCTTATTAAAT	1	1	1
96	81	chr1:52414167-52414908	741	5.68	409	agggccagagtgttcc	2.1	82(-)	taggaggtaaaca	0	*		1	1	0
97	81	chr15:80070398-80071162	764	5.71	525	AAGAACACAGTGAGCC	5.07	130(-)	CTAAGAGTAAACA	5.72	72(-)	ATTTAACGAGC	1	1	1
98	81	chr2:120095244-120095893	649	6.24	198	AAGAACACCGTGACCC	6.51	332(-)	TGCTGTGTCAACA	1.5	524(-)	tttttttgagc	1	1	1
99	81	chr2:223650693-223651419	726	5.39	325	CAGGACATTTTGTACC	2.52	503	TGTTTGCTCTTTT	1.65	358(-)	ATTTTATGACT	1	1	1
100	81	chr4:6958823-6959517	694	5.2	271(-)	GGAACAGTGTGTGACT	3.89	282(-)	CTTAGAGTCAACA	0	*		1	1	0
101	81	chr8:75488509-75489182	673	2.75	475	CAGAACAGTCTGGCTC	4.33	386	TGTGTACTTTGGC	0.84	492	TCTCATAGAAC	1	1	1
102	81	chr9:75941986-75942586	600	6.02	299	AGGAACTCAATGTGCT	7.74	258	TGTTTACATAGGG	0	*		1	1	0
103	81	chr3:39880886-39881571	685	4.16	339	aggagcaggttgttca	5.43	319	tatttacccagta	3.08	116	cctcgcaaaat	1	1	1
104	81	chr7:89860521-89861175	654	2.99	344(-)	tgtacagcatgttact	2.13	384(-)	acaatggtaaata	0	*		1	1	0
105	80	chr1:192830802-192831524	722	7	302	GAGAACACCGTGTACA	4.22	533(-)	CCCAAAGCAAACA	0.87	78	gcatgtaaaac	1	1	1
106	80	chr11:35083062-35083726	664	5.96	217(-)	ggcacagggagtgctc	7.66	269	tgtttactttgca	3.44	133	tctcataaata	1	1	1
107	80	chr15:45431793-45432428	635	7.53	337(-)	GGAACAATCTGTGCTT	3.07	270	tatttactgttct	0	*		1	1	0
108	80	chr15:99332064-99332751	687	7.37	419	AGGGACACATTGTTCT	3.08	20	TGTGTACATTACA	3.95	272	TCTTGTAAAAT	1	1	1
109	80	chr17:57946679-57947376	697	8.89	297(-)	GGAACATTGTGTTCCT	3.65	236	TATTGACCTAAGA	3.23	317	GCTCGAAAAAC	1	1	1
110	80	chr17:80071729-80072384	655	8.72	317(-)	GGTACAGACTGTTCTT	5.01	94(-)	aATAAAGTAAATA	0	*		1	1	0
111	80	chr2:5251693-5252363	670	7.64	343(-)	GGAACTCCCTGTTCTT	4.04	255	TGTTTACAATAGC	1.7	361	TCTAGTAAAAG	1	1	1
112	80	chr2:224084893-224085519	626	4.34	261	AATGACAGCTTGTTCC	3.02	215	TGTTTGCTTTGAT	2.63	161(-)	ATTTTATGATC	1	1	1
113	80	chr14:100433047-100433709	662	3.75	287(-)	GAGACATTAAGTTCCC	0	*		0.01	284	TCCCATAAAGT	1	0	0
114	80	chr5:119388745-119389494	749	6.65	305(-)	AGTACATGGTGTACTT	6.14	411	TGTTTACTTTTTT	0.51	16	TCTTGTTAAGC	1	1	1
115	80	chr21:44151430-44152201	771	8.8	317	GAGAACACCGTGTTCT	0	*		3.24	219	CCTTGTAAAGC	1	0	1
116	80	chr6:27074152-27074810	658	2.09	218(-)	gggccaacatgtacca	1.58	517(-)	TAAAGAGCCAACA	2.4	260	tcccataaaaa	1	1	1
117	80	chr8:102507342-102507996	654	2.53	334	TAGGACATTTTGTCTT	2.11	254	TGTGGACTTTTCA	1.1	394(-)	ATTTTATGAAG	1	1	1
118	80	chr8:119800996-119801609	613	5.32	147	AAGGACATTGTGTTTC	6.66	137(-)	TGCAAAGTAAATA	0.72	50(-)	TTTTTACATGC	1	1	1
119	80	chr4:20640884-20641517	633	0	*		5.49	573(-)	TGCTCTGTAAACA	2.16	350	tcccataaaat	0	1	1
120	80	chr9:99366005-99366661	656	4.44	336(-)	AGGACGAGGAGTTCCT	4	107(-)	CCGATAGTAAACA	1.47	602	CCTCGTGAAGC	1	1	1
121	80	chr4:154190635-154191291	656	4.07	348	GGGAGCTGACTGTACT	4.71	162(-)	TGAAAGGTAAATA	0.45	465(-)	tttttttgaga	1	1	1
122	80	chr5:40306984-40307647	663	2.61	159(-)	TCTACAGACTGTTCTC	1.71	275(-)	ATCAGAGTCCACA	0.72	268(-)	GTTTTATCAGA	1	1	1
123	80	chr5:114512044-114512831	787	4.75	204	GGGAACCGAATGTACC	4.76	673(-)	AATAGAGTAAATA	2.05	603(-)	GTTTGATGAGC	1	1	1
124	80	chr6:139806711-139807389	678	5.84	281(-)	AGAAGACACTGTTCTT	4.08	396	TATTTACAGAGTT	0	*		1	1	0
125	80	chrX:43566933-43567639	706	6.06	424	AGGGACATTGCGTTCT	0	*		1.37	585(-)	TTTTAAAGAGC	1	0	1
126	80	chr2:194339561-194340267	706	1.86	183	GGGAACACCGTATGTC	7.57	443	TGTTTACTCAGCC	3.98	372	CCTTGTAAAAG	1	1	1
127	80	chr3:59591459-59592172	713	4.29	400(-)	TGGACAGGTTGTACCC	4.31	500(-)	ACCTATGCAAACA	0	*		1	1	0
128	80	chr5:95325218-95325897	679	5.87	319	CAGAACAGAAAGTCCT	1.34	301(-)	TGAGAGGTCAACA	2.76	345(-)	GATTTACAAGA	1	1	1
129	80	chr6:35690108-35690752	644	4.67	364(-)	tatacacactgttcct	0.02	501(-)	TCCCAAGTAAACC	0	*		1	0	0
130	80	chr9:73095510-73096211	701	7.5	327(-)	AGTACAGAATGTTCTC	1.74	270	TGTTGATCTTGTT	2.76	580(-)	AATTAACGAGT	1	1	1
131	79	chr1:37964668-37965329	661	0.55	327(-)	TAGACACCATGCTCTG	4.22	230	TATTGACTCATCT	0	*		1	1	0
132	79	chr1:77625920-77626563	643	8.52	317(-)	ggaacagcctgtgctt	2.62	235	tgtctactcagtc	0.83	541	ccttgtcaaat	1	1	1
133	79	chr1:184047896-184048550	654	5.51	382	AAGAACTGCTTGTACT	3.82	266	TGTTTACATGTGC	2.41	61(-)	CTTTTATAAGC	1	1	1
134	79	chr1:185503845-185504502	657	2.56	408(-)	AGGACATTGAGTACGC	3.1	297	TGTTGACAGAAGG	4.39	125(-)	TTTTAATGAGC	1	1	1
135	79	chr12:28431314-28431969	655	6.23	309(-)	agtacttgctgttccc	3.62	214	TGTTTATTCAGTA	0	*		1	1	0
136	79	chr13:89600687-89601326	639	5.16	289(-)	AGGACAACTTGTTCTC	2.54	565	TGTTTATATTATA	0.17	542	CCACATAAACA	1	1	1
137	79	chr13:95687835-95688476	641	0.82	283	GGACACAGGTTGTTTT	6.54	634(-)	GACTAAGTAAATA	2.8	51	GCTCATTAATA	1	1	1
138	79	chr14:36398302-36398926	624	0.52	526	agccacaagttgtacc	5.32	288	tatttacacaaga	0.17	18	gcacataaaca	1	1	1
139	79	chr16:6679038-6679686	648	3.02	316(-)	GAAACACAGTGTTGCT	1.68	62(-)	GAAAGAGTACATA	1.93	342(-)	GTTTAACGACT	1	1	1
140	79	chr16:72711626-72712302	676	4.41	319(-)	ggtacagcctattcct	5.1	274(-)	ctttgtgtaaaca	0	*		1	1	0
141	79	chr19:52486366-52487264	898	3.92	118	agggacacaatgcact	3.07	392	tatttactaagat	2.85	257	actcgtaaagg	1	1	1
142	79	chr2:100615343-100615999	656	7.53	245	GAGAACACAGCGTCCC	5.39	335	TGTTTACATACAT	1.9	203	GCTCATGAAAA	1	1	1
143	79	chr2:101696419-101697269	850	1.95	116(-)	GACTCAGTATGTCCCT	4.05	528(-)	GACAAAGCAAACA	0.12	89(-)	CATTTACTAGA	1	1	1
144	79	chr2:148245331-148245953	622	5.66	288	AAGAACATTTAGTCCC	5.35	283(-)	TACAATGTCAATA	0.62	483(-)	AATTTATTAGC	1	1	1
145	79	chr2:234861893-234862519	626	0.21	619(-)	AGAAGTTTATGCTCCT	5.26	151	TATTTACTTTTTA	1.3	301(-)	TCTTTATGGGC	1	1	1
146	79	chr3:148342886-148343578	692	1.28	412	TAGAACATCTTGAACA	5.19	127	TATTTACACAACT	3.12	415(-)	GTTTTACTAGA	1	1	1
147	79	chr4:8353485-8354150	665	3.07	363(-)	AGCACAATGTGGGCCT	4.29	343(-)	TGCAAAGCAAACA	0.9	162(-)	TTTTTAGAAGC	1	1	1
148	79	chr4:92761441-92762111	670	5.31	220	GGGAACAGCCTGGACT	7.33	191(-)	GACTGTGTAAACA	1.62	333(-)	GATTTAAGAGG	1	1	1
149	79	chr5:14588945-14589681	736	7.36	382	aaggacaccgtgtgct	4.45	249	tgtgtacttaggc	0	*		1	1	0
150	79	chr5:14721995-14722644	649	2.77	500(-)	agtccacccagtgccc	1.65	516	tatttattcttca	3.01	254(-)	TTTTAATGAGT	1	1	1
151	79	chr9:92279705-92280335	630	7.54	297(-)	GGAACAAAGTGTTCCG	0	*		0	*		1	0	0
152	79	chr7:51674321-51674975	654	3.59	209	AAGTACGctatgtgca	4.11	250	tattgactcattc	6.22	262	cctcataaaac	1	1	1
153	79	chr1:145246172-145246709	537	4.26	306(-)	GGGTCATTATGTACTC	5.52	174	TATTGACTTTGGG	0	*		1	1	0
154	79	chr12:95283214-95283909	695	7.17	282	AGGAACTCTCTGTCCT	2.96	626	TGTTTACTGTCAG	3.76	491	TCTCATAAAAG	1	1	1
155	79	chr18:39958698-39959445	747	4.21	256(-)	ggtacagtgtgtcttt	5.7	304	tatttacccagca	2.33	588	ccttgttaacc	1	1	1
156	79	chr3:104329902-104330575	673	5.07	404(-)	ggtacaacttgttcct	1.94	605	tatttatttatgg	3.92	643	cctcataaaga	1	1	1
157	79	chr4:129581318-129581955	637	8.73	318	AGGAACAGTCTGTGCC	1.56	273	TGTTTATACACAG	5.24	257(-)	TTTTTACAAGG	1	1	1
158	79	chr6:138580089-138580721	632	4.82	148	GGGGCCAGGATGTTCT	0.81	279	TGTTTGTTTAGCC	0.2	436	CCCCTTAAAAT	1	1	1
159	79	chr7:90335474-90336124	650	0.47	345(-)	agaagtccatgctctt	2.89	269	Tatttattcagca	0	*		1	1	0
160	79	chr8:61812321-61812934	613	8.25	296(-)	AGGACAGAGTGTCCCT	6.28	166	TGTTTACTTTCTC	0	*		1	1	0
161	79	chr9:24381213-24382036	823	5.6	675	aagaacaccatgatct	5.95	804(-)	tgctaggtaaata	4.78	372	TCTCATAAAAT	1	1	1
162	79	chr9:35258555-35259162	607	5.8	290	AGGAGCAGGATGTTCT	4.41	274(-)	CTATATGTCAACA	0	*		1	1	0
163	79	chr12:22302106-22302734	628	6.8	210(-)	tgaacaacctgttctt	5.43	291(-)	tactgggtaaata	0	*		1	1	0
164	79	chr21:17452191-17452923	732	2.19	213	ttgagcactatgtgcc	1.92	272(-)	agtaaagcaaata	4.07	288	gctcataaagc	1	1	1
165	78	chr1:62106195-62106902	707	2.84	267	AGGCACAGTGAGTGAC	2.03	424(-)	GGCACTGCAAACA	1.06	248	CCTTGTACAAC	1	1	1
166	78	chr11:48077207-48077904	697	3.4	312(-)	TATACAAGGTGTTCTC	5.35	331	TGTTGACTTTTGT	0	*		1	1	0
167	78	chr11:62355156-62355802	646	8.32	230	AAGGACAGGGTGTTCT	6.28	375	tgtttactttctc	0.67	169(-)	TTTTTTCAAGG	1	1	1
168	78	chr11:76512746-76513354	608	0.45	406(-)	TAGTCAAAGTGTTCTG	2.52	245	TGTTTATTCTTCT	0	*		1	1	0
169	78	chr16:72222206-72222894	688	7.73	325	AGGTACAGTGTGTGCC	2.7	266(-)	CATAAAGTACACA	3.68	251	GCTCATAAAGT	1	1	1
170	78	chr19:13102011-13102674	663	2.98	285(-)	GGTACACAAAGATCCT	4.07	265(-)	ACCTGTGTACACA	0.36	75	cctcatacaca	1	1	1
171	78	chr19:39953814-39954565	751	1.92	471(-)	aagacgaaatgttctg	4.35	318	tgtttactgagac	0.8	343(-)	gttttatggcc	1	1	1
172	78	chr2:35839611-35840255	644	0	*		4.36	270	tatttaccttttg	1.38	184(-)	cttttactagt	0	1	1
173	78	chr2:108836419-108837071	652	5.78	276	AGGTGCAGAGTGTTCC	0	*		0	*		1	0	0
174	78	chr3:194591699-194592449	750	9.23	426(-)	GGGACACTCTGTTCTC	4.45	532(-)	tgctatgcaaaca	1.9	173	cctcatgaaaa	1	1	1
175	78	chr4:149613211-149613855	644	7.59	340(-)	GGGACGCAGTGTTCCT	4.01	26	TGTTTGCTTAGTT	1.28	172(-)	TATTTATGATC	1	1	1
176	78	chr5:14716845-14717634	789	3.47	3	AACAACACAGAGTTCT	1.5	455	TGTTTATTCATAT	2.3	489(-)	CTTTAACAAGC	1	1	1
177	78	chr5:55217257-55217973	716	4.15	365(-)	ATTACAGAATGTTCTC	5.39	343	TGTTGACATTACA	0	*		1	1	0
178	78	chr7:82896273-82896931	658	3.85	314	AGTAACACATTGTACT	3.1	449(-)	ATCTTTGTAAATA	4.45	316(-)	ATTTTATGAGT	1	1	1
179	78	chr8:38883109-38883739	630	8.06	251	GGGAACAGTGTGTTCA	4	323	TGTTTGCACTGGG	1.89	407(-)	GTGTTATGAGG	1	1	1
180	78	chr9:114205613-114206313	700	8.53	307(-)	GGCACACAGTGTTCCT	0.94	307	TATTTGCTTAAAG	1.34	530(-)	TTTTTATGAAG	1	1	1
181	78	chr12:115093714-115094477	763	7.11	268(-)	GGAACATGGAGTTCTC	3.29	423	TATGTACTTTGGA	0	*		1	1	0
182	78	chr15:33322448-33323114	666	3.83	612	atgtacagaatgtgca	5.59	424	tatttacataccg	2.19	479	cattgtaaaac	1	1	1
183	78	chr3:104317895-104318536	641	0	*		2.38	100	TGTTTATTTTATT	3.43	87(-)	CTTTTATGAGT	0	1	1
184	78	chr4:173959500-173960190	690	0	*		6.3	290	TGTTTACACTGAA	2.54	236	ACTCATAAAGA	0	1	1
185	78	chr6:138552543-138553239	696	1.74	605	AAGTGCTTTCTGTTCA	5.21	462(-)	CAAAATGTAAATA	0	*		1	1	0
186	78	chr11:65956667-65957306	639	1.64	321	CAGCACAGAACGTAAC	3.2	342	TGTTTGCTTTTCC	1.13	159	TCTTGTTAACA	1	1	1
187	78	chr16:22223199-22223877	678	4.49	345(-)	AAAACACAGTGTACTG	4.26	414	TGTTTACATCGGT	7.65	364(-)	TTTTTACGAGC	1	1	1
188	78	chr18:37368344-37368945	601	1.42	253	GAGTATGCAATGTCCC	3.08	321(-)	TGTACAGTAAATA	1.51	432	TCTCATTAATT	1	1	1
189	78	chr2:189438044-189438714	670	6.53	236	AGGAACACAAAGTACC	1.27	285(-)	AGCAAAGTAAATG	3.16	295(-)	GTTTAATGAGT	1	1	1
190	78	chr2:207687749-207688419	670	4.59	362	gggaactgtaagtgct	1.88	390(-)	ttataaataaaca	0	*		1	1	0
191	78	chr6:22521116-22521754	638	3.95	116(-)	GGTAGACTCAGTTCCT	3.48	392	TGTTGACCTTCAA	0	*		1	1	0
192	78	chr8:27139880-27140482	602	5.44	282(-)	GAGACAGACTGTTCTA	4.78	321(-)	AGCCATGTAAACA	2.51	492	TCTTGTTAAAA	1	1	1
193	77	chr1:36697901-36698552	651	2.46	308(-)	aggacattgagttacg	5.42	366(-)	GAATAAGTAAATA	0.45	597(-)	tttttttgaga	1	1	1
194	77	chr1:49798500-49799147	647	2.85	240	gagaagtgtctgttca	1.28	302	tgtttaacctgca	2.37	291	tcttgtaaatt	1	1	1
195	77	chr1:96354552-96355229	677	2.73	365	GAGACCGTGCTGTCCT	2.98	639	TGTTTATCCTGGC	1.06	457(-)	TTTTTACAACT	1	1	1
196	77	chr10:80489500-80490162	662	6.57	310(-)	AGCACAAAGTGTCCCT	7.81	322(-)	TCCTATGTAAACA	0	*		1	1	0
197	77	chr14:53012249-53012849	600	5.53	316(-)	GAGACATGCTGTCCTC	2.19	233	TATGTACCTTGTA	6.07	313	CCTCATAAAAA	1	1	1
198	77	chr15:52945654-52946338	684	1.41	371(-)	ggtactatgtctactt	6.96	375	tgtttacctagca	2.04	521(-)	AATTTACAAGT	1	1	1
199	77	chr17:66292947-66293625	678	4.92	353(-)	TGGACAAAGAGTTCTT	1.87	201	tattgactgaata	3.63	60(-)	ATTTTACAAGT	1	1	1
200	77	chr2:144975317-144975992	675	3.6	234(-)	tggacattaagttcca	3.98	433	TATTTACTCTCAT	0.6	328	aaCCGTAAAAC	1	1	1
201	77	chr2:227033436-227034099	663	4.92	313(-)	AGCACACAGTGTTCGT	2.84	474	TGTTGACTGACTT	0	*		1	1	0
202	77	chr20:45962659-45963412	753	6.78	399	AGGAACTGTCTgtact	5.31	252	tgtttaccctcgt	0	*		1	1	0
203	77	chr3:169023319-169024023	704	4.05	221	CAGAAGAGTTTGTTCC	3.32	222(-)	TGATATGTACACA	1.03	489(-)	CTTTTATAAGT	1	1	1
204	77	chr4:6860636-6861284	648	7.6	251	AAGAACACTGAGTTCC	1.62	380(-)	TGCATTATAAACA	1.34	343	GTTCGTAAATA	1	1	1
205	77	chr5:16547430-16548057	627	3.3	353	AGGTACATGATGTGTT	1.82	229(-)	CCAAAAATAAATA	0.67	396(-)	GTTTTACAAAC	1	1	1
206	77	chr5:167780173-167780931	758	1.5	116	AGGTACCCTGTGACCT	2.77	257(-)	TAGTGTGCAAACA	0	*		1	1	0
207	77	chr6:142671393-142672011	618	3.65	253(-)	GGTACATGATGCACCT	2.95	181	TGTTGACAATAGA	3.08	219	ACTCATAAACT	1	1	1
208	77	chr7:105857471-105858149	678	7.52	333	aGGGACAGtttgttct	5.45	17(-)	gagaaggtaaaca	1.51	583	CCTGGTTAAAA	1	1	1
209	77	chr9:93317655-93318311	656	1.33	133(-)	TGAACACAGCGTGGCT	6.41	640(-)	ACAAAAGTAAACA	0	*		1	1	0
210	77	chr9:112063263-112063896	633	1.03	602(-)	agttctgccagttcta	6.25	267(-)	cacaaagtcaaca	2.04	519	cctcgtcaatc	1	1	1
211	77	chrX:53100690-53101361	671	7.75	247	GGGTACACTGTGTACC	2.63	272(-)	ACCTGTGTGAACA	0.81	447(-)	CGTTTATGGGG	1	1	1
212	77	chr11:114030658-114031258	600	5.96	266	GGGTACAGTATGTACA	1.22	580	AATTTACACTGCT	0	*		1	1	0
213	77	chr12:97962364-97962972	608	3.14	382(-)	TGCACTACCTGTTCTA	5.29	5	TATTTACTTTTTC	3.56	273	CCTTGTTAAAA	1	1	1
214	77	chr11:82850276-82850952	676	2.46	266(-)	gggacataaagacctc	2.61	295(-)	gctcaagtcaaca	4.79	395	CCCCGTAAAAT	1	1	1
215	77	chr12:47186625-47187264	639	8.15	343(-)	AGAACACTCTGTTCTG	5.38	198	TGTTGACATTTCT	2.79	606(-)	GTTTTACTAGT	1	1	1
216	77	chr14:35848387-35849004	617	1.49	270(-)	AAAACATCCTCTGCTT	6.05	206(-)	TAAAGTGTAAACA	0.67	267	GCTTGGAAAAT	1	1	1
217	77	chr15:83588034-83588738	704	4.05	66	AAGGACAGGTTGGCCT	6.63	487(-)	TCCAATGTCAACA	0.65	384	CCTTTTAAAAA	1	1	1
218	77	chr2:169134867-169135564	697	4.74	235	AGGAACCCTTTGTTCC	3.98	301(-)	AGGATTGTAAACA	3.59	349	TCTCATAAATC	1	1	1
219	77	chr6:49632393-49633006	613	6.94	302(-)	AGAACTTTCTGTTCTC	3.88	307	TGTTTACAATAGT	0.42	158	GCttttaaaat	1	1	1
220	77	chr8:134339032-134339695	663	0.05	253(-)	GGGAGGATTTGTTCTG	2.87	452(-)	tactaaataaatA	0	*		0	1	0
221	77	chr2:74104528-74105219	691	2.41	196(-)	CGTTCACACTGTTCCT	4.93	300(-)	AACACAGTAAACA	1.47	451(-)	actttacaagt	1	1	1
222	77	chr3:37123683-37124299	616	3.78	213	aagtacagagagtttt	4.15	172(-)	TCCTAAATAAACA	0	*		1	1	0
223	77	chr7:52849870-52850481	611	3.3	193	GAGGACACATTATTCT	1.94	112(-)	ATATTAGTAAATA	2.33	318(-)	GTTTAACAAGT	1	1	1
224	76	chr1:69010293-69010908	615	1.94	205	tactacatggtgtccT	4.12	272(-)	AGATTTGTAAACA	2.19	79(-)	gttttacaatg	1	1	1
225	76	chr1:34125272-34126345	1073	1.32	980(-)	GGGCCAGGCTGTCATG	6.69	229	tgtttacatatCA	0.5	211(-)	gttttactgga	1	1	1
226	76	chr1:217075929-217076651	722	4.39	217(-)	GGAACATGCTGATCTA	4.98	276	TGTTGACACATTT	1.61	62	GCTGGTAAATA	1	1	1
227	76	chr13:24776220-24776851	631	5.95	328	GGGAACGGCCCGTTCC	2.74	417	TGTTTGCtttctt	0.05	302	AGTCGTAAAGG	1	1	0
228	76	chr18:74974537-74975501	964	2.92	703	GAGCACATTATCTGCT	2.05	364(-)	CACAAAGTTAACA	2.77	765	CCCTGTAAAAC	1	1	1
229	76	chr2:195886717-195887344	627	3.42	292	AAGAACTGTCTGTACG	4.38	266(-)	GCATGAGTCAATA	2.37	295(-)	AATTTACAAGA	1	1	1
230	76	chr3:140947165-140947801	636	0.47	215(-)	AGGACTCCCTGGTATT	3.23	345(-)	GGCTGTGCAAATA	2.62	505(-)	TTTTTATAAGA	1	1	1
231	76	chr4:47854034-47854600	566	4.23	247	GGGAATACAATGTTCT	1.69	204	TCTTTACTTTTCT	0.94	52(-)	ATTTAATGATG	1	1	1
232	76	chr4:96257850-96258567	717	2.31	396	AAGCACTTACTGTTAT	2.94	297(-)	GCTTAAATAAACA	0.32	553	ACACATAAAAC	1	1	1
233	76	chr5:75843244-75843880	636	2.55	277(-)	AGTACTTTCGGTTCTT	2.42	156(-)	CACAGTGTAGACA	4.35	316	TCTTGTAAAAC	1	1	1
234	76	chr6:35699461-35700267	806	7.77	348(-)	AGAACATCCTGTGCCC	3.07	680(-)	CCGAAAGtacaca	0	*		1	1	0
235	76	chr7:96423420-96424342	922	1.7	85(-)	GGCACGCTAAGCTCTT	2	768(-)	TCATATGTAATCA	3.43	831(-)	ATTTTATAAGG	1	1	1
236	76	chr8:41867575-41868296	721	2.48	294(-)	GACACTCTATGTACTT	6.29	306(-)	TGTTGAGTAAACA	0	*		1	1	0
237	76	chr8:82035443-82036089	646	4.35	335(-)	agagcattatgttctt	4.43	274	TATTTACTTAAac	1.02	594	acttgtaaatg	1	1	1
238	76	chr8:135898645-135899259	614	4.11	514	gggtacactatgagct	7.79	257	TGTTTACTTAGCA	1.04	117	CCTGGTAAAGA	1	1	1
239	76	chr9:14179283-14179978	695	3	305	AATCACATCTTGTCCC	4.47	255(-)	GATTAGGTAAATA	1.7	564	ACTCGAAAAAA	1	1	1
240	76	chr9:84429213-84430016	803	8.55	290	AAGCACAGTGTGTTCC	5.69	391(-)	TGATATGTAAATA	0	*		1	1	0
241	76	chr1:49812396-49813022	626	0	*		5.46	227	tgtttactgagca	3.98	61	ccttgtaaaag	0	1	1
242	76	chr11:70824006-70824667	661	4.41	308	AATAACAGCCCGTTCC	2.82	375	TGTTTATACACCC	0	*		1	1	0
243	76	chr13:44792657-44793487	830	0	*		6.87	573(-)	GCCAAGGTAAACA	3.08	75(-)	agtttatgagt	0	1	1
244	76	chr15:64364723-64365456	733	8.72	418	AAGGACACACTGTTCC	5.1	548(-)	AACTGTGTCAATA	3.21	390	GCTCTTAAAAC	1	1	1
245	76	chr15:96222934-96223622	688	6.78	460(-)	ggaactctctgtactt	1.62	208(-)	aaataaataaaTA	0.67	297	actcatcaaac	1	1	1
246	76	chr17:198287-198902	615	4.23	265(-)	GGTACGTACTGTCCAT	4.65	328(-)	TGAAAGGTCAACA	0.37	402(-)	TGTTTACGTGT	1	1	1
247	76	chr21:36696435-36697073	638	9.48	306	AGGAACAGTGTGTTCC	5.51	172	TATTTACTTTGAA	0.35	457	CCTCCTTAAAG	1	1	1
248	76	chr4:26143400-26144015	615	3.89	470	CAGAACACGGAGTCTC	3.16	379	TGTTTGCTTTTGA	0.42	266(-)	GTTTCACGATG	1	1	1
249	76	chr7:31010120-31010723	603	5.62	254(-)	GATACATTGTGTTCCC	0	*		0	*		1	0	0
250	76	chr7:125124720-125125374	654	1.8	385(-)	gaaccataatgtcctt	4.01	276	tatttactcaaat	2.07	180	TCTCATTAAAG	1	1	1
251	76	chr10:1362890-1363523	633	1.94	284	GGGAACATATTTTACT	3.02	219(-)	GTAATTGTAAACA	0	*		1	1	0
252	76	chr13:76041027-76041676	649	2.97	265	CATTACAGCTTGTCCC	4.4	342(-)	GCCTTTGTAAATA	0.14	397(-)	CCTTAACAAGC	1	1	1
253	76	chr13:106468794-106469665	871	7.22	327(-)	AGGACACTCAGTTCCT	2.53	300	TGTTTATTCTAGA	0	*		1	1	0
254	76	chr14:74127137-74127759	622	5.87	257	GAGAACACAGTGTGTC	2.93	221(-)	GGGAGAGCAAACA	0.5	271	TCACATAAAAA	1	1	1
255	76	chr2:239152569-239153314	745	0	*		5.56	284	TATTTACATATCT	3.27	160	GGTCATAAAAA	0	1	1
256	76	chr4:10531750-10532415	665	3.57	273	AAGCACAGCttgccct	2.19	457(-)	tgcaaagaaaaca	0.28	215	GCACATAAAAG	1	1	1
257	76	chr4:102132300-102133025	725	4.27	316	AAGCACAGTTTGCTCC	4.22	146(-)	cccaaagtacaca	3.98	429	GCTTGTAAAAG	1	1	1
258	76	chr7:107426325-107426931	606	7.99	247(-)	AGGACAGAGTGTGCCT	2.61	408	AGTTTACTTTGCC	0.9	401(-)	TCTTTAAGAGG	1	1	1
259	76	chr3:51686075-51686672	597	1.75	239	aagaacattccatgct	1.63	275(-)	ggaagaatcaaca	0.27	274	catcgtgaaaa	1	1	1
260	76	chr7:38280619-38281373	754	1.56	386(-)	agaacaagcccttctg	4.27	286	tatttactttaaa	0.12	18	actcacaaaat	1	1	1
261	75	chr1:9061995-9062768	773	4.3	393	gggaacggaatgtctc	5.16	46	tgttgactcaagg	3.56	88	ccttgttaaaa	1	1	1
262	75	chr12:16588929-16589601	672	5.54	410(-)	GAAACAAGGTGTTCTT	6.18	226	tatttactcagtg	1.85	654(-)	catttatgagt	1	1	1
263	75	chr12:93905464-93906059	595	4.42	271(-)	tgtacagtgtgttcag	0.66	363	tgattacatttag	0	*		1	1	0
264	75	chr14:51230045-51230707	662	1.32	50	CAGCACAGCCCGTATA	4.1	491	TGTTTACCGTGTT	5.02	309	TCTCATAAAAA	1	1	1
265	75	chr14:85823294-85823973	679	7.12	328	AGGCACACtttgttct	4.27	328(-)	GTCTTTGTAAACA	4.15	390	gctcattaaat	1	1	1
266	75	chr14:88883849-88884487	638	0	*		3.12	368	tgtgtacatttgg	5.83	321	cctcataaaat	0	1	1
267	75	chr14:107254252-107254945	693	6.06	367(-)	tggacagaatgttctg	4.23	423	tgttgactttcag	0.12	538(-)	gttttatgaat	1	1	1
268	75	chr15:33115921-33116514	593	6.08	247(-)	GGAACAGTGTGCCCCT	0.67	215(-)	CCTACTGCAAACA	0	*		1	1	0
269	75	chr17:53808047-53808678	631	6.17	320	GAGAACACGATGTTTC	5.27	213	TGTTTACTTAAAT	3.06	3	CCTCTTAAAAA	1	1	1
270	75	chr18:6745894-6746571	677	6.6	322	GAGAACGGAATGTTCT	3.32	414(-)	cgaagggtcaata	0.72	514	tctgataaaac	1	1	1
271	75	chr19:5620990-5621738	748	8.66	476(-)	GGCACACACTGTTCCT	0	*		1.54	444(-)	GTTTTACAACA	1	0	1
272	75	chr2:7171767-7172443	676	1.7	478(-)	GGGCCATGGCGTACTG	7.6	289	tgtttacacaggc	0	*		1	1	0
273	75	chr2:43103343-43104019	676	3.84	589	gagtacatactgaact	3.04	241(-)	CCTACTGTAAATA	3.09	217(-)	TCTTTACAAGC	1	1	1
274	75	chr2:44329843-44330524	681	6.88	345	GAGGACAGGCCGTTCT	4.05	18(-)	ACCTATATAAACA	0.66	175	AATTGTAAAAA	1	1	1
275	75	chr2:56037638-56038264	626	4.56	298(-)	GGAACCTCCTGTGCTC	3.02	471	TATTTATTTTGCA	1.69	344(-)	GATTTACGTGC	1	1	1
276	75	chr2:102736774-102737543	769	3.7	536(-)	agtacatggtgtgcgc	5.35	141(-)	TGCTTAGTAAACA	3.78	128(-)	ATTTTACTAGG	1	1	1
277	75	chr2:195902824-195903411	587	8.22	253	AGGAACACGATGTCCT	7.14	253(-)	TACAGAGTAAACA	4.19	507	TCTTGTAAAAA	1	1	1
278	75	chr20:12011000-12011655	655	3.15	324(-)	TAAACATGCAGTTCTC	1.83	359(-)	TACTGAGCCAATA	3.78	196(-)	ATTTTACTAGC	1	1	1
279	75	chr20:39097305-39098050	745	2.4	384(-)	GTCACAAAATGTACTT	0.59	689(-)	CCTTGGGTGAACA	2.05	381	ACTTATAAAAT	1	1	1
280	75	chr22:26024351-26024979	628	1.14	559	AATAACAGCAGGTGCC	3.95	198	tgttgacagtgtg	0	*		1	1	0
281	75	chr22:47688084-47688802	718	6.62	579	GAGgactgtgtgtcct	2.66	296	TGTTTATTTTACT	0.23	702(-)	tatttaccAGT	1	1	1
282	75	chr3:24175004-24175847	843	3.09	351	GGGCACACCGTGGGCA	3.49	596	TGTTTACTTGCTC	0.81	567(-)	AATTTACTAGT	1	1	1
283	75	chr3:59526972-59527650	678	7.89	322	aggcacagcctgtacc	2.37	238	Tatttactcgtgt	2.16	448(-)	ATTTTATGGGA	1	1	1
284	75	chr3:117328867-117329484	617	7.05	278	tagaacaggatgtcct	4.36	214(-)	gaataagtcaata	1.02	327	ggttataaaac	1	1	1
285	75	chr3:183483100-183483699	599	8.55	293	GAGTACAGACTGTTCC	6.71	238	TGTTTACCCAGGA	0.9	397(-)	actttaggagg	1	1	1
286	75	chr3:187457103-187457862	759	7.49	213	GGGGACATTGTGTCCT	3.05	155(-)	ACGACAGTAAATA	0	*		1	1	0
287	75	chr4:87508255-87509015	760	1.41	144(-)	caaacgctgtgttctt	2.95	619	TATTTACAGATTT	1.37	234(-)	TTTTAAAGAGC	1	1	1
288	75	chr4:100939015-100939657	642	4.71	384(-)	tgaacactttgtcctt	4.34	233(-)	gtgaaagtcaaca	1.1	144(-)	attttatgaag	1	1	1
289	75	chr4:129765834-129766500	666	6.96	301	AAGAACTCCCTGTCCT	6.19	353(-)	ACTTGTGTAAACA	1.97	82	GCTTGTTAATA	1	1	1
290	75	chr4:142075104-142075804	700	5.05	431(-)	AGGTCATTCTGTCCTT	7.07	222(-)	CACAGAGTAAACA	2.77	371	TCTTATAAAAC	1	1	1
291	75	chr5:123991531-123992181	650	3.02	448(-)	GAGACACACTGCTCTG	0	*		5.83	78	GCTCATAAAAT	1	0	1
292	75	chr5:150849288-150850034	746	3.14	209	CAGGACTTCTTGTGCT	4.58	446	TATTTACCCATGA	6.07	197	GCTCATAAAAA	1	1	1
293	75	chr6:11288129-11288821	692	5.21	232(-)	AGAACATCCTGATCTT	4.45	359	TGTTTACCTTAAA	4.81	400	GCTCATAAAAG	1	1	1
294	75	chr7:81120725-81121422	697	0	*		4.28	302	TATTTACCTTCTT	0.42	349	TCTCttaaata	0	1	1
295	75	chr8:68722789-68723446	657	3.51	483(-)	TGAGCAAGCTGTTCTT	6.57	219	TGTTTACTTTTGC	3.09	294(-)	tcTTTACAAGC	1	1	1
296	75	chr9:112951203-112951813	610	3.89	401(-)	GAGACGTTCTGTGCCC	2.97	289	TGTTTACTTCCTC	2.29	85(-)	tgtttataagc	1	1	1
297	75	chr14:60435757-60436505	748	0	*		2.86	431	TGTGTACATAATG	0.66	144(-)	tttttaCAATt	0	1	1
298	75	chr2:67743196-67743879	683	2.48	342(-)	TGTACAAAGTGTTGCC	4.12	656	TGTTTACTGTAGC	2.05	224	ACTTATAAAAT	1	1	1
299	75	chr2:237733319-237733993	674	3.52	418(-)	AGGCCTGGCTGTCCTC	6.26	197(-)	AACAAAGTAAATA	0	*		1	1	0
300	75	chr9:110588062-110588713	651	3.23	300(-)	AGAAGGATGTGTTCCT	4.48	347	TGTTTGCATAGGC	0	*		1	1	0
301	75	chr1:117018868-117019479	611	8.16	303(-)	ggaacatgctgtgccc	0.27	539(-)	AAATGAGTCGACA	1.06	247(-)	TTTTTATTAGT	1	1	1
302	75	chr12:121737746-121738419	673	1.11	553	AAGCAAGGACTGTACC	2.79	323	TGTTTACATCATG	2.33	303	ACTTGTTAAAC	1	1	1
303	75	chr15:40682034-40682743	709	4.56	377	AGAAACACTTTGTTCC	1.87	256	TGTTGATTTTTGC	0.07	545	CCTGGTTAATC	1	1	0
304	75	chr4:164030950-164031553	603	5.95	312(-)	AGAACATACAGTACTT	3.18	284	TATTTATTTAGGC	0.42	138	GCTTTTAAAAT	1	1	1
305	75	chr6:134951402-134952089	687	2.21	337(-)	AGTTCACGCTGATCTT	6.33	52(-)	CCCAGAGTAAATA	0.85	129	TCTCATCAAAA	1	1	1
306	75	chr7:113054549-113055181	632	2.15	2	GGGCACTTTCTGTTTA	6.51	301	TATTTACTTAGTA	1.94	237(-)	ATTTAACAAGT	1	1	1
307	75	chr4:185714100-185714833	733	4.9	243(-)	GTTACATAGTGTTCCC	2.21	226	TGGTTACATAGTG	2.09	454(-)	GGTTTCCGAGG	1	1	1
308	75	chr6:57838206-57838936	730	5.07	135(-)	gtcacactgtgTTCTT	3.02	491(-)	agaacagtcaaca	2.38	132	TCTTATAAAAT	1	1	1
309	74	chr1:79332522-79333208	686	8.68	291	aggaacacactgtacc	3.04	338(-)	acaaaagtacaca	0	*		1	1	0
310	74	chr1:184591251-184591922	671	2.59	375(-)	GGATCATGGAGTACTG	0.7	324	TGTGTGCACAGCT	0.12	541	CCTCAGAAACT	1	1	1
311	74	chr10:112896773-112897512	739	4.5	183	GAGCCCACTCTGTGCC	6.82	556	TATTTACTTAGCC	1.73	659(-)	tatgtacgagg	1	1	1
312	74	chr12:20853793-20854515	722	5.99	19(-)	TGTACATTATGTTCCC	7.7	481	TGTTTACTTTGCC	0.74	220	TCGCATAAAAA	1	1	1
313	74	chr12:46543609-46544261	652	0.36	129(-)	aatacatgctgtcatg	2.14	514	tatttaccaaagt	2.4	241	tcccataaaaa	1	1	1
314	74	chr12:64993870-64994561	691	0	*		4.36	352	TGTTTACTCGGTA	3.16	320	ACTCATTAAAC	0	1	1
315	74	chr12:80425368-80426125	757	7.86	94	GAGAACAGAATGTACT	6.42	458(-)	TGTAAAGTAAACA	0.65	587	CCTTTTAAAAA	1	1	1
316	74	chr13:45423341-45424077	736	8.76	423	GAGAACACCATGTTCC	0.69	232(-)	ATATAAATCAACA	0.42	510(-)	ATTTTACAATT	1	1	1
317	74	chr13:111489785-111490716	931	7.64	499(-)	agtacactgtgtccct	5.34	612(-)	acctgagtcaata	0.63	65	tgtcataaata	1	1	1
318	74	chr16:77392850-77393454	604	0.26	38	GATTACTTCCTGTGCA	6.76	289(-)	GCCTAAGTCAACA	0.47	187(-)	GTTTAAAGAGA	1	1	1
319	74	chr17:49665344-49665974	630	0	*		3.35	363(-)	gcctagataaaca	0.91	245(-)	tttttccaagg	0	1	1
320	74	chr19:18487681-18488325	644	0.74	495	aagaccagcctgggca	1.09	280(-)	tgaaatgaaaaca	0	*		1	1	0
321	74	chr2:183959413-183960094	681	2.41	166	GAGAACACTAAGTATA	5.14	645	TATTTACTTTATA	3.44	169(-)	TATTTATGAGA	1	1	1
322	74	chr20:53601480-53602105	625	9.08	305(-)	AGAACACACTGTTCCT	5.13	558	TATTTACTTAATT	1.06	289(-)	TTTTTACAACT	1	1	1
323	74	chr21:42897937-42898936	999	1.4	953(-)	GGAACACTGATTCCTG	5.68	458(-)	TCATATGTAAATA	1.18	516	GGTTGTAAAAG	1	1	1
324	74	chr3:37335083-37335722	639	2.99	320(-)	tgtacagcatgttact	2.35	359	tatttgcatatcc	2.62	396	ccctgtaaaaa	1	1	1
325	74	chr3:102296086-102296723	637	3.54	353(-)	GGTACAAGATGATCCT	0.7	362(-)	TCCTTAATAAATA	2.59	212	GCTAATAAAAC	1	1	1
326	74	chr3:131986286-131986945	659	6.11	320(-)	aagacacagtgttctc	1.94	440	TGTTCACCCAGGC	1.73	25(-)	TACTTacgagc	1	1	1
327	74	chr3:152103453-152104171	718	2.46	291	AGGAACATTCAGTGAT	5.16	287(-)	CCTTGAGTCAACA	1.35	612(-)	TTTTTATGAAC	1	1	1
328	74	chr3:175202386-175203004	618	3.12	293(-)	GTTACTTGCTGTTCTT	2.7	312	TGTGTACACTAGT	1.16	7	CCCAGTAAAAT	1	1	1
329	74	chr4:38622655-38623955	1300	7.74	952	CAGAACACGGTGTCCT	4.13	191	TATTTACTCATAT	1.25	629	gcctgtaaaca	1	1	1
330	74	chr4:143834091-143834705	614	6.73	309	AAGTACAGTTTGTACC	0	*		0.83	294(-)	AGTTTATTAGC	1	0	1
331	74	chr6:24734277-24734906	629	2.31	261	aagatctggaagttcc	2.62	238(-)	aacaaaataaata	0	*		1	1	0
332	74	chr9:71962410-71963063	653	4.61	159	gaggactttttgtacc	2.87	413	TGTTTCCTTTGCC	0.69	541(-)	TTTTTCTGAGA	1	1	1
333	74	chr9:76194760-76195463	703	0.66	430	AGGTACTAGATGATCT	5.25	492	TGTTTACAAAGCT	3.82	432(-)	GTTTTATAAGG	1	1	1
334	74	chr9:135099785-135100478	693	5.74	330	gagcacactctgtctc	5.12	152	tgttgacattata	0.71	9	catcataaaga	1	1	1
335	74	chr15:27643623-27644308	685	2.57	299(-)	TGGCCAACGTGTACCT	2.4	380(-)	TCAGAGGTAAACA	4.7	549(-)	TGTTTATGAGC	1	1	1
336	74	chr15:69886751-69887427	676	3.58	342(-)	ATCACAGGCTGTTCTA	6.76	132	TGTTGACTTAGCC	0	*		1	1	0
337	74	chr15:84599418-84600058	640	4.79	177	AGGAACAGTGTGTTGC	3.24	301	TATTTACCCAAAG	2.19	384(-)	CTTTTATGGGG	1	1	1
338	74	chr17:80110279-80110966	687	7.66	354(-)	AGCACACCCTGTCCCC	0.83	70(-)	GCCTGGGTCAACC	0	*		1	1	0
339	74	chr2:221063383-221064079	696	3.45	325(-)	GACACAGGCAGTTCTG	2.63	263	TGTTTATTCAGAT	2.85	681(-)	ACTTTACAAGG	1	1	1
340	74	chr5:148221034-148221695	661	2.98	552(-)	tgagctccctgttcct	0.52	270	tgtttgttttggt	3.82	299(-)	gttttataagg	1	1	1
341	74	chr1:100951295-100952029	734	0.1	545(-)	AGAACGTTTTATTCTC	5.83	464	TATTTACCTTGCA	0	*		0	1	0
342	74	chr11:80493552-80494158	606	5.16	315(-)	GGAACACAGGGTCCCT	2.21	278(-)	TTATCTGTAAATA	0	*		1	1	0
343	74	chr19:51353866-51354516	650	4.26	228	aggaacatattgtatc	3.04	264(-)	ttgacagtaaaca	0	*		1	1	0
344	74	chr4:95601200-95602060	860	3.04	336(-)	GGTACGTCATGTGCAC	2.09	685	TGTGTACCTTAGT	5.83	367(-)	ATTTTATGAGC	1	1	1
345	74	chr5:16776557-16777145	588	7.39	266	AAGAACAGACAGTTCT	0	*		1.98	155	TGTCATAAAAT	1	0	1
346	74	chr6:36317027-36317721	694	4.73	259	agctacagggtgttcc	5.67	279	tatttacttaccc	2.96	135(-)	attttaccagc	1	1	1
347	74	chr2:223660718-223661879	1161	5.19	959	gggagctgactgttcc	2.2	757(-)	GCAGAAGTCAACA	0.02	898	tgttgtaaaca	1	1	0
348	74	chr3:186689172-186689883	711	3.73	131	GACCACAGCCTGTACT	2.91	361(-)	AGATGAGCAAACA	0	*		1	1	0
349	73	chr1:33232696-33233447	751	0.76	501	GGGGGCTGTGTGTGTT	4.14	156	TATTTACTATGGG	1.75	295(-)	TGTTTACGTGC	1	1	1
350	73	chr1:156186229-156186679	450	1.64	1	GCTGACACGCTGTCCT	0	*		0	*		1	0	0
351	73	chr1:8472345-8473054	709	2.59	446	CAGAACAGGAAGGACC	2.77	366(-)	AGAAAAATAAACA	1.03	378	TCTTATAAATA	1	1	1
352	73	chr1:184391929-184392529	600	2.66	290(-)	gggacaatgagttgtt	6.19	262	tgtttacttaatg	0.6	348(-)	ggtttatgata	1	1	1
353	73	chr1:224464647-224465500	853	4.89	333	TAGCACACAGTGTGCA	5.25	668(-)	AAATAAGTAAATA	2.37	54(-)	GTTTTATGACA	1	1	1
354	73	chr10:63697040-63697718	678	0.08	326(-)	ATTTCTTTGTGTTCCT	1.8	401(-)	GCTAATGTAATCA	0.06	132(-)	GATTTATGATT	0	1	0
355	73	chr11:111176039-111176806	767	8.64	289	AAGAACACAGTGTCCT	4.06	406	TGTTTACTGATTA	1.76	202(-)	GTTTAAGGAGG	1	1	1
356	73	chr12:46839120-46839819	699	5.17	345	TAGAACATTTTGTACT	4.27	372(-)	TTGTGTGTAAATA	0	*		1	1	0
357	73	chr12:80713838-80714450	612	2	291	AAGTACATTTTGTGAT	6.15	279	TGTTTACTTTATA	0	*		1	1	0
358	73	chr12:115762751-115763422	671	5.47	135	AAGGGCACAATGTTCC	5.43	446	TATTTACACATGA	0	*		1	1	0
359	73	chr12:116267749-116268420	671	0.45	369	tgccacactgtcttcc	4.07	311(-)	ctttgagtaaata	0	*		1	1	0
360	73	chr14:29418699-29419259	560	2.05	213	gagaattgtctgttca	0.2	403	tatttaattagat	1.76	254(-)	ttttaatgggg	1	1	1
361	73	chr14:63267199-63267842	643	0	*		4.94	292(-)	CAGAGTGTAAATA	1.34	347(-)	TTTTTATGAAG	0	1	1
362	73	chr16:77448599-77449232	633	6.46	249(-)	GGCACATAATGTGCTC	3.06	389	TATTGACAATGCT	0	*		1	1	0
363	73	chr17:78042225-78042944	719	2.02	406	aagaaccgaatgctcc	3.55	108	TATTGACCTTGAG	0	*		1	1	0
364	73	chr17:80091863-80092497	634	8.83	286	AAGAACAGCATGTTCC	2.03	279(-)	TTGAATGCAAACA	0	*		1	1	0
365	73	chr18:50760908-50761554	646	2.12	286	AGTAACAATTTGTTCT	2.38	188	TGCTTACTCTGGA	3.66	369	CCTTGTAAATA	1	1	1
366	73	chr19:6350559-6351193	634	0.54	614	gagaccatcctggcca	4.45	291(-)	TGCTCAGTAAATA	0	*		1	1	0
367	73	chr3:104859686-104860367	681	4.3	298	AAGAACAATTTGTTCA	6.83	430	TGTTTACCTAGCT	0.4	161(-)	TATTAATAAGC	1	1	1
368	73	chr3:170585219-170585867	648	0	*		4.45	266(-)	TCCTATGTACACA	1.19	344(-)	GATTTACAGGG	0	1	1
369	73	chr4:1205484-1206104	620	1.1	108	AAGGATTCATTGTCCT	4.29	254(-)	AGCTAAGCAAACA	3.96	337(-)	GCTTAACGAGG	1	1	1
370	73	chr5:17077781-17078436	655	5.25	349	AGGATCAGTTTGTTCC	5.3	264	TGTTGACTTACTA	2.63	234	TCTCATAAAGT	1	1	1
371	73	chr5:122733080-122733745	665	6.66	234	AAGAACACCAAGTTCT	7.43	288(-)	GACAAAGTAAACA	1.62	294	CCTGATAAAAA	1	1	1
372	73	chr5:147521131-147521744	613	8.25	285(-)	AGGACATCCTGTTCTT	4.39	355(-)	TTTTAAGTAAATA	0	*		1	1	0
373	73	chr6:146289779-146290440	661	3.04	325(-)	CAAACACTGTGTTCTC	2.82	231(-)	TACTAAGTAATCA	1.33	61(-)	attttacagga	1	1	1
374	73	chr8:90731893-90732593	700	6.68	176	AAGAACATGTTGTACC	2.05	515	TATTTATTTATGC	4.15	238(-)	ATTTAATGAGC	1	1	1
375	73	chr8:102435759-102436684	925	8.8	877	GGGAACAGCATGTCCC	0.88	296	TGTTTACTGCGAA	1.05	332(-)	TTTTTATAGGG	1	1	1
376	73	chr8:108429896-108430498	602	4.1	234	GGGGACAGGGTTTCCC	4.46	293(-)	AGTAAGGTAAATA	4.19	256	TCTTGTAAAAA	1	1	1
377	73	chr1:205672072-205672702	630	0.14	268(-)	AAAACAATATCTTCTG	3.82	288	TGTTTACCTGGTC	1.06	585(-)	GTTCTACAAGG	1	1	1
378	73	chr17:74170073-74170694	621	4.39	132(-)	AGGACACACTGTGGCC	1.99	263	TGTGTACAGAGCT	0	*		1	1	0
379	73	chr4:98378291-98378931	640	0	*		6.22	272(-)	ctcagtgtaaaca	2.09	328(-)	atttaactagg	0	1	1
380	73	chr7:130969371-130970023	652	6.83	312(-)	AGAACGCTCTGTCCTT	0.81	385(-)	TCTTGAGAAAACA	0	*		1	1	0
381	73	chrX:11482327-11483077	750	8.11	292	AGGCACAGGATGTTCC	4.24	9	TATTTACAAAGCT	0	*		1	1	0
382	73	chr12:103766777-103767457	680	3.17	467	AAGAACACTGTGGTTT	3.07	204(-)	AGAACAGTAAATA	1.05	502(-)	GTTTTAGAAGC	1	1	1
383	73	chr11:26868754-26869452	698	2.81	350(-)	TGAACTCTTTGTGCTT	2.56	262(-)	TATAGTGCAAACA	0.5	19(-)	GTTTTACTGGA	1	1	1
384	73	chr12:92112001-92112654	653	6.16	203(-)	AGAACAAGATGTACCT	0.6	145	TCTTTACATTCAG	2.38	553(-)	attttacaggg	1	1	1
385	73	chr16:16134867-16135609	742	4.02	140(-)	tgcccaggctgttctc	1.64	335	TATTTATTCATCT	0.45	256(-)	ATTTTCTGAGA	1	1	1
386	73	chr19:51392811-51393543	732	1.68	264	cagaacacactggatt	0	*		1.68	397(-)	agtttaggagg	1	0	1
387	73	chr2:1690504-1691187	683	0.89	6	GAGCACCGTGGGTCCT	1.84	314(-)	TGAAAAATCAACA	3.19	292(-)	TTTTTACCAGG	1	1	1
388	73	chr7:89856523-89857227	704	5.36	303(-)	GGTACTGAATGTGCTT	3.3	654(-)	ttctcagtaaata	3.78	318	GCTAGTAAAAT	1	1	1
389	73	chr14:90038836-90040017	1181	1.84	1077	AGGAAGAGAATGGCCT	4.1	175	TGTTTACAAAGAT	1.66	195	GCTGGTTAAAC	1	1	1
390	73	chr8:49561632-49562382	750	2.63	154(-)	AGGCGAGGCTGTTCCT	0.35	722	TAATTACACAATA	2.62	277(-)	TTTTTACAGGG	1	1	1
391	73	chr9:14027063-14027815	752	5.85	282(-)	GGAACACCGAGTGCTG	0.75	429	TATTTATATTCAA	3.45	629(-)	TTTTTATGGGC	1	1	1
392	73	chrX:2596537-2597183	646	4.27	113	CAGCACTCTGTGTCCA	2	340(-)	GGATAAATCAACA	0	*		1	1	0
393	73	chrX:108297487-108297939	452	2.55	382	aggaacaacgggtacc	1.5	429(-)	caaaatgtaaaga	0	*		1	1	0
394	72	chr10:45558904-45559562	658	4.47	354	GAGAACACTGCGGCCC	1.79	348(-)	GCCTGAGTCAAGA	1.55	219	CCCAGTAAAAC	1	1	1
395	72	chr14:98770840-98771457	617	5.56	259(-)	gacacattctgttctc	6.61	293	tgtttacataagc	2.19	210	tcttgtaaagc	1	1	1
396	72	chr16:54543126-54543769	643	3.99	265(-)	GGGTCAGTTTGTTCTC	6.61	292	TGTTTACATTTCC	1.27	56(-)	ACTTTATAAGG	1	1	1
397	72	chr16:54679199-54679952	753	1.8	274(-)	AGAGGAGCATGTTCCC	6.39	247(-)	TGCAGTGTCAACA	2.59	573(-)	GTTTTATTAGG	1	1	1
398	72	chr16:67495586-67496367	781	8.05	254	AGGAACACCTTGTCCC	0	*		0	*		1	0	0
399	72	chr17:71071829-71072478	649	5.12	311	cagaacaccttgtaca	1.05	575(-)	AAATAGGCAAATA	2.38	270	tcttataaaat	1	1	1
400	72	chr17:71423213-71423930	717	0	*		7.44	317	tgtttacttagtg	5.02	6	tctcataaaaa	0	1	1
401	72	chr18:8079994-8080594	600	1.33	429(-)	AAAAGGTACTGTTCCT	6.22	213(-)	CAAAATGTAAACA	0.81	375(-)	GTTTTAAAAGC	1	1	1
402	72	chr2:13120383-13120993	610	5.56	213	CAGAACAGCAAGTGCC	1.09	278(-)	GGCAAGGTCAAGA	2.87	393(-)	TCTTTATGAGA	1	1	1
403	72	chr2:192796838-192797529	691	2.74	290(-)	GATGCACAGTGTTCCT	2	294	TGTGTACCTAATG	0.52	357(-)	TGTTTATGACT	1	1	1
404	72	chr2:216700131-216700863	732	3.71	343(-)	GAGACTACGTGTTCTT	3.49	237	TATTTACCTAAAG	0.67	498(-)	GTTTCATGAGT	1	1	1
405	72	chr20:32840346-32841082	736	3.92	301(-)	agtgcattgtgtccct	0	*		2.18	369(-)	tgttaacaagg	1	0	1
406	72	chr6:75463477-75464152	675	2.06	314(-)	GAGTCAACATGTTCCC	4.98	307(-)	ACTAGAGTCAACA	2.87	486	CATCATAAAAA	1	1	1
407	72	chr8:522675-523325	650	4.05	308(-)	GTCACATAATGTTCCC	0.95	487(-)	aaatGtgtaaact	1.98	239	GCTTATTAAAA	1	1	1
408	72	chr9:87513011-87513613	602	3.4	285	AAGCAGACCTTGTTCT	3.17	313(-)	TACTATGTACATA	2.4	193(-)	AGTTTACTAGC	1	1	1
409	72	chrX:69168179-69168827	648	6.89	297(-)	AGCACATACTGTGCTT	3.03	239	TGTTTGCTTACTC	0	*		1	1	0
410	72	chr10:14613910-14614572	662	1.36	295(-)	AAAACAAACCGTACCA	4.08	275(-)	GCCAGAGCAAACA	0	*		1	1	0
411	72	chr16:78506689-78507388	699	5.63	326(-)	ggaacacagtgttgct	3.07	345	tgtttgctttgag	0.45	13	tctcaaaaaaa	1	1	1
412	72	chr19:3336593-3337364	771	6.92	316	GAGGACACGTTGTACC	0.98	421(-)	CGCTCTGCCAACA	0	*		1	1	0
413	72	chr2:180438793-180439469	676	2.34	411	AGGAGCAGCGTGGGCT	4.11	326(-)	GCCAGTGCAAACA	3.3	315(-)	TTTTTAGGAGC	1	1	1
414	72	chr3:58135823-58136562	739	2.85	560	cagaactcgctgggcc	6.71	324	tgtttaccttgct	1.47	492(-)	tatttaagagg	1	1	1
415	72	chr9:23598905-23599528	623	0.16	70	GGGGACCGGTGGtcct	3.26	405(-)	tCGTAAGCAAACA	0	*		1	1	0
416	72	chr10:61751290-61752011	721	6.78	317	AGGAACTGTCTGTACT	0.8	621(-)	TATAGAGTAAACT	4.7	315(-)	TGTTTATGAGG	1	1	1
417	72	chr10:76720256-76720871	615	0.83	205(-)	tgatcattctgagccc	3.79	291(-)	gcacaagtaaaca	2.55	265(-)	gttttatggga	1	1	1
418	72	chr12:102736254-102736870	616	3.43	347(-)	AATACACACAGTCCTT	3.99	301	TGTTTACAGTACT	0.47	381(-)	GTTTAAAGAGA	1	1	1
419	72	chr13:43498317-43498940	623	5.59	295(-)	AGCACACGCAGTTCTG	1.99	275(-)	gccAAAATCAATA	2.27	241	tcttgttaaat	1	1	1
420	72	chr2:69901293-69901959	666	5.29	322	GGGAACACACTGTGAC	2.03	378	TATTTGCTTTTGT	0	*		1	1	0
421	72	chr3:190427321-190427959	638	2.42	384(-)	AGTTCTTGGTGTTCTG	3.18	468	TATTTACTGAGAT	0.43	323	CATTGTAAACT	1	1	1
422	72	chr4:152074650-152075303	653	5.12	263	CAGTACTGAATGTTCT	1.66	295(-)	CCCTTTATAAACA	0.69	484(-)	tttttctgaga	1	1	1
423	72	chr7:144087499-144088175	676	5.94	301(-)	agtacTGTCTGTGCCT	2.01	512	TGTTGACTAATAA	4.78	648	TCTCATAAAAT	1	1	1
424	71	chr1:86000172-86000779	607	4.78	260	CAGAACTGAATGTCCA	6.47	238	TGTTGACTCAGGA	0	*		1	1	0
425	71	chr1:108325072-108325679	607	3.16	281(-)	AGAACAATGTGTATTC	3.32	237(-)	GCCAAAGCAAATA	0	*		1	1	0
426	71	chr10:120012852-120013472	620	3.01	306(-)	GAGACTTACAGTTCCC	5.17	173	TATTTACTCATTC	1.61	354(-)	TTTTAAGGAGC	1	1	1
427	71	chr11:20532303-20532920	617	2.66	561(-)	GAAACAGTGTGGTCTG	2.13	263	TGTGTACCCAAGC	4.78	286(-)	ATTTTATGAGA	1	1	1
428	71	chr11:111008508-111009156	648	1.62	332(-)	gtttcactgtgtgctt	0	*		1.63	433	gcccataaatt	1	0	1
429	71	chr15:63191084-63191755	671	7.26	302	GGGCACACCGTGTGCT	0	*		1.76	304(-)	TTTTAATGGGG	1	0	1
430	71	chr15:63357951-63358572	621	7.73	287(-)	GGCACACACTGTGCTT	4.23	372	TATTGACATTTTA	0	*		1	1	0
431	71	chr18:56722010-56722660	650	6.99	391(-)	AGGACACTGAGTTCTT	3.5	322	TATTTACTCGGGT	3.26	210(-)	GATTTATGAGT	1	1	1
432	71	chr2:15424564-15425229	665	3.71	356(-)	AGAACAGGCAGCACCT	2.92	324(-)	AGTAAAGCAAACA	1.97	274(-)	TATTAACAAGG	1	1	1
433	71	chr2:24762793-24763419	626	0.17	526	gagaactggctttttt	2.07	330	TGTGTACCTAATA	0.45	554(-)	tttttttgaga	1	1	1
434	71	chr2:40340963-40341629	666	7.88	273	GAGAACAGTATGTACT	4.37	554	TGTTTGCATAGGG	0	*		1	1	0
435	71	chr2:162940999-162941576	577	0.47	563(-)	agaacttggagttgtg	2.31	185(-)	accaatctaaaca	3.41	503	tctcataaact	1	1	1
436	71	chr2:177349431-177350044	613	0.44	344(-)	AAAAGAGAGTGTACAC	2.69	345(-)	GAGAGTGTACACA	0.43	254	GCTTGTAATAT	1	1	1
437	71	chr2:179774219-179775032	813	6.35	299	AAGAACACTGTGACCC	2.18	202	TATTTACCATACC	0.75	787(-)	GTTTAATAAGT	1	1	1
438	71	chr2:181232607-181233369	762	0.99	327	AGGTGCAAGTTGTACT	1.88	218	TATTGGCACTGGT	2.44	584	ACTTATAAAAC	1	1	1
439	71	chr20:32851782-32852462	680	5.68	302(-)	agtacatactgtacta	7.17	281(-)	aactgtgtaaaca	2.82	667	tcttgtaaaca	1	1	1
440	71	chr20:52256197-52256855	658	0	*		5.19	295	TATTTACATTCTG	2.77	266(-)	atttaatgagt	0	1	1
441	71	chr22:19594778-19595547	769	7.25	298	GAGCACAGGATGTGCC	3.09	279	TGTTTGCTTTTGG	6.07	648(-)	TTTTTATGAGC	1	1	1
442	71	chr3:30559636-30560300	664	5.45	243	AGGCACATTCCGTGCC	2.97	336(-)	TGCAAAATCAACA	0	*		1	1	0
443	71	chr3:195748469-195749147	678	4.8	389(-)	ggcacgagctgttcca	4.11	267	tatttacccaatg	0.52	223(-)	tttttacaaag	1	1	1
444	71	chr4:102177315-102177992	677	1.47	317(-)	GTAACTACATGTACTT	2.03	285(-)	GAAATGGTAAATA	2.49	562(-)	TGTTTACAAGT	1	1	1
445	71	chr4:159717484-159718104	620	6.11	317(-)	AGGACAGTGAGTACTT	2.23	238	TATTTATCTTGGC	0	*		1	1	0
446	71	chr4:186271286-186271904	618	2.14	388	AAGTACATACAGAACT	5.31	290(-)	AGATGTGTAAATA	0	*		1	1	0
447	71	chr6:51567636-51568202	566	0.66	256(-)	tatacagagtgctcca	0.7	435	TGTTTTCATTATA	0	*		1	1	0
448	71	chr6:116380629-116381286	657	2.43	295(-)	TGTACATACTGTAATT	2.88	246	TGTTTATTTTGAA	0	*		1	1	0
449	71	chr6:134341181-134341865	684	5.47	267(-)	AGAACAGCAAGTACTT	4.1	282	TATTTACACAAAG	2.44	401	CCTAATAAAAA	1	1	1
450	71	chr6:161375143-161375790	647	4.3	363(-)	Ggcactggctgctccc	5.7	272	tgtttacctatgt	0	*		1	1	0
451	71	chr7:13938825-13939521	696	0.43	275(-)	AATAGACAATGTTCTA	5.33	287(-)	AGGAAAGTCAACA	0	*		1	1	0
452	71	chr7:87932672-87933323	651	4.87	335(-)	AGAATAGTGTGTTCTT	2.74	491	TATTTATTTAGTT	0.5	286	CCTAGTTAATT	1	1	1
453	71	chr7:99424775-99425421	646	6.32	290	aggcacagggagtcct	2.83	313	tgtttacctggag	0	*		1	1	0
454	71	chr7:131785170-131785775	605	2.71	279	AAGGACAGTTCCTTCT	6.56	275(-)	TACAAGGTAAACA	0.67	269(-)	TTTATACAAGG	1	1	1
455	71	chr8:30533080-30533696	616	3.63	363(-)	tggtcatcctGTGCTT	0.76	340(-)	attttagtcaata	2.2	487(-)	ATTTTACAACG	1	1	1
456	71	chr8:75089725-75090409	684	5.97	335(-)	AGAACTTCATGTTCTC	2.5	193(-)	CCTCAAGTCAACA	0.85	534(-)	TATTTATTAGG	1	1	1
457	71	chr8:81657896-81658546	650	2.94	221(-)	GGAACAAGCAGGCCCT	4.49	452	tatttacccaagc	2.38	412	tcttataaaat	1	1	1
458	71	chr9:112003360-112004029	669	1.75	98	gagatcacttagtcca	2.8	437	TATTTACATGGAC	3.34	387(-)	TTTTAATGAGA	1	1	1
459	71	chrX:12106294-12107018	724	2.53	387	AAGAATGGCATGTTCC	2.05	407	TGTTTACCAAAAG	2.38	336	gcctgtaaaat	1	1	1
460	71	chr10:79065325-79066022	697	1.72	236(-)	TGTAAATTCTGTCCCC	1.63	340	tatttattttctc	3.47	390(-)	ggtttatgagt	1	1	1
461	71	chr8:71863509-71864096	587	3.23	307	GAGGACACTGTATTCA	6.69	240	TATTTACATTGCA	0	*		1	1	0
462	71	chr14:35872904-35873542	638	6.78	351(-)	GGAACGCCCTGTACTT	0	*		1.5	240(-)	TTATTATGAGC	1	0	1
463	71	chr1:9613658-9614320	662	5.33	250(-)	TGCACACCCTGTACCG	5.13	584	tatttactttttt	0.45	601(-)	tttttttgaga	1	1	1
464	71	chr3:14337200-14337823	623	2.89	294(-)	agaaccttcagtccct	6.18	201(-)	tataatgtaaaca	0.39	432(-)	gatttatgata	1	1	1
465	71	chr3:74692672-74693321	649	8.61	350	GGGAACAGGATGTTCT	3.82	290	TGTTTATTCAGGG	1.89	166(-)	GTTTTCTGAGG	1	1	1
466	71	chr7:34237920-34238570	650	6.89	278	aagtacactcTGTTCA	1.75	353	TATTTATATACTA	0.48	141	GCTCATAAGAG	1	1	1
467	71	chr8:85742559-85743198	639	6.34	286(-)	tgcacagtatgttcct	4.88	241(-)	tgccaagtaaaca	2.56	367(-)	AATTAATGAGG	1	1	1
468	71	chr17:31149479-31149970	491	1.6	295	AGGCCCGGGGCGTCCC	1.49	459	tgtatacatatgt	0	*		1	1	0
469	71	chr19:48564530-48565231	701	2.95	68(-)	ggcagatactgtgcta	2.33	333	tatttgcccagga	0.59	92(-)	tattaacaagt	1	1	1
470	71	chr9:106028213-106028912	699	2.89	365	GGGaacacactcaacc	2.78	271	tatttacaccgtg	1.85	286	actcataaatg	1	1	1
471	70	chr1:121288676-121289648	972	1.14	457(-)	gagacAGTCAGTCACT	6.23	308(-)	aagtaagtaaaca	4.49	657(-)	TATTTATGAGC	1	1	1
472	70	chr1:95835752-95836451	699	6.68	396(-)	TGCACATTCTGTTCTC	0	*		0	*		1	0	0
473	70	chr10:34188422-34189070	648	5.13	291	AAGTGCACTATGTTCC	7.7	287(-)	GGCAAAGTAAACA	1.3	541	GCTCCTAAAGC	1	1	1
474	70	chr10:105711456-105712172	716	1.77	384(-)	GGAACATAGGCTTCCT	3.9	330(-)	CACATTGTAAATA	0.45	320	CATTGTAAATA	1	1	1
475	70	chr10:114121919-114122649	730	1.08	637(-)	ATTACAACATGTTCAT	3.06	427	TGTTGACCCTAAG	0.68	601(-)	TTTTTAGGGGG	1	1	1
476	70	chr11:94578745-94579384	639	0.56	616(-)	tgaattagctgtcctt	7.19	280(-)	CACTGAGTAAACA	1.74	438(-)	TTCTTATGAGG	1	1	1
477	70	chr11:129513014-129513595	581	1	123	GAGGGCACGCTGCCCA	1.85	305	TGTTTGCTGAGTC	0	*		1	1	0
478	70	chr12:110119870-110120691	821	1.97	529(-)	gtaccactgtgtgctt	4.29	385	tatttacataaat	1.06	470(-)	tttttattagt	1	1	1
479	70	chr13:33558817-33559501	684	3.5	333	gggcacaggcacttct	5.56	447(-)	tgaaATGTAAATA	4.49	15	gctcataaata	1	1	1
480	70	chr14:82853954-82854611	657	5.84	313	gagtacagaatgtaca	2.21	338(-)	acaaaggcaaaca	3.32	408(-)	atttaacaagc	1	1	1
481	70	chr15:86558233-86558864	631	0.69	231(-)	ATCACTCACAGTGCTT	5.37	322(-)	GCCACAGTAAACA	0.42	572(-)	ATTTTACAATT	1	1	1
482	70	chr16:20715485-20716126	641	4.44	309	GAGAACACACAGGCCC	5.11	362(-)	TCTAGAGTCAACA	3.81	323	CCTTGTAAATC	1	1	1
483	70	chr17:41136329-41136976	647	4.04	77(-)	ggttcaagctgttctg	1.08	320	TGTTTGCCCACAC	0	*		1	1	0
484	70	chr18:39331172-39331839	667	6.23	292	GAGAACAAAGTGTCCT	0.64	233	TATTGATACAGAG	0.67	419(-)	TTTTTTCAAGG	1	1	1
485	70	chr18:64542170-64542811	641	3.67	276(-)	aggacaaaatgatctt	6.79	329(-)	GGCTATGTCAACA	3.76	440(-)	CTTTTACGGGG	1	1	1
486	70	chr19:8439010-8439665	655	7.04	237	CAGAACACtttgttct	3.8	356(-)	GTCCATGTAAACA	0	*		1	1	0
487	70	chr19:57873759-57874438	679	5.29	257(-)	GGCACAAAATGTCCTG	3.12	224(-)	CCCTGTGTACATA	2.38	133	CCCTGTAAAAT	1	1	1
488	70	chr2:212273111-212273744	633	4.47	278(-)	AGCACAAGTTGTTCTT	0.01	346	TATTTGCCAAGCT	1.38	302(-)	TATTTACTAGA	1	0	1
489	70	chr22:43016721-43017528	807	1.79	426(-)	TGTACAAAATGTGCAG	0.69	527	tgttgccccagct	5.24	378	CCTTGTAAAAA	1	1	1
490	70	chr22:45586249-45586943	694	4.55	288	AAGTACAGCATGTTAC	4.14	314(-)	ACCACAGTCAACA	0.45	329(-)	TATTTACAATG	1	1	1
491	70	chr3:9183925-9184565	640	4.01	387(-)	GGTTCTttctgttccc	0.62	150(-)	CCCTTTGTAGACA	1.07	345(-)	TGTTTATTAGC	1	1	1
492	70	chr3:14270284-14271033	749	0.94	467(-)	agtacatggagaactg	5.74	144(-)	ctctaggtaaaca	0.86	260	tcccgttaatc	1	1	1
493	70	chr3:72355917-72356573	656	1.82	405	GAGGCCAGGGTCTCCT	4.35	253(-)	ACTTAAGTCAATA	0	*		1	1	0
494	70	chr3:114508415-114509069	654	1.04	375(-)	GAAACATGATGTAATT	6.51	392(-)	ATCTAAGTAAACA	1.07	359(-)	GGTTTATAAGT	1	1	1
495	70	chr3:122471250-122471958	708	4.68	300	AAGAACAGGACGTTTC	0.61	95	TAATTACCCAGTT	0	*		1	1	0
496	70	chr4:83169550-83170150	600	8.07	271	GAGCACAGGATGTTCC	0	*		0	*		1	0	0
497	70	chr5:114037945-114038934	989	1.59	32	atgaactgtcagatcc	3.24	68	tATTTACTGAAGC	5.25	727(-)	TTTTTACAAGC	1	1	1
498	70	chr6:105774027-105775002	975	1.88	199	AAGTGCACTGTGCTCT	1.36	324(-)	TCCAAGGAAAACA	3.06	936(-)	TTTTTAAGAGC	1	1	1
499	70	chr6:106879121-106879752	631	2.71	356(-)	AAATCACTGTGTTCTG	4.07	360	TATTGACTTAATT	0	*		1	1	0
500	70	chr6:111251907-111252598	691	2.03	328(-)	GGAACAAAAGGTTCAT	0	*		4.19	532	tcttgtaaaaa	1	0	1
501	70	chr6:168151571-168152254	683	0	*		1.64	377	TGTTGCCTCAGGA	0	*		0	1	0
502	70	chr7:2900171-2900825	654	3.21	232(-)	tgcacacagcgtactg	1.75	435(-)	ttgagagcaaaca	0	*		1	1	0
503	70	chr7:3559675-3560324	649	6.15	287	aagaacatcctgtgca	2.4	309	tgtttgctctaTT	0.32	613	TCTCCTTAAAT	1	1	1
504	70	chr7:6068124-6068779	655	1.06	455(-)	GGTCCAGTCTGTGTTC	2.19	403(-)	TGCAAAGAAAACA	1.35	594	TCTTGTAAATG	1	1	1
505	70	chr7:26452931-26453573	642	4.45	253	GGGCACACAATGGCCT	4.09	237	TGTTTACAGTCCT	1.9	157	GCTCATCAAAA	1	1	1
506	70	chr7:73613621-73614226	605	2.03	228(-)	TGAATACTATGTACTT	4.28	262(-)	CCATCTGTAAACA	0	*		1	1	0
507	70	chr7:142941321-142941974	653	6.71	280	aagaacagtttgtcca	1.9	113(-)	GACAGTTTAAACA	0.22	212(-)	GCTTTATGACA	1	1	1
508	70	chr8:102516732-102517421	689	5.01	407(-)	GGAACAAAAAGTACCT	0.47	581(-)	TGCGGAATAAACA	0.33	274	GCTAGTTAAGC	1	1	1
509	70	chr9:86601536-86602255	719	6.72	254	AAGTACACTTTGTCCT	4.22	642	tgttgactcacac	1.39	316(-)	TTTTTACAACA	1	1	1
510	70	chr10:77532152-77532772	620	5.02	344(-)	GGTACAAAATGTACTG	1.86	210	TGTTTCCTTATGC	0	*		1	1	0
511	70	chr13:110667123-110667877	754	7.41	278(-)	AGTACACTCTGTGCTT	3.96	283	TGTTTGCACAGTC	0	*		1	1	0
512	70	chr17:76110920-76111566	646	6.96	293(-)	GGGACAGTGTGTACTA	0.8	297	TGTTTACAACCCA	1.07	307(-)	TGTTTACAACC	1	1	1
513	70	chr18:56217022-56217670	648	2.23	228	GGGAAGGCTGTGTCCA	3.14	398	TGTTTGCTTTCCA	2.22	521	TCACGTAAAAC	1	1	1
514	70	chr20:40278985-40279741	756	4.1	703	TAGTACTGGTTGTTCT	6.29	331	TATTTACATTGTT	0.16	196	GCTCAGAAATA	1	1	1
515	70	chr3:39182875-39183723	848	7.58	522(-)	GGTACAAGGTGTTCCC	2.17	397(-)	GCCTGTGTCCATA	0	*		1	1	0
516	70	chr3:101956945-101957599	654	1.11	275	AAGTACATAACATTCT	4.2	329	tgtttgcacagca	0.96	161(-)	CTTTTATGACA	1	1	1
517	70	chr6:51877769-51878436	667	6.39	302	aggaacacactgtttt	0.78	607(-)	ttaaatataaata	4.85	210	cctcataaacc	1	1	1
518	70	chr9:81124833-81125613	780	0	*		4.58	370(-)	TCTAAGGTAAATA	2.87	684(-)	TTTTTATGATC	0	1	1
519	70	chr9:84202555-84203486	931	6.25	642	AAGCACAGGGTGTACA	5.62	242(-)	CTCAAGGTAAACA	1.77	187	CCTGATAAAAC	1	1	1
520	70	chr1:2342100-2342852	752	1.31	408(-)	GAGCCTGGCTGTCCTC	4.61	412	TATTTACCCATGC	0.52	532(-)	CTTTAACGACT	1	1	1
521	70	chr11:35929469-35930112	643	9.14	279	AGGAACACAGTGTCCC	0.5	112(-)	GGGAAAGTAAAAA	0.39	400	TGTCATAAATT	1	1	1
522	70	chr11:131285534-131286162	628	3.11	299(-)	TATACACAATGTCCTT	6.58	303	TATTTACTTTGGG	0	*		1	1	0
523	70	chr13:91893374-91894040	666	1.96	271	CAGAACACTAAGACCA	4.09	267(-)	TAATCTGTAAACA	3.01	461(-)	TTTTAATGAGT	1	1	1
524	70	chr2:11679428-11680096	668	3.66	372	GAGAGCACTGTGACCC	0.4	301(-)	GTCCAAGTACACA	0	*		1	1	0
525	70	chr7:24021271-24022021	750	7.28	264(-)	tgtacagtctgttctc	5.66	310(-)	tgataagtaaata	3.12	23	CCTCATTAAAG	1	1	1
526	70	chr2:108851849-108852524	675	5.23	335(-)	GATACACAATGTTCTC	6.3	26(-)	GAAAAAGTAAACA	0.68	197	TCCCGTTAACT	1	1	1
527	70	chr4:155963040-155963768	728	2.26	291(-)	ggaacagaacattctt	2.5	141	tatttattctgta	0	*		1	1	0
528	70	chr5:95642034-95642738	704	4.06	390	aagagcaggttgttca	6.29	370	tatttacacagta	0	*		1	1	0
529	70	chr5:117866873-117867507	634	3.95	450(-)	AAGACAAAGTGTTCCA	1.96	249(-)	TCCAGTGAAAACA	1.74	25	CCTCAGAAAAA	1	1	1
530	69	chr1:247677722-247678400	678	7.15	308(-)	tgaacagggtgtcctt	4.05	324	tgtttgctttgtc	0	*		1	1	0
531	69	chr1:31731301-31731952	651	2.96	200	AAGATCTCTTTGTTCT	6.45	605(-)	GGCAGAGTAAATA	0.52	155(-)	GGTTTGTGAGC	1	1	1
532	69	chr1:67170598-67171309	711	5.53	271(-)	TGGACTTTGTGTTCTC	2.62	316(-)	ACACAAGTAAATA	0	*		1	1	0
533	69	chr10:6297310-6297951	641	6.81	352	GGGAACTCCATGTTCT	0.5	256	TGTTTGTTTAGTA	0	*		1	1	0
534	69	chr10:24158473-24159114	641	0	*		2.2	336	TGTTGACATCTGA	1.96	571	ACCCGTTAAAA	0	1	1
535	69	chr11:125762796-125763412	616	2.64	247(-)	tgaactaagagtgctt	6.54	299	tgttgacacagcc	2.04	263	gattgtaaaaa	1	1	1
536	69	chr12:21503864-21504438	574	1.91	319	GAGGTCACAAAGTTCA	6.18	225(-)	CACTGAGTAAATA	2.79	381(-)	GTTTTACTAGT	1	1	1
537	69	chr12:94097851-94098466	615	6.36	239(-)	ggtacatcatgtactc	1.1	92	TATTTAATCTGGA	4.13	515	tcccgtaaaac	1	1	1
538	69	chr13:75553149-75554326	1177	4.97	863	ATGGACATCTTGTTCC	2.3	1095	TGTTTAGTTAGTC	2.61	910	TCTTGTAAATA	1	1	1
539	69	chr14:29345528-29346159	631	2.43	372	GGTTACACTTTGTCCA	2.23	463(-)	TGCTGATTAAACA	3.63	291	ACTTGTAAAAT	1	1	1
540	69	chr17:70424479-70425306	827	5.03	447	aggaacatctagtgcc	6.44	248	TATTTACACTGGA	0.43	303(-)	AGTTTACAATG	1	1	1
541	69	chr2:85185492-85186170	678	5.72	368(-)	ggtacgtcctgtacct	2.77	328(-)	TGATGAATAAACA	0.45	644(-)	tttttttgaga	1	1	1
542	69	chr2:233184619-233185382	763	4.47	254	AAGCCCAGAATGTTCT	3.13	335(-)	CTGTGTGTCAATA	3.42	313	GGTCATAAAAC	1	1	1
543	69	chr20:56332667-56333419	752	3.96	283	AGGAACAGGCTGCACA	0.97	338	tatttgctaagga	1.89	588(-)	gtcttatGAGC	1	1	1
544	69	chr21:16808234-16808911	677	0.77	660(-)	TGCCCACCCTGATCCT	4.37	602	TATTGACATTTGT	0	*		1	1	0
545	69	chr21:40125230-40125880	650	9.08	317(-)	GGAACATTCTGTTCCC	3.33	285(-)	GGCAAAGTACATA	5.01	369	GCTTGTAAAAT	1	1	1
546	69	chr22:29913328-29914129	801	1.32	504(-)	AACACAGTAAGTACTG	2.86	175(-)	ACCCAGGTCAACA	0	*		1	1	0
547	69	chr3:178234649-178235250	601	0	*		2	390(-)	CATTAGGCAAACA	0.52	261	ACTCATGAAAA	0	1	1
548	69	chr3:187924534-187925150	616	3.13	300	AGGAACACTCTGCttt	7.07	188(-)	cacagagtaaaca	2.77	188	actcattaaat	1	1	1
549	69	chr4:16045686-16046300	614	2.37	423	GAGACCACAGGGTCCC	6.64	363	TGTTTACTTAGAA	3.95	232	TCTTGTAAAAT	1	1	1
550	69	chr4:57594600-57595200	600	6.45	318(-)	AGAACGAAGTGTTCCC	2.54	215(-)	GAATGAATAAACA	0.69	75	tctcagaaaaa	1	1	1
551	69	chr4:77447454-77448201	747	3.27	333(-)	GGGACATAGCCTTCCC	2.6	389	TGTTTGCACTTTG	0	*		1	1	0
552	69	chr4:95607150-95607753	603	2.45	388(-)	GGTACATCATTTTCTT	2.47	363	AGTTTACATTGGT	4.17	254	CCTAGTAAAAC	1	1	1
553	69	chr4:188130910-188131655	745	1.35	351(-)	TGGTCACTCTGGCCCC	4.8	221(-)	AAGAGAGTCAACA	2.04	236(-)	TTTTTACAATC	1	1	1
554	69	chr5:136527973-136528757	784	2.55	463	tagaactgcatgaacc	5.42	573	tgtttacttacag	1.07	330	ggttgtaaaca	1	1	1
555	69	chr6:105749993-105750606	613	1.22	354(-)	CGTTCACTGTGTACTT	2.84	317	TATTGACAATGTG	0.67	482	CCTTGTAGAAT	1	1	1
556	69	chr6:110975243-110975921	678	3.89	465	aggtacatactgtgtt	6.17	508(-)	gaatgagtaaaCA	0.59	335	CCCCTTAAAAC	1	1	1
557	69	chr6:144618902-144619554	652	0.98	481(-)	GGCAGTATGAGTTCTT	2.46	245(-)	GAACAAGTCAACA	0	*		1	1	0
558	69	chr7:73163920-73164724	804	6.02	707(-)	gggacggtcagttctt	4.48	414	tgtgtacataggc	0.17	461	tgtagtaaaaa	1	1	1
559	69	chr7:77421321-77421920	599	7.1	230(-)	GGAACATTCCGTTCCC	3.18	321	TATTTATTTAGCC	2.29	596(-)	TTTTTATAAGT	1	1	1
560	69	chr7:90346881-90347575	694	0	*		5.95	302	tgtttacactctg	0	*		0	1	0
561	69	chr7:103127775-103128373	598	1.25	268(-)	AAAACACGTAGTGCTC	3.32	331	TGTTTACCAATGG	1.11	282	CCGTGTAAAAC	1	1	1
562	69	chr7:137781121-137781681	560	0	*		6.47	240(-)	accaaagtcaaca	2.04	92(-)	tttttacaatg	0	1	1
563	69	chr7:142998220-142998921	701	6.73	408(-)	GGTACAAACTGTACTT	5.49	174(-)	CCAAATGTAAATA	1.83	62	ACTCTTAAAAC	1	1	1
564	69	chr8:29235221-29235862	641	3.52	206	AGGAACATTGAGAACC	2.07	443(-)	CGTTCAGTCAATA	0.41	260(-)	ATTTTATGGCC	1	1	1
565	69	chr8:48540039-48540727	688	4.39	268(-)	TGCACACTCTGTTCAG	4.21	274(-)	TGTTCAGTAAACA	0	*		1	1	0
566	69	chr9:36099560-36100286	726	0.91	140(-)	tgcccagactggtctc	1.62	597	TGTCTACACTGAA	1.83	405	acccataaaat	1	1	1
567	69	chr11:37229554-37230145	591	4.16	345	aggagcaggttgttca	5.43	325	tatttacccagta	0	*		1	1	0
568	69	chr2:220636711-220637309	598	0	*		7.29	329	TGTTTACATTGTT	0	*		0	1	0
569	69	chr3:174058671-174059251	580	2.93	311(-)	TGGCCAGCATGTACCC	2.04	342(-)	TCTAAAGCAAATA	2.33	242(-)	TTTTAACTAGC	1	1	1
570	69	chr8:102450482-102451109	627	3.01	315	AGGAACTGGCACTTCC	0	*		0	*		1	0	0
571	69	chr16:14512538-14513177	639	4.46	292	GGGAACATTGTGGACT	0	*		2.05	243(-)	GTTTTATGACT	1	0	1
572	69	chr11:15690108-15690726	618	3.99	259	aatcacactctgtact	0	*		0	*		1	0	0
573	69	chr11:134367356-134368002	646	0.75	588(-)	GAAACTGTGAGCTCCT	7.57	293	TGTTTACACAGGA	0	*		1	1	0
574	69	chr13:63295936-63296637	701	2.12	314	GATGACTTTATGTTCT	5.56	674(-)	ACATATGTAAATA	0.61	200(-)	aatttattagg	1	1	1
575	69	chr18:55952894-55953494	600	6.45	256	TAGAACATTATGTTCT	4.14	147(-)	ATTAAAGTAAATA	0	*		1	1	0
576	69	chr5:117216480-117217173	693	1.09	397	GAGGACATTGTGTAGA	7.69	225(-)	TGCAATGTAAACA	0.14	39(-)	GATTTACAGGA	1	1	1
577	69	chr6:138665265-138665902	637	2.48	336(-)	GAATCTGTCTGTTCTT	4.39	257	TATTTACTTAAAA	0	*		1	1	0
578	69	chr18:21795450-21796272	822	7.3	123	AAGAACTCCGTGTCCC	6.57	655	TGTTTACATTTGA	0.05	685(-)	ACTTTACAACC	1	1	0
579	69	chr2:56066149-56066819	670	1.77	274	GAGGACTCGCCGTATT	5.29	318(-)	TGTTGAGTAAATA	0.15	174	CCTTATTAATT	1	1	1
580	69	chr3:73500196-73500949	753	2.56	444	GAGAACACACTGATTA	4.86	537(-)	AAGAGAGTAAATA	0	*		1	1	0
581	69	chr3:109572145-109572708	563	0	*		1.97	244(-)	ACCTAAGTAGATA	3.92	264	CCTCATAAAGA	0	1	1
582	69	chr4:100151283-100151865	582	5.25	267	aggagcaggttgttct	5.68	247	tatttacctagta	1.73	546	ccttgttaatt	1	1	1
583	69	chr9:92282613-92283287	674	0.82	268(-)	AGGACATTCAGTAGTA	6.5	281	TGTTGACACAGGA	0	*		1	1	0
584	68	chr1:198806509-198807202	693	5.04	321(-)	GAGACTCACTGTTCCT	0.85	480	TGTTAACTCACTA	2.23	296(-)	GTTTTATGGGT	1	1	1
585	68	chr10:36462101-36462739	638	0.5	241(-)	AAAACATCCCCTTCCC	4.4	221(-)	GTGAAAGTAAATA	0	*		1	1	0
586	68	chr10:45170477-45171169	692	0	*		2.11	97	TGTTTGCAGAGGA	0.83	500	ggtcgtgaaac	0	1	1
587	68	chr1:24310748-24311479	731	7.26	498(-)	AGAACTCAGTGTTCTC	6.49	110(-)	CCAAATGTAAACA	0.45	693(-)	tttttttgaga	1	1	1
588	68	chr1:165038979-165039579	600	0.15	273(-)	aaaactttgtgtacaa	6.34	234(-)	caatatgtaaaca	3.6	252	ccccataaaac	1	1	1
589	68	chr1:168662422-168663029	607	1.14	418(-)	aagacactatgtgatc	1.43	235	tattgaTTCAGTT	3.78	195	cctagtaaaat	1	1	1
590	68	chr1:181328098-181328729	631	1.92	241(-)	ataagacactgtcctt	0.87	219	tattgatataaga	0.28	129	gtttgtaaaat	1	1	1
591	68	chr10:45168939-45169512	573	5.13	280(-)	GGGACACTCTGTGACC	0	*		2.69	295(-)	GCTTTATGAGT	1	0	1
592	68	chr10:47101217-47101922	705	0	*		3.24	284(-)	ctttgggtaaata	0.5	254(-)	tttttatgtga	0	1	1
593	68	chr12:54849801-54850422	621	5.52	273	CAGAACACCAAGTACC	5.13	479	TATTTACTCATTA	4.02	399(-)	GTTTTACAAGT	1	1	1
594	68	chr12:102002111-102002875	764	5.71	580(-)	AAGACATAGTGTTCCT	5.95	115	TATTTACCTAGCA	1.4	460	CCTTGTTAAGA	1	1	1
595	68	chr12:118240720-118241322	602	7.77	322	AGGAACACAGCGTTCC	2.57	101	TGTTTACCTGATC	0	*		1	1	0
596	68	chr15:34233842-34234455	613	5	306	AGGGACAGCCTGCCCT	5.01	217	TATTTACACACTT	4.14	486	CCTCATTAAAT	1	1	1
597	68	chr15:61206093-61206914	821	2.02	749	AAAACCACAGTGTCCC	2.13	207(-)	GGCTGTGAAAACA	0	*		1	1	0
598	68	chr15:75785984-75786655	671	0.74	599(-)	aaaacacagtgtaata	4.46	522	tatttacatataG	3.34	113	tctcattaaaa	1	1	1
599	68	chr16:66970998-66971649	651	5.94	275(-)	AGTACACACAGTGCCC	3.08	248	TGTTGACACCGCA	0.28	329	AGTCATAAACT	1	1	1
600	68	chr18:39408043-39408672	629	3.46	338(-)	GGAACATAGAGTTTCT	4.06	291(-)	GCCAAAATAAACA	0.97	311	TCTAGTAAAGC	1	1	1
601	68	chr2:13643369-13643993	624	0.13	264(-)	ggtacaatcagagcac	2.8	313	tgtgtactctaca	0.35	110(-)	tttttactgga	1	1	1
602	68	chr2:139651243-139651844	601	5.62	285(-)	TGTACACACAGTTCCT	0.65	230	TACTTACTTATGC	0.81	341	CCCTATAAAAT	1	1	1
603	68	chr2:217485917-217486561	644	2.97	309(-)	ggaacacagcctgctc	1.03	313	tgtttaaatattg	3.92	28	CCTCATAAAGA	1	1	1
604	68	chr2:226705943-226706602	659	3.22	303	agggacatctggtccc	5.01	389(-)	cacactgtaaaca	0	*		1	1	0
605	68	chr2:234651293-234651917	624	5.66	290(-)	TGAACATTCTGTCCTA	0.37	432	TGTTTATAAATTC	2.2	366(-)	ATTTTACAACG	1	1	1
606	68	chr22:28331849-28332452	603	5.79	191(-)	agtacatactgtgcta	6.44	135(-)	agaaatgtaaaca	0.81	308	catagtaaaaa	1	1	1
607	68	chr3:42603895-42604550	655	8.46	281	GAGCACAGACTGTCCC	3.44	269	TGTTTACACGGAG	0.8	57(-)	ACTTTACCAGG	1	1	1
608	68	chr3:81603417-81604050	633	4.21	227(-)	AAGACAGACTGTGCTA	2.46	231	TGTTTGCCTATGA	5.24	13	CCTTGTAAAAA	1	1	1
609	68	chr3:148994995-148995728	733	6.18	245(-)	AGTACTTCCTGTTCCT	5.29	512	TATTTACTTTACT	2.29	701(-)	TGTTTATAAGC	1	1	1
610	68	chr4:42134937-42135550	613	0	*		7.54	341(-)	AGCAAAGTAAACA	0	*		0	1	0
611	68	chr4:96512300-96513023	723	2.03	437(-)	gagacttgctgtccac	2.85	644	TATTTACAATTTA	1.13	662(-)	ATTTAAAGAGG	1	1	1
612	68	chr4:159934834-159935405	571	0.14	236(-)	gggacagagagtagag	1.76	364(-)	agcaatgtgaata	1.99	203(-)	acttaatgagg	1	1	1
613	68	chr5:14523631-14524323	692	2.62	37(-)	ggtacgcagagtgcat	3.24	275	tatttacccaaag	0	*		1	1	0
614	68	chr5:14983600-14984281	681	3.61	434(-)	GACACAGCCAGTGCCC	5.54	415	TATTGACACAGCC	0	*		1	1	0
615	68	chr5:148398580-148399257	677	4.06	348(-)	ATTACAGCATGTTCTC	3.14	328(-)	TGCTAAATAAATA	0	*		1	1	0
616	68	chr5:148993331-148994088	757	3.37	437(-)	tgaacaacttgtacct	2.95	397	tatttactaactc	0.45	16(-)	tttttttgaga	1	1	1
617	68	chr6:147500879-147501593	714	1.54	223	cagaacactatgatat	3.07	555	tgtgtacatttct	0.92	98(-)	tattaacaaga	1	1	1
618	68	chr6:160796089-160796804	715	1.5	317(-)	AGAACCTTCTCTTCTT	4.58	662	TATTTACCTAAGT	1.9	124	GCTCATGAAAA	1	1	1
619	68	chr8:19624743-19625526	783	6.41	441(-)	AAGACAGACTGTTCCC	1.62	197	TGTGTACTCTCAT	4.02	346(-)	TTTTTACTAGC	1	1	1
620	68	chr8:86224996-86225593	597	3.39	521	ATGTACTTTCTGTACC	6.99	203(-)	GCCTAGGTAAACA	4.14	286	GCTCGTTAATT	1	1	1
621	68	chr9:116354911-116355536	625	4.64	75(-)	tggccaggctgttctc	3.56	323	tattgaccttacc	0.42	168	ACTCTTAAAAG	1	1	1
622	68	chr1:60097166-60097763	597	6.37	303	AAGAACTGGATGTGCC	6.14	303(-)	AATTAAGTAAACA	1.84	284	GCTTATAAATT	1	1	1
623	68	chr12:117074618-117075314	696	1.44	370(-)	GGTACTGACTGGCCAT	6.57	262(-)	GCAAAAGTAAACA	0	*		1	1	0
624	68	chr11:67848954-67849552	598	3.49	561	GAGGACTGTGTGTATT	6.33	384(-)	GGGAGTGTAAACA	4.6	182(-)	GCTTTACGAGA	1	1	1
625	68	chr19:46804034-46804664	630	5.89	299(-)	AGGACGGAATGTCCTC	0	*		0	*		1	0	0
626	68	chr4:153743411-153744054	643	4.14	542(-)	tgaacaatctgctctt	5.1	264(-)	cagaaagtcaaca	0	*		1	1	0
627	68	chr6:92216139-92216752	613	0	*		3.15	314(-)	tctatggtaaaca	1.15	327	tctaataaaat	0	1	1
628	68	chr12:73447551-73448157	606	3.1	311	AAGGACACAGAGAGCT	5.04	99	TATTTACATTATT	1.26	386	GATCATAAACT	1	1	1
629	68	chr13:110228520-110229151	631	4.41	204	GAGCACATAGTGACCT	6.66	372	TATTTACTTTGCA	0.64	501(-)	TGTTTAAGAGA	1	1	1
630	68	chr13:105026720-105027370	650	1.96	260(-)	aagacaCcgtgtacaa	3.67	271(-)	aacagtgcaaaca	1.6	210	catcataaaag	1	1	1
631	68	chr17:67551244-67551844	600	4.3	438(-)	AGACCTGAGTGTTCCT	1.97	204	TATTTGCTTTACG	0.07	219(-)	GCTTTACGTGA	1	1	0
632	68	chr16:79917206-79917904	698	1.07	406(-)	TGAATGCAGTGTTCCA	3.44	657(-)	caacatgtaaaca	0.6	133(-)	TTTTAATAAGT	1	1	1
633	68	chr5:158613180-158613873	693	3.58	251	AGGAACAACTTGTACA	4.32	274	TATTTACTTAAAG	1.51	113	GCTTATAAAGA	1	1	1
634	68	chr19:51574166-51574814	648	0.13	629	aggaaccgtCAGTGAC	2.89	170(-)	tgctgaataaata	0	*		1	1	0
635	68	chr20:4918032-4918755	723	0.06	224(-)	agtagaaactgagctt	2.68	318	TGTTTATACAAGA	0.69	135	TCTTATTAAAT	0	1	1
636	68	chr6:160558152-160558727	575	4.72	327	AGGTTCAGTGTGTCCT	6.17	306(-)	gaatgagtAAACA	0	*		1	1	0
637	68	chrX:74847662-74848198	536	4.72	176	agggacagtttgtctt	2.76	234	tgattactctggc	1.74	424(-)	tttttctgagg	1	1	1
638	67	chr1:246771898-246772544	646	0.1	507(-)	GGCACACTCAGCACGT	3.94	257(-)	CACTTAGTCAACA	2.58	356(-)	AGTTTACAAGA	0	1	1
639	67	chr10:114092173-114092904	731	2.64	337(-)	GGGCCTACCTGTGCCT	1.76	313(-)	GGCAGAGTAATTA	0	*		1	1	0
640	67	chr1:8130872-8131472	600	4.6	289	AAGTACATTTCGTTCT	4.02	429	TGTTTATTTAGGT	2.28	292(-)	TATTTACAAGT	1	1	1
641	67	chr1:19840901-19841522	621	6.02	309(-)	TGAACAAGCTGTGCTC	6.68	243(-)	GTCTAAGTAAACA	0	*		1	1	0
642	67	chr1:79353429-79354013	584	0.4	280	AAGAAGAGTTTGTAAT	4.58	361	TATTTACCTAACT	2.44	115(-)	TTTTTATTAGG	1	1	1
643	67	chr1:222796047-222796722	675	1.18	175	AGGAACGCTGCCTTCA	3.67	243	TGTTTGCACTGTT	0	*		1	1	0
644	67	chr1:240046793-240047408	615	3.53	302	AAGAACAAAATGTCTC	2.86	287(-)	CGAAATATAAACA	2.82	413	CCTCTTAAAAT	1	1	1
645	67	chr10:8186356-8187048	692	4.75	623	TAGGACTGATTGTCCC	6.26	270(-)	AGCAGTGTCAACA	1.94	335	GCTCGTAAGCA	1	1	1
646	67	chr10:61060059-61060654	595	0.9	209(-)	ATAACAAAAAGTTCTA	2.93	217	TGTTTATTTAGAG	1.57	243	TCCTGTAAAAA	1	1	1
647	67	chr10:129907854-129908589	735	1.81	293(-)	gtagcaagctgttccc	4.73	251	tatttacctaccg	5.25	717	GCTTGTAAAAA	1	1	1
648	67	chr11:15553952-15554633	681	3.29	100	cagaacagtatgttaa	2.7	523(-)	agcaaaggaaaca	0	*		1	1	0
649	67	chr11:58693634-58694317	683	1.78	293(-)	tacacagagtgtgcac	4.25	448(-)	ccatcagtaaaca	0.77	434(-)	tgtttaccaga	1	1	1
650	67	chr11:108477284-108477995	711	1.98	80	aggctcactttgtgca	4.47	353	TATTTACCTTTTC	1.6	376	GATCGTAAATG	1	1	1
651	67	chr12:32420854-32421488	634	2.37	293	AAGGACAATGAGTACA	6.5	321(-)	ACCAATGTCAACA	5.25	567	GCTTGTAAAAA	1	1	1
652	67	chr13:95920187-95920807	620	3.08	120(-)	agatcagactgttact	5.35	250	tgttgactcatga	0	*		1	1	0
653	67	chr13:109600426-109601101	675	5.94	232(-)	AGAAGACACTGTTCCT	2.78	167	TGTTTATATATTA	3.45	63(-)	GTTTTAGGAGC	1	1	1
654	67	chr14:35018049-35018676	627	5.25	349(-)	ggaagatagtgtcccc	5.13	402	tatttactttttt	2.6	277(-)	gttttacaacc	1	1	1
655	67	chr14:84908804-84909411	607	0.5	297(-)	GGAACTTTAAGTCGTC	6.64	277(-)	GCCAAAGTCAACA	0.51	137(-)	GCTTAACAAGA	1	1	1
656	67	chr14:93186057-93186749	692	2.9	268(-)	TGTACACACAGTGCAC	1.5	192(-)	ACATAAGTAAGCA	6.23	303	GCTCATAAAAC	1	1	1
657	67	chr15:48308969-48309493	524	2.34	302(-)	GAGACACTGTGTGACT	6.25	511	tgtttacacaAGG	1.5	257(-)	TTATTATGAGC	1	1	1
658	67	chr15:52303708-52304455	747	3.69	325(-)	ATTACAACGTGTTCTT	3.25	296	TATTTACAAATCA	0.76	595	tctcgtaatag	1	1	1
659	67	chr17:35525584-35526244	660	1.41	462	AGGAACACATGGTGTC	6.02	123(-)	TAGAGTGTAAACA	0	*		1	1	0
660	67	chr17:60803076-60803694	618	2.21	333	CTGGACACAATCTCCC	1.45	135	tgtttcctcatct	0	*		1	1	0
661	67	chr18:56720444-56721070	626	3.36	58(-)	GGGACAAGCTTTTCTC	5.41	153(-)	AGAAAAGTAAATA	1.24	288	TCTTATAAACA	1	1	1
662	67	chr18:65896194-65897050	856	3.03	796(-)	tgcaccgagtgtccct	5.09	8	TATTTACACATTG	4.24	338(-)	AATTTATGAGG	1	1	1
663	67	chr2:16998981-16999619	638	3.76	393(-)	AGTAGATTGTGTGCTC	4.21	353(-)	TCTTCAGTAAACA	1.74	135(-)	tttttctgagg	1	1	1
664	67	chr2:65330361-65331043	682	4.82	1	gagaacagcttgagcc	3.6	402(-)	taccaagtaaata	0.65	101(-)	gttttatgtga	1	1	1
665	67	chr2:184108919-184109529	610	1.66	239	aagcagagactgtgtc	4.89	328(-)	aattgagtaaata	3.71	214	ccttgttaaac	1	1	1
666	67	chr21:38160392-38161145	753	0.62	318	TGTTACACACTGGCCC	4.08	369(-)	AGAACAGTAAACA	4.85	344	CCTCATAAACC	1	1	1
667	67	chr1:204057993-204058695	702	7.77	295(-)	AGCACATTCTGTTCTC	0	*		1.65	373(-)	ATTTTATGACT	1	0	1
668	67	chr22:30812795-30813536	741	0	*		3.05	415	tgtgtacacagaa	2.63	539(-)	attttatgatg	0	1	1
669	67	chr3:55451169-55451786	617	0	*		5.63	333	tatttacttagaa	2.8	355	cctcattaata	0	1	1
670	67	chr3:62082717-62083415	698	5.17	648(-)	AGAACAAAGTGTGCAT	1.41	668	TGTTGATTTTCTT	2.05	622	ACTTATAAAAT	1	1	1
671	67	chr11:68419133-68419801	668	6.98	261	GGGGACACAGAGTCCC	5.29	217(-)	GCAAGTGTCAACA	1.39	206(-)	TTTTATCGAGC	1	1	1
672	67	chr3:117304886-117305550	664	3.62	328	CAGGACAGGGTGTCTA	4.96	363(-)	AACACTGTAAACA	1.7	224	GCACATAAAAC	1	1	1
673	67	chr4:10498053-10498655	602	0.92	122(-)	ggaacacagtaagctc	6.73	328	tatttacataggg	0	*		1	1	0
674	67	chr11:102183208-102183930	722	8.3	428(-)	AGAACAGTATGTTCCC	3.05	154	tgtgtactttaca	3.22	231(-)	CATTTATGAGG	1	1	1
675	67	chr4:31417150-31417775	625	3.49	250	AGGGCCAGTGTGTACA	5.44	371(-)	CTATAAGTAAACA	2.33	240(-)	GTTTAACAAGT	1	1	1
676	67	chr6:33689221-33689940	719	5.13	335	TAGAACTGTTTGTTCT	5.18	358	TATTTACACTTGT	4.25	144	GCTCATAAATT	1	1	1
677	67	chr13:110637086-110637676	590	2.74	566	gagcacatgaagtctc	6.5	275(-)	CGTTATGTAAACA	0	*		1	1	0
678	67	chr6:117243988-117244548	560	0.48	135	CTGGACAGATAGTTTT	1.88	198	TATTTACTTCTTG	4.49	546(-)	TATTTATgagc	1	1	1
679	67	chr6:137368065-137368702	637	5.77	285	agggacagctagttct	1.9	272	tctttaccctggc	0.12	14(-)	ATTTTCTGAGT	1	1	1
680	67	chr6:151348227-151348974	747	5.65	248(-)	GGTACACAAAGTCCCT	4.05	674	TATTTACACTAAA	0.07	435	AGTCATAAATT	1	1	0
681	67	chr6:169234847-169235490	643	3.56	386	AGGCTCAGAGAGTCCC	5.41	192(-)	AGGAATGTAAATA	0.82	628(-)	GTTTTACAATT	1	1	1
682	67	chr7:20633470-20634077	607	7.68	289	GAGAACAGCATGTGCT	1.97	512(-)	GAAATGGTCAACA	4.6	261	TCTCGTAAAGC	1	1	1
683	67	chr7:69326121-69326681	560	5.92	239(-)	GGGACATGGTGCTCCC	1.54	333(-)	GGTTAAGTAAGCA	0	*		1	1	0
684	67	chr7:107257523-107258325	802	1.01	367(-)	AAAACATGTAGTCCTT	2.79	333(-)	CACTAAATAAATA	4.78	720(-)	ATTTTATGAGA	1	1	1
685	67	chr8:22877455-22878059	604	5.46	263(-)	TGTACACAATGTGCTT	1.22	208	TATTTAATTTGGT	1.53	12	GCTCTTTAAAC	1	1	1
686	67	chr8:69766575-69767189	614	7.47	277(-)	AGTACAGTCTGTACCT	6.5	348	TGTTTACATAAGG	0	*		1	1	0
687	67	chr9:88660760-88661513	753	2.32	225	AAGAAAACAATGTCCA	5.52	364	TGTTGACTTAACC	6.07	66(-)	TTTTTATGAGG	1	1	1
688	67	chrY:14841498-14842139	641	4.82	498(-)	ggctcaagctgttctc	3.65	304	tgtttattctgct	1.74	223(-)	tttgtatgagc	1	1	1
689	67	chr15:93197234-93197861	627	2.53	300	AAGCACTGTGTGTACG	0	*		0.32	522(-)	AATTTACCAGA	1	0	1
690	67	chr17:69906065-69906749	684	6.13	328(-)	TGAACTCCGTGTTCCT	7.69	650	TGTTTACATTGCA	0.81	263	aCTAGTAAATT	1	1	1
691	67	chr3:131937662-131938295	633	1.55	299	agtgacagtttgtttt	2.53	215	tgcttacacagga	3.47	283(-)	ggtttatgagt	1	1	1
692	67	chr5:54865073-54865781	708	5.74	343	AAGTACATGTTGTACC	1.95	442(-)	AACAAATTAAACA	0.67	12(-)	ATTTTGCAAGG	1	1	1
693	67	chr5:72840273-72840907	634	2.1	336	CTGTACTGGATGTTCA	3.19	257(-)	GCTTCAGTCAACA	0	*		1	1	0
694	67	chr13:95923540-95924294	754	1.51	117	GGTCACACGCTGGCCT	2.35	192	TGTTTATTCTCTA	0.36	647	ACTCACAAAAA	1	1	1
695	67	chr15:54389114-54389722	608	3.27	259	TGGAACACCCAGTCTT	2.57	312	AGTTTACTTTGCA	0	*		1	1	0
696	67	chr16:23434729-23435306	577	2.35	352(-)	AGAACAAGGCCTTCCT	4.19	468	TGTTTACCCAAAT	0	*		1	1	0
697	67	chr17:7959680-7960509	829	5.79	738	aagaacggtctgtcca	3.24	376(-)	GGAACAGTAAATA	1.93	121	gctggtaaaag	1	1	1
698	67	chr17:80067879-80068623	744	1.37	196(-)	tggccaggctggtctt	1.49	333(-)	AAAAAAATAAATA	1.25	718	AATCATAAAAT	1	1	1
699	67	chr1:36705301-36706095	794	4.21	356	AAGAACAGCTTGTAAC	5.29	219	TATTTACATTTTA	0.82	457(-)	agtttattagg	1	1	1
700	67	chr15:46251076-46251764	688	0	*		2.68	230	GGTTTACTTTGGT	0.62	498(-)	GTTTTATAATG	0	1	1
701	67	chr2:23631144-23631724	580	3.2	278	gagatcgttctgtccc	4.27	203(-)	ctctctgtaaaca	0	*		1	1	0
702	67	chr2:28969293-28969903	610	4.24	279	ggggacggcatgtacA	0.81	81(-)	tcctcaataaata	1.84	84	ccccataaact	1	1	1
703	67	chr20:14189500-14190096	596	2.13	291	AAGAATGCTGTGTGCC	3.24	228(-)	TGTTCTGTAAATA	0.99	21	TCTCCTAAAAG	1	1	1
704	67	chr7:80513821-80514521	700	3.8	361	AGGAACACTGTGTAAA	2.5	378(-)	CACTGTGTAAAGA	3.06	436	GCTCTTAAAAA	1	1	1
705	67	chr3:9236123-9236786	663	5.43	375	GAGAACACTgtgccct	6.64	266(-)	gccaaagtcaaca	3.07	18(-)	tttttACGATT	1	1	1
706	66	chr1:18790745-18791494	749	2.91	642	AAGAAAAGCCAGTTCC	5.38	271(-)	TGCAGTGTCAATA	2.38	351(-)	attttacaggg	1	1	1
707	66	chr1:229357152-229357908	756	0	*		6.51	249(-)	TGGAAAGTAAACA	1.04	347(-)	ATTTAACTAGA	0	1	1
708	66	chr1:36734750-36735468	718	1.33	672(-)	ggctcaagcagtccta	1.32	361	AGTTTACTTTAGA	0	*		1	1	0
709	66	chr1:36762529-36763193	664	1.14	305(-)	tttacagacagttcca	1.73	391	TGTTTACGTTTTT	0.45	541(-)	tttttttgaga	1	1	1
710	66	chr1:169537601-169538201	600	3.95	255(-)	AGCACAAGAAGTCCTT	6.13	308	TATTTACTCAGTT	1.15	81(-)	ATTTTACAACA	1	1	1
711	66	chr1:234182713-234183358	645	2.02	591(-)	tgaacttactggcctt	5.52	177(-)	ggaaaagtcaaca	3.98	480(-)	cttttacaagg	1	1	1
712	66	chr10:4100890-4101506	616	5.48	248	AGGAACAGTTTGTTTT	1.76	344(-)	AAAAAAGCAAATA	4.69	358(-)	TTTTTATGAGT	1	1	1
713	66	chr10:77811072-77811690	618	0.83	443	cagcagagactgaacc	4.21	230	TATTGACTTTCTC	0	*		1	1	0
714	66	chr10:79047352-79047973	621	5.01	139	AAGCACACCAAGTGCT	2.82	249(-)	CTCAGAGCAAACA	0	*		1	1	0
715	66	chr11:7643869-7644534	665	1.5	217(-)	TGTACATACCGCCCTC	0.77	353	tatttgcacacat	4.54	645(-)	GTTTAATGAGG	1	1	1
716	66	chr11:12091837-12092485	648	8.2	277	GGGAACACATTGTCCC	6.32	179(-)	TGTTGTGTAAACA	0	*		1	1	0
717	66	chr11:95380324-95380979	655	6.44	380	GAGAACTTAATGTTCC	5.39	123	TGTTTACttttaa	2.44	91	GCTAATAAAAA	1	1	1
718	66	chr12:57153122-57153775	653	1.71	221	AGTAGCAGAGAGTTCC	5.5	119	TATTGACACAGGA	0.21	203	TATCATAAACT	1	1	1
719	66	chr12:92424370-92424980	610	8.45	241	AAGAACAGGATGTTCT	5.58	310	TGTTTACCTTTGT	0.18	62(-)	AATTTAAGAGA	1	1	1
720	66	chr12:117476015-117476670	655	0.8	404	gagaccagcctgggca	3.95	278(-)	CCCAAAATAAACA	0	*		1	1	0
721	66	chr12:118779904-118780619	715	0.97	165	AGCTACAGGCTGTGTT	1.5	212(-)	TACTATGTAAGTA	2.59	235(-)	GTTTTATTAGC	1	1	1
722	66	chr13:26070620-26071237	617	5.83	273(-)	GGAACAATTTGTTCTC	5.56	246	TATTTACTTAGAG	0.93	364	TCTTATTAAAA	1	1	1
723	66	chr13:110382790-110383426	636	3.94	276	GAGAACCTTTTGTTCC	1.84	257(-)	TGTTAAATCAACA	0.83	504	GCTTGTGAAAT	1	1	1
724	66	chr14:50108452-50109036	584	6.66	288	GGGAACACACTGTCTC	2.77	121	TGTTTGCTTTTTT	6.27	214	CCTCGTAAACA	1	1	1
725	66	chr16:52754804-52755436	632	3.12	258(-)	AGCACTCCCTGTTATC	3.21	238(-)	GTCTTTGTCAACA	1.77	199(-)	ATTTTAAGAGA	1	1	1
726	66	chr17:47468252-47468947	695	4.35	395	cagaacagtacgtaca	1.85	677	TCTTTACATTTCA	0.07	479(-)	GATATATGAGC	1	1	0
727	66	chr2:3871344-3871943	599	1.86	249	gggcatggcatgttcc	6.31	245(-)	caataagtaaaca	0	*		1	1	0
728	66	chr2:149634893-149635524	631	5.14	267	GGGGACATCTAGTCCC	2.87	592(-)	ATCTAAATAAACA	0.91	292	GCTTGTAACAA	1	1	1
729	66	chr20:8199976-8200603	627	2.88	265(-)	GATACTGACAGTTCTC	5.42	359	TATTTACATACTC	0.7	539(-)	TATTTATAAGT	1	1	1
730	66	chr20:19505111-19505769	658	0	*		6.65	372(-)	AGCTAAGTAAATA	2.37	326(-)	AATTTACAAGA	0	1	1
731	66	chr20:36618009-36619455	1446	5.94	1195(-)	AGAACATTCTGCTCCC	6.26	1011	TATTTACTCAGTA	0.79	636(-)	aatttataaga	1	1	1
732	66	chr22:41354301-41354929	628	0.59	625(-)	ggttcaagctattctc	5.56	195(-)	CTCTAAGTAAATA	0	*		1	1	0
733	66	chr3:42465633-42466366	733	2.04	329	gtgcccaccatgtgcc	1.95	199	TGTTTGCTTAAAg	2.51	486(-)	TTTTAACAAGA	1	1	1
734	66	chr3:155675012-155675787	775	3.39	501	TAGGACTGTTCGTTCC	4.37	399(-)	cttaaggtaaaca	0	*		1	1	0
735	66	chr3:188358719-188359436	717	8.23	340(-)	AGTACAGTGTGTTCTC	1.54	240(-)	AAATAAGTAAAGA	1.06	707(-)	GTTTTGCAAGG	1	1	1
736	66	chr4:88964050-88964634	584	4.2	271(-)	GGAACCAGCTGTCCTT	2.08	560	TGTGTACTGAGGA	5	257(-)	attTTACAAGG	1	1	1
737	66	chr5:30605694-30606294	600	0	*		6.06	229	TATTTACTCTGTG	2.4	181(-)	ATTTTACTAGT	0	1	1
738	66	chr5:94977423-94978036	613	3.52	313	CAGGACTTGGAGTCCC	1	178	TATTTGCTAAGCC	2.16	503(-)	GTTTTAAGAGA	1	1	1
739	66	chr6:22821852-22822440	588	6.64	261(-)	GGTACAGTGTGTGCCA	1.84	120(-)	GAAAAGATAAACA	3.76	330(-)	CTTTTATGAGA	1	1	1
740	66	chr6:25447404-25448077	673	4.51	249	GGGAACATTTTCTTCC	5.33	245(-)	GAAAATGTAAATA	2.05	70	AGTCATAAAAC	1	1	1
741	66	chr6:132607725-132608402	677	0.18	519(-)	tgttcattgtgtttct	5.19	290(-)	tctagtgtaaata	1.27	344(-)	actttataagg	1	1	1
742	66	chr7:29270242-29270829	587	0.66	240	GTCTACACATTGTACT	6.4	229	TATTTACTCAGGT	0	*		1	1	0
743	66	chr7:82169421-82170025	604	5.11	251	AAGCACACCGTGTCTT	1.47	541	tgtttccttaatc	1.22	297(-)	GTTTTATTAGT	1	1	1
744	66	chr1:154390601-154391251	650	1.56	335	AGGTACAAGAAGTACA	5.86	313(-)	GCCAAGGTAAATA	0.7	228(-)	TGTTTATGGGT	1	1	1
745	66	chr7:107491322-107491976	654	5.34	334(-)	gggtcagactgttcta	1.17	367	agtttacattcta	1.61	496	gctggtaaata	1	1	1
746	66	chr8:38858631-38859209	578	1.61	298(-)	aatacgtactgtacca	4.45	478(-)	AGATGGGTAAATA	1.49	168	AATCATAAAAA	1	1	1
747	66	chr8:143758648-143759278	630	4.79	290	GAGGACGGAAAGTTCC	0	*		0	*		1	0	0
748	66	chr9:72117713-72118363	650	1.59	340(-)	TGCACAAAATGTACAG	3.84	599	tgtttatactgcc	0	*		1	1	0
749	66	chr11:60925910-60926726	816	0.89	279(-)	GAGACTCTCTCTCCTC	7.51	432(-)	TACTAAGTAAACA	1.11	693	GCTAGTTAACC	1	1	1
750	66	chr12:115351922-115352620	698	3.16	423(-)	AGAATTCTGTGTTCTT	4.23	253	TGTTTACAAACCA	1.61	332(-)	CTTTTATGATC	1	1	1
751	66	chr2:80019142-80019759	617	5.1	215	gggtactctttgtacc	5.22	265(-)	tgcatagtaaaca	0	*		1	1	0
752	66	chr2:220263516-220264119	603	1.85	306	AGGGACTGGGTGATTC	5.29	201	TGTTTACTTTCAG	0	*		1	1	0
753	66	chr20:31779162-31779826	664	2.29	300(-)	GGAACATTTTGTGACC	6.45	342	TGTTTACATTACA	0	*		1	1	0
754	66	chr9:73034711-73035410	699	6.69	328	TGGAACAGTTTGTCCT	3.43	390(-)	CCCTTGGTAAATA	0	*		1	1	0
755	66	chr9:117670263-117670916	653	4.99	470	AAGAACAGGCTCTGCT	5.52	550(-)	GCCTCTGTAAACA	0	*		1	1	0
756	66	chr13:33687943-33688670	727	4.14	418	cagagCTGGCTGTTCC	3.22	128(-)	GCTTCTGTCAACA	0.39	281	acccattaaaa	1	1	1
757	66	chr1:207205029-207205668	639	1.38	389(-)	TGTACACAGAGAGCTC	3.02	68	TGTGGACTCTGCC	0	*		1	1	0
758	66	chr13:109632574-109633147	573	6.04	285	GAGAGCAGAATGTCCC	2.8	261(-)	GCCAGAATAAATA	0.71	364	ACTAGTTAAAT	1	1	1
759	66	chr5:28880981-28881631	650	1.64	431(-)	gtctcattctgtcccc	5.48	229(-)	TCTTAAGTCAACA	0	*		1	1	0
760	66	chr7:92431625-92432231	606	2.43	249(-)	AAGACATAAAGTGCTC	3.07	305	TATGTACACAGCT	0.66	1	GCTTCTAAAAT	1	1	1
761	66	chr19:53946615-53947431	816	4.36	800	aagacctgactgtccc	1.52	573	tgttgattcaagg	4.45	307(-)	attttatgagt	1	1	1
762	66	chr9:104967310-104968111	801	5.72	284(-)	ggtactttctgTACCT	5.21	317	TGTTGACTTAATA	2.08	282	CCTTATAAATA	1	1	1
763	66	chr2:85648393-85649131	738	5.22	513	ggggccaggatgttcc	1.48	340	catttacatagcg	0	*		1	1	0
764	66	chr2:114466517-114467193	676	0	*		4.07	288(-)	CACTAAGTACACA	0.43	538(-)	ATTTTTCAAGC	0	1	1
765	66	chr22:18120587-18121381	794	4.25	357	AGGCGCTGTGTGTTCC	2.36	325(-)	ATTCAAGTAAACA	0.45	34	tctcataacat	1	1	1
766	66	chr3:186732297-186732934	637	1.1	84(-)	TCCACATTCTGTGCTT	3.35	74(-)	TCCTAAGTCCACA	0.24	423	CACCGTAAATA	1	1	1
767	66	chr4:98545333-98545941	608	1.33	260(-)	agaagtatctgttcat	2.06	168	tatttgcatttct	5.82	320	cctcgtaaatt	1	1	1
768	66	chr5:34051280-34052073	793	3.72	275(-)	tatacagcctgttctg	3.87	295(-)	cacatagtaaata	0	*		1	1	0
769	66	chr5:71146623-71147060	437	0.53	189	aagggcagggcgccct	0	*		0	*		1	0	0
770	66	chr5:113681773-113682430	657	1.15	306(-)	aggacaaacagaactg	4.02	275(-)	aactctgtcaaca	2.63	619	gcctgtaaaaa	1	1	1
771	66	chr6:49635743-49636452	709	3.43	527(-)	AGTTCTTGCTGTTCTC	3.19	386	TATTTGCTCAGGC	3.67	218	GCTTATAAAAA	1	1	1
772	66	chr7:103825621-103826279	658	0.53	221(-)	AGCATAATTTGTTCTT	1.64	555(-)	CCATGAATCAACA	3.41	315	TCTCATAAACT	1	1	1
773	66	chr8:29781075-29781682	607	7.24	220	aggaacagcctgtaca	3.17	403	tgtttgcatagat	0	*		1	1	0
774	65	chr1:25785259-25785979	720	3.65	459	AAGAAGAGTTTGTGCT	1.55	60(-)	GCCCAAGTACACA	2.97	8	TCTAGTAAAAA	1	1	1
775	65	chr1:30179045-30179672	627	2	269	cacagcagggtgttcc	2.34	217(-)	cacagagtaaaga	0.82	234(-)	agtttattagg	1	1	1
776	65	chr1:78262222-78262854	632	4.62	290	gagcacaatttgttct	0.68	208	gatttacttttca	0	*		1	1	0
777	65	chr1:175201409-175202104	695	4.43	343(-)	tgcacttcctgtccct	5.1	199	TGTTGACTCAAGT	3.78	495	cctagtaaaat	1	1	1
778	65	chr1:208471972-208472579	607	1.23	194	GGGAACAAGTTATCCT	6.66	268	TATTTACTTTGCA	0	*		1	1	0
779	65	chr1:228863945-228864629	684	5.3	293(-)	AGTACTTCATGTTCCT	3.08	413(-)	GCTAAAGCAAACA	1.76	239	CCCCATTAAAA	1	1	1
780	65	chr1:234243245-234243947	702	2.46	342	AAGCACTCAAAGTACA	5.59	125	tatttacatagag	0	*		1	1	0
781	65	chr10:21184522-21185162	640	0.83	496(-)	AAAACATTCTGATCAT	1.75	408	ggttgactttgga	0	*		1	1	0
782	65	chr11:121170974-121171584	610	1.66	229	aatatcatcctgtccc	4.29	270	tatttacacataa	0	*		1	1	0
783	65	chr13:21607576-21608243	667	4.91	208	GAGTACAATTTGTTCC	0.96	100(-)	AATAGTGGAAACA	2.41	312(-)	CTTTTATAAGC	1	1	1
784	65	chr13:45444565-45445227	662	6.73	293	GAGGACAGAATGTCCA	5.26	629(-)	gccatagtaaaca	3.34	586(-)	ttttaatgaga	1	1	1
785	65	chr14:80885604-80886199	595	1.83	244	CAGCACATAATGTGAT	3.5	316(-)	GCCAAGGTACACA	0	*		1	1	0
786	65	chr15:63345258-63345905	647	6.1	300	GAGAACTGCCAGTTCC	1.8	532	TGTttatttatag	1.5	113(-)	GTTTTATGAAG	1	1	1
787	65	chr2:28884302-28884919	617	5.31	307(-)	GAGACATTCTGTTCTG	7.73	426(-)	GCCAATGTAAACA	1.07	97	gcttggaaaac	1	1	1
788	65	chr2:74101155-74101929	774	4.56	445(-)	gatacaggatgtcctt	3.8	217(-)	ggataggtcaata	3.01	84(-)	TTTTAATGAGT	1	1	1
789	65	chr2:194137664-194138279	615	0	*		2.92	186	TGTTTGCTTTACT	0.18	519(-)	AATTTAAGAGA	0	1	1
790	65	chr2:217957261-217957893	632	2.13	202	AAGGTCACAGTGACCT	1.44	157(-)	AAAAAAATCAACA	0	*		1	1	0
791	65	chr2:235961469-235962165	696	6.84	186(-)	AGAACTGCCTGTCCCT	2.37	527	TGTTTATTCATTT	0.84	639	ACTCGTGAAAG	1	1	1
792	65	chr21:40322497-40323161	664	3.65	160	AAGTACAGCAAGTTTC	2.52	226(-)	GAGCATGTAAATA	1.69	589(-)	TGTTTAAGAGC	1	1	1
793	65	chr3:68985899-68986521	622	6.19	307	AAGAACATCACGTCCC	2.88	77	TATTTGCTTTGTT	0.61	585	AGCCGTAAAAT	1	1	1
794	65	chr3:82105323-82105933	610	6.95	295	gagcacagtatgtgct	2.97	274	tgtttacagtaaa	0.42	578	AATTGTAAAAT	1	1	1
795	65	chr3:177017750-177018418	668	0.84	143(-)	GGTAAGCTCTGTGCTG	2.52	240	TGTTTATTCTTCT	6.07	578	GCTCATAAAAA	1	1	1
796	65	chr4:89521281-89522134	853	0.13	124	AGGGACTTGTTATACT	6.58	119(-)	gCTTAAGTAAACA	2.07	469(-)	TTTTTATGGGT	1	1	1
797	65	chr4:95544403-95545037	634	5.06	172	aagaccagcttgttcc	7.69	294	tgtttacataggt	2.21	319(-)	cttttacgact	1	1	1
798	65	chr5:38666888-38667523	635	8.44	340	AAGCACAGCGTGTTCC	6.5	555(-)	ACCAATGTCAACA	0.95	179	CCTAGTTAACA	1	1	1
799	65	chr5:79920880-79921547	667	5.01	342	AAGAACGTCTTGTTCT	3.27	277	TGTTTACTCGTTC	0	*		1	1	0
800	65	chr6:35569490-35570235	745	8.07	383(-)	AGAACACCCTGTTCTG	0.96	278(-)	CGGAGTGTAACCA	2.55	53(-)	GATTTACGGGA	1	1	1
801	65	chr6:138813952-138814586	634	3.19	282(-)	GGTACGTGAAGTTCTG	4.39	304(-)	TTAAAAGTAAATA	0	*		1	1	0
802	65	chr7:40279170-40279923	753	1.99	710	gagaccagcctgatca	2.24	131(-)	TTCTCAGTCAATA	0	*		1	1	0
803	65	chr7:69061021-69061629	608	3.81	200	AGGTACGCTCCGTACT	0	*		0.61	298	CCTAATAAATT	1	0	1
804	65	chr8:23477877-23478639	762	3.83	267	GGGAACAGGATTTCCT	4.47	148	TATTTACCTAATC	1.07	371	CCTTGTCAAAA	1	1	1
805	65	chr8:125213775-125214425	650	6.83	252	AAGCACACAGCGTTCC	1.85	6	TGTGGACTTTCTC	0	*		1	1	0
806	65	chr9:571110-571736	626	5.35	239(-)	GTTACAGAGTGTTCCT	3.34	135(-)	AGCAAGGCAAACA	3.32	397(-)	ATTTAACAAGG	1	1	1
807	65	chr9:73878277-73878913	636	4.25	337(-)	GGTACAAGATGTCCAT	4.23	226	TATTTACTTTCAT	0	*		1	1	0
808	65	chr9:74912285-74912861	576	3.74	305	gagcacagcctgttaa	2.91	393	tgtttgctcatct	0	*		1	1	0
809	65	chr9:134818711-134819378	667	6.71	206(-)	GGAACAGTGTGCTCCC	5.45	442	TATTTACATTACA	0	*		1	1	0
810	65	chr1:229409397-229410045	648	0.15	384(-)	GGAATGAAATGTACTG	2.92	203	TATTTATACAGCA	1.05	113(-)	GTTTTAGAAGG	1	1	1
811	65	chr10:25459406-25460035	629	6.28	317(-)	AGAACAATGAGTTCCT	5.21	197	TATTTACATTATC	2.23	281	CCTTATAAATC	1	1	1
812	65	chr11:58792408-58793220	812	0.71	548	AGTTGCTCTCTGTTCC	1.11	424	TGTTGATCTAGAA	1.61	11(-)	TATTTACCAGG	1	1	1
813	65	chr11:61462806-61463493	687	7.86	283	AGGGACAGAATGTCCT	0	*		0	*		1	0	0
814	65	chr17:54885825-54886409	584	4.81	255	GGGCACAGCTTGTCTC	4.16	441	TGTTTACCCTCAT	0	*		1	1	0
815	65	chr18:41514890-41515556	666	2.06	426(-)	TGAAGAAGCAGTTCTC	5.53	561(-)	TCAAAAGTAAATA	3.87	33	ACTTGTAAAAA	1	1	1
816	65	chr18:55755635-55756422	787	0.84	556(-)	agcattccatgtgccc	2.78	290(-)	cattttgtaaata	1.54	2	TGTTGTAAAAC	1	1	1
817	65	chr2:61242924-61243707	783	1.33	188	AAATACACCCTCTTCC	6.66	358(-)	TGCAAAGTAAATA	0	*		1	1	0
818	65	chr4:156366386-156366961	575	3.66	271	AAGAACACTCTGTGAA	3.32	33	TGTTTATCTAGCA	0	*		1	1	0
819	65	chr15:27790641-27791284	643	0	*		5.49	58	TGTTTACCCAGAG	0.52	542	ACTCATCAAAA	0	1	1
820	65	chr15:45185671-45186351	680	6.91	326	aggaacaggttgttca	5.43	306	tatttacccagta	0	*		1	1	0
821	65	chr15:70660584-70661256	672	0	*		2.8	264	tatttactgtttt	1.86	629(-)	atttgacgagt	0	1	1
822	65	chr1:15064695-15065316	621	2.83	204	CAGCACACTCAGTCTT	5.66	224	TATTGACATTGGC	1.33	599(-)	attttacagga	1	1	1
823	65	chr15:58033188-58033800	612	6.25	319(-)	GGAACATCTTGTTCTT	0.6	482	TGTGTACTAAAGT	3.23	242(-)	AGTTTACGACC	1	1	1
824	65	chr5:33487280-33487994	714	3.41	217	gaaaacaggctgtaca	6.33	202(-)	gaaaatgtaaaca	3.01	420	actcattaaaa	1	1	1
825	65	chr5:58676438-58677031	593	1.25	304(-)	ggaacatattatgctc	2.78	279(-)	cattttgtaaata	1.8	490(-)	ATTTTACAATG	1	1	1
826	65	chr5:165489607-165490186	579	3.08	296	TGGTACACTCTGATCA	1.94	283	TGTTTATCTTTGT	1.07	252(-)	CTTTAACTAGC	1	1	1
827	65	chr6:53569306-53569998	692	2.47	312	tataactgggtgtcct	4.05	246(-)	tttagtgtaaata	3.92	511	CCTCATAAAGA	1	1	1
828	65	chr9:111551910-111552563	653	5.35	353(-)	ggaacactctgaaccc	2.12	255(-)	GGCTAAATCAATA	0.35	340(-)	tttttactgga	1	1	1
829	65	chr2:135597099-135597743	644	8.17	298	AGGAACATGCTGTTCT	7.57	289	TGTTTACACAGGA	1.85	488(-)	CATTTATGAGT	1	1	1
830	65	chr4:70922185-70922787	602	4.47	261	atgaacagatagttct	2.06	351(-)	agaaatgcaaata	2.37	222(-)	aatttacaaga	1	1	1
831	65	chr6:106551388-106552043	655	2.44	322(-)	GGCTCAGGAAGTACCT	1.19	43(-)	CTCAAACTAAACA	0	*		1	1	0
832	65	chr7:47509825-47510725	900	0.71	572(-)	GGGTTAATATGTTCCC	2.32	576	TGTTGACCGTTCA	0	*		1	1	0
833	65	chr8:122336995-122337593	598	0	*		6.78	243(-)	tgctaagtaaata	1.28	439(-)	tatttatgatc	0	1	1
834	64	chr10:8179600-8180206	606	3.55	285(-)	GGGACTTCCTCTTCTC	0.02	343(-)	CAGCCTGTCAACA	0	*		1	0	0
835	64	chr10:90248836-90249506	670	0.3	560	AAGAACAGATACCTCC	5.1	457(-)	CTTTGTGTAAACA	2.63	187	TCTCATAAAGT	1	1	1
836	64	chr11:48063384-48064056	672	4.69	487	TAGAACACTCTGTGTC	2.06	411	TATTTGCCCAGTA	0.32	478	GCTCATGAATA	1	1	1
837	64	chr11:96050834-96051412	578	1.83	188	AGGAACAGCCTGAGTA	1.11	167	TATTTGCAGAGCA	0	*		1	1	0
838	64	chr1:5787243-5787845	602	7.23	178	gaggacacagtgTTCA	2.8	242	TGTTTACTTCCTT	0.85	155(-)	tatttattagg	1	1	1
839	64	chr1:21658508-21659102	594	4.97	345	aggcacttagtgtact	1.3	410(-)	gcttatttaaaca	1.8	389(-)	actttacaaga	1	1	1
840	64	chr1:171313151-171313802	651	1.66	220	TGGCACTCTTTGTTTT	0.38	230	TGTTTTCTCTCTT	0.49	553(-)	cattaatgaga	1	1	1
841	64	chr1:180497779-180498497	718	5.97	338(-)	GAGACATCGTGTTCTC	0.53	296(-)	AGCAAAACAAACA	0	*		1	1	0
842	64	chr10:22755700-22756356	656	2.11	294(-)	AGTTCTCTGAGTTCTT	4.18	263(-)	tactcagtaaata	0.21	522(-)	attttttgaga	1	1	1
843	64	chr10:34758259-34758922	663	3.46	286	AAGTTCATAATGTTCT	2.92	337(-)	ACCAATATAAATA	2.39	217(-)	CATTTACAAGG	1	1	1
844	64	chr11:26039634-26040317	683	1.76	445	AGTAAGAGTATGTTCT	5.45	150(-)	GAATATGTAAATA	3.02	197(-)	GCTTTAtgaga	1	1	1
845	64	chr11:65953829-65954456	627	7.33	310(-)	agaacagcatgtgcct	4.2	269	tgtttactgatgt	0	*		1	1	0
846	64	chr11:85773679-85774222	543	2.26	229	CAGAACACAAAGTAAC	1.95	287(-)	GGAAGAGCAAATA	0	*		1	1	0
847	64	chr12:75522909-75523569	660	6.08	302	AAGTACACATTGTGCT	5.25	393(-)	agctttgtaaaca	1.49	258	GCTCGTAACTT	1	1	1
848	64	chr15:73189718-73190370	652	2.82	375	aagaacaaagagtgca	1.76	330(-)	ggcactataaaca	0	*		1	1	0
849	64	chr16:12006689-12007288	599	5.48	323	AAGCACTGATTGTTCT	4.77	98(-)	TCCAAGGTCAATA	3.67	326(-)	TTTTTATAAGC	1	1	1
850	64	chr17:8057479-8058115	636	8.01	313(-)	GGAACATCATGTTCTC	0.52	539(-)	CAAACTGTACACA	0	*		1	1	0
851	64	chr17:25574294-25574965	671	0	*		3.97	325(-)	CGCAGAGCAAACA	0	*		0	1	0
852	64	chr19:35921111-35921814	703	5.3	420	aggaacattgtgacct	0.52	100(-)	GACATGATAAACA	0	*		1	1	0
853	64	chr2:85935694-85936326	632	6.88	265	aaggactcactgtccc	6.14	334(-)	taatgagtaaaca	0	*		1	1	0
854	64	chr2:218204793-218205515	722	2.39	334(-)	GGATCATGGTGTACAG	5.26	414(-)	TATTAAGTAAATA	1.58	347	CCTGGTAAACT	1	1	1
855	64	chr2:224815394-224816111	717	3.8	445(-)	ggaagaaggtgttcta	4.14	262(-)	atgtgtgtaaata	0	*		1	1	0
856	64	chr20:32199788-32200432	644	5.11	289	AAGTACTGCCAGTTCC	3.47	182(-)	TGCAAGGTACACA	2.29	287(-)	TGTTTATAAGG	1	1	1
857	64	chr3:5392328-5392975	647	3.62	372(-)	AGCTCACTATGTACTT	5.38	54(-)	tggtgagtaaata	5.39	514(-)	gttttacaagg	1	1	1
858	64	chr3:10470000-10470649	649	5.86	310(-)	GAGACACAATGTTCCC	1.93	248(-)	CACTGGGCCAACA	3.21	295(-)	ATTTTATGGGG	1	1	1
859	64	chr3:187754025-187754833	808	7.26	181	AGGCACAGTTTGTTCT	2.02	421	TATTGGCTCAGGG	0	*		1	1	0
860	64	chr3:190478669-190479297	628	3.36	180(-)	GAGACTGTGAGTTCCC	5.4	408	tgtttacttaaaa	5.02	392(-)	tttttatgaga	1	1	1
861	64	chr5:127652673-127653288	615	3.37	302(-)	agcagagaatgtgctt	6.27	282(-)	tagaatgtaaaca	0.35	160	cctccttaaag	1	1	1
862	64	chr5:179110801-179111436	635	0	*		6.54	298(-)	tcttaagtaaaca	0	*		0	1	0
863	64	chr6:3310836-3311443	607	1.49	480(-)	tggacgggctggcctg	0	*		2.54	261	ACTCATAAAGA	1	0	1
864	64	chr6:8559093-8559815	722	2.05	308	CAGTACAGGCTGTAAA	1.94	604(-)	gggaatataaata	0.1	104(-)	AATTTAGGAGT	1	1	0
865	64	chr6:106126239-106126867	628	0.87	388	GAGTTCTGCTAGTTCC	3.1	417(-)	TGCTATGTAAAGA	0.94	157	CCCTGTTAAAA	1	1	1
866	64	chr7:11268120-11268681	561	5.01	221	GAGAACTGCTTGTCCA	1.05	462	TATTTTCTCAGCA	1.61	383(-)	TTTTAAGGAGC	1	1	1
867	64	chr7:11682420-11683075	655	7.14	408	TGGAACAGCATGTCCT	1.8	262(-)	TAAAAGATAAACA	2.4	245	CCTTATAAAAG	1	1	1
868	64	chr7:122348720-122349325	605	2.87	313(-)	GGAACAAAATGTATCT	6.54	248(-)	TCTTAAGTAAACA	0	*		1	1	0
869	64	chr8:108350843-108351525	682	0.98	311	AGGTACATTGTCTCAC	2.28	299	TATTTGCTTATGA	0.36	313(-)	TGCTTATGAGG	1	1	1
870	64	chr9:110217682-110218511	829	3.86	507	CGGAACTCAGTGTTTT	3.06	269	tgtTGGCACAGGG	1.07	612(-)	GATTAACAAGA	1	1	1
871	64	chr2:71927217-71927794	577	7.58	260	CAGCACACAGTGTTCC	2.02	256(-)	TGTAACGTAAACA	0	*		1	1	0
872	64	chr21:27510825-27511439	614	3.22	285(-)	AATACAGTCAGTACCT	1.88	313(-)	TCCATTGCAAACA	0.84	181	tctcagaaaac	1	1	1
873	64	chr21:44764123-44764828	705	1.99	549(-)	AGATCGGGCTGCTCTC	5.2	220(-)	TCGAGAGTCAACA	0	*		1	1	0
874	64	chr4:170098237-170099060	823	0	*		5.42	658(-)	ATATATGTAAACA	3.12	416(-)	CTTTAATGAGC	0	1	1
875	64	chr13:109609620-109610273	653	6.61	293	GGGGACACCATGTCCA	6.56	211(-)	AGCAATGTAAATA	0.63	535	TGTCATAAATA	1	1	1
876	64	chr15:70616188-70616985	797	0.39	119(-)	TGCACAATGGGTGCCA	5.36	434(-)	CCGAGGGTAAACA	3.41	461(-)	ATTTTACGGGT	1	1	1
877	64	chr16:6655254-6655860	606	2.95	158	AAGCACAGACTGTGAA	0.95	138	TATTGATTTATGA	0.39	152(-)	GATTTATGATA	1	1	1
878	64	chr19:49074602-49075266	664	1.37	70(-)	tggccaggctggtctt	0.78	366(-)	aagatggtcaata	0	*		1	1	0
879	64	chr10:88664339-88665056	717	3.88	321(-)	AGAACTTCATGTGCTA	4.02	291	TGTTTATTTAGCT	2.8	505	CCTCATTAATA	1	1	1
880	64	chr13:34319370-34320023	653	5.26	559	GGGAACATGGTGACCT	3.81	350	TGTTTACTGAATT	3.01	149(-)	TTTTAATGAGT	1	1	1
881	64	chr15:99346784-99347415	631	4.13	390(-)	tgtacgtgctgtactt	2.85	315(-)	agtatagtaaata	0.6	271(-)	ttttaataagt	1	1	1
882	64	chr16:80909404-80909994	590	6.9	272(-)	TGAACAGCGTGTGCTT	3.09	197	TGTTTACAGATAT	1.86	548(-)	GATTTAGGAGG	1	1	1
883	64	chr2:16829814-16830476	662	6.55	370	AAGAACATAATGTTCA	1.98	590	tattcacttagca	2.13	402(-)	GTTTAATAAGC	1	1	1
884	64	chr2:227541665-227542399	734	6.67	328(-)	GGTACACAGTGTTCAT	6.26	258	TGTTTACTCACCT	0	*		1	1	0
885	64	chr5:127162981-127163597	616	4.95	329	AAGAACGCCTTGTGCT	1.12	291	TATTTAATTAGTG	0.48	565	CCATGTAAAAT	1	1	1
886	64	chr5:148980430-148980994	564	3.42	250	GAGATCTGGATGTCCT	1.59	300(-)	ATCAAAGTGAACA	0.67	100	CCTTGCAAAAT	1	1	1
887	64	chr6:6748927-6749627	700	0	*		3.68	411(-)	CACAAAATAAACA	1.5	72	GCTCAGAAAAT	0	1	1
888	64	chr6:77126440-77127052	612	0.91	223	AGGGACAGAATAAGCC	6.61	277	TGTTTACATAAGC	2.44	386(-)	TTTTTACAACC	1	1	1
889	64	chr20:26189946-26190355	409	1.79	381	CGGGACAGCGAGGTCA	0	*		0	*		1	0	0
890	64	chr5:14528995-14529644	649	2.06	391	aaggaaatactgtact	2.63	540	TGTTTATTTTTTA	0	*		1	1	0
891	64	chr6:107568306-107568940	634	7.1	288	AAGAACATTTTGTTCT	3.01	561	TCTTTACATTGCC	0.56	468(-)	AGTTAACAAGT	1	1	1
892	64	chr7:30294620-30295175	555	5.69	218	gggtacactgcgtgct	2.83	463(-)	AATTCTGTAAATA	1.98	34	TGTCATAAAAT	1	1	1
893	63	chr1:247679245-247680043	798	1.38	744(-)	GACACATCCTGTACGT	5.04	327	TGTTGACATTATG	0.24	543	GCTCATAATAG	1	1	1
894	63	chr10:80502400-80503001	601	5.05	244	gggcacagtctgtatt	3.9	324(-)	AGCAAAATAaaca	0	*		1	1	0
895	63	chr12:75374267-75374901	634	4.58	394(-)	AGCACCCAGTGTTCTC	2.84	232(-)	TCCTGAATCAACA	2.44	104(-)	GTTTTATAAGT	1	1	1
896	63	chr1:24111163-24111858	695	0.88	382(-)	TGGTCTGAATGTGCTG	2.64	386	TGTTTATTTTCTC	0	*		1	1	0
897	63	chr1:169541344-169541995	651	0.46	239(-)	GGCCCAAGAAGTCCTG	2.09	247(-)	TCCTGTGAAAACA	2.77	394	GCTCATTAACT	1	1	1
898	63	chr1:176499955-176500579	624	5.77	257	TGGAACTGAATGTTCT	2	325(-)	TTTGATGTAAACA	1.33	165	TCTCATTAAGC	1	1	1
899	63	chr10:14033174-14033951	777	5.24	499(-)	GGGACAATGCGTTCTG	2.76	653	tatttacatggaa	1.01	278	GCCTGTAAACT	1	1	1
900	63	chr10:50712661-50713522	861	2.72	334	AAGAGCATGCTGTTTT	4.74	69	TATTTACCTTTCC	0.12	833	ACTCAAAAAAA	1	1	1
901	63	chr10:62147204-62147838	634	0.79	337(-)	GAAACTCCCTCTGCCT	3.86	470(-)	TATAGTGTCAATA	0.57	83(-)	ATTTTACTATG	1	1	1
902	63	chr11:30391626-30392206	580	5.02	301(-)	ggcactaagtgtgctc	2.38	50	tgtttattttatt	1.5	163(-)	tttttttgagc	1	1	1
903	63	chr16:73023604-73024506	902	5.54	12	CAGCACACAGAGTTCT	0	*		0	*		1	0	0
904	63	chr13:92972543-92973170	627	8.29	270(-)	AGTACACAGTGTTCCC	1.77	40	TGTTGACTAAAAT	0	*		1	1	0
905	63	chr13:96212415-96213011	596	3.25	230	AATGACTGGATGTTCC	2.1	258(-)	CTATATGCAAACA	0	*		1	1	0
906	63	chr14:71704187-71704826	639	0.62	585(-)	TGAACAAAAAGTTTTC	6.41	351	TGTTTACTTTTCT	0.44	227	ACTGGTAAACA	1	1	1
907	63	chr17:57828428-57829079	651	1.43	472	gagaccagcctggcca	1.98	294	TGTTTGCATAAAG	0.36	364(-)	TTTTTGTGAGT	1	1	1
908	63	chr18:45588071-45588720	649	7.84	293	GGGCACACAGTGTACC	5.51	167	TATTTACTTTGAA	3.49	404	TCTCATTAAAC	1	1	1
909	63	chr19:51372565-51373261	696	3.87	106(-)	tgaactttgtgttcac	4.21	342(-)	tgaacagtaaaca	0	*		1	1	0
910	63	chr2:30440619-30441229	610	2.76	377	AGGAGCACGCTGTGTT	4.71	401(-)	TGTTAGGTAAATA	1.82	272	CCTGGTAAACA	1	1	1
911	63	chr2:66717693-66718344	651	1.38	278	TAGCACTGTTAGTCCA	0.58	268(-)	ATTGGAGTAAATA	1.05	234(-)	TTTTTATAGGG	1	1	1
912	63	chr2:86859744-86860369	625	0.77	436(-)	ggaagaaaaagtgcca	3.82	245(-)	CCCTGAATAAACA	0.45	105	tctcaaaaaaa	1	1	1
913	63	chr2:211098219-211098799	580	7.59	251	aggaacaccatgtgct	0	*		0.82	458	cctaataaact	1	0	1
914	63	chr20:1326320-1326911	591	1.68	421(-)	agagcattctgttgcc	4.06	295(-)	aattgggtaaata	3.82	349(-)	gttttataagg	1	1	1
915	63	chr20:9056231-9056919	688	4.41	363(-)	GAAACACCGTGTACTA	3.07	457(-)	TCCAGTGTACATA	0.91	516(-)	TTTTTCCAAGC	1	1	1
916	63	chr20:61829633-61830288	655	5.48	372	AAGCACAGCTCGTTCT	1.89	210(-)	TAAAAAGCAAATA	5.83	337	CCTCATAAAAT	1	1	1
917	63	chr22:18130134-18130829	695	3.74	291(-)	TGAAGACGGTGTACCC	2.62	239(-)	catatagtaaata	0.02	464(-)	TGTTTATTAGA	1	1	0
918	63	chr3:73803021-73803695	674	2.41	230	AAGCACAGAATGGTTC	2.85	248	TATTGACTTGGGC	0.02	569	tcttgtcaaaa	1	1	0
919	63	chr3:139905037-139905749	712	0	*		0.94	535	TATTTATCTAAGT	3.92	462(-)	TCTTTATGAGC	0	1	1
920	63	chr3:158414349-158414972	623	2.11	293(-)	TGTACATACTGTGTTT	6.44	565(-)	AGAAATGTAAACA	2.39	335	CCTTGTAAATG	1	1	1
921	63	chr4:89255971-89256600	629	0	*		7.57	344	tgtttacattgct	3.42	391(-)	aatttacaagg	0	1	1
922	63	chr5:11992586-11993157	571	0	*		0.69	284(-)	GCCAAAATACACA	0	*		0	1	0
923	63	chr5:39905331-39905938	607	4.06	279(-)	AGGACACTCCGTACAC	0.73	323(-)	CTTAAGATAAACA	1.44	198	CCTCTTAAACT	1	1	1
924	63	chr5:42426588-42427257	669	3.97	255	CAGTACAGAATGTCTT	5.92	251(-)	AATTGTGTAAACA	1.37	22(-)	TTTTAAAGAGC	1	1	1
925	63	chr5:136550430-136551007	577	3.06	234	AGGCATACCATGTCCT	1.79	322(-)	TACTGGATAAATA	0	*		1	1	0
926	63	chr6:10310936-10311571	635	2.78	301	AGGAACATGGGGTACA	2.83	91(-)	ATTAGAGTCAATA	4.15	271	GCTCATTAAAT	1	1	1
927	63	chr6:14093002-14093868	866	7.94	282(-)	GGTACAGAATGTTCCT	1.88	413	TATTGACTATGAT	0.82	602(-)	ATTTtattagt	1	1	1
928	63	chr6:21557152-21557871	719	4.25	153	GGTGACAGGATGTGCC	6.17	638	tgtttacacatta	0	*		1	1	0
929	63	chr7:98725974-98726675	701	1.18	343(-)	TAAACTGAATGTGCTG	5.75	357	TGTTTACCTAAGC	0	*		1	1	0
930	63	chr7:107452323-107452942	619	4.89	286	acgtacagtatgttcc	2.34	427	tgtttatacaatg	1.35	491	tcttataaaag	1	1	1
931	63	chr8:19622709-19623432	723	6.91	393	GAGCACAGAGTGTCCA	6.65	270(-)	AGCTAAGTAAATA	3.12	286(-)	GTTTTACTAGA	1	1	1
932	63	chr8:59548945-59549595	650	2.65	513	aagtacaatttgtaca	2.95	314(-)	cagtatgtacaca	1.8	351(-)	actttacaaga	1	1	1
933	63	chr8:80819046-80819632	586	0.34	242	CAGAACATTTTCTCTT	5.51	524	TATTTACTTAGAT	3.95	275	TCTTGTAAAAT	1	1	1
934	63	chr9:93882486-93883162	676	3.03	225	AGGTACATGTTCTTCT	3.92	515	tgtttgcattgtt	1.07	456(-)	tgtttattagc	1	1	1
935	63	chr9:123678682-123679360	678	5.65	327(-)	GGGACAAGTTGTTCCC	2.92	164(-)	GACTGAGCAAATA	1.01	230(-)	GCTTAATGAGT	1	1	1
936	63	chr12:83324996-83325618	622	3.47	302	GAGAACAttttgttta	0.63	545(-)	GTCTTTATAAACA	3.44	305(-)	TATTTATGAGA	1	1	1
937	63	chr13:99068583-99069201	618	1.05	570	GGGTGCACGCAGTTTT	7.53	163(-)	TCCTGAGTAAACA	2.4	615(-)	GTTTTAGGAGA	1	1	1
938	63	chr15:50793784-50794385	601	0	*		5.92	358	tgtttacactttt	2.55	340(-)	gttttatggga	0	1	1
939	63	chr18:8341510-8342100	590	5.04	71(-)	GGCACAAGCTGTCCAT	3.79	324	TGTTTACTTGTCC	2.19	519(-)	CTTTTATGGGG	1	1	1
940	63	chr21:21236634-21237223	589	0	*		3.39	372(-)	TGCATGGTAAATA	0.87	275	TCCCATTAAAC	0	1	1
941	63	chr21:44091937-44092580	643	0.65	479(-)	AGGCCGGGCTCTTCTC	3.06	349(-)	AACAAGGCAAACA	2.41	200	GCTTATAAAAG	1	1	1
942	63	chr3:140675836-140676467	631	1.43	545	gagaccagcctggcca	6.44	408	TGTTTACATAAGT	2.28	255	ACTTGTAAATA	1	1	1
943	63	chr6:42013271-42014002	731	7.23	338(-)	AGTACAACCTGTTCTC	3.07	226(-)	AGCAAGATAAACA	0.91	656	CCTTGTAAGAA	1	1	1
944	63	chr9:84332429-84333113	684	3.94	358(-)	TGAAGAGCATGTTCCT	3.54	186	TGTTTACATGACT	4.69	444(-)	TTTTTATGAGT	1	1	1
945	63	chr18:61348658-61349328	670	0	*		5.25	128(-)	AAATAAGTAAATA	2.78	412	GCCTGTAAAAC	0	1	1
946	63	chr19:15721281-15721964	683	4.88	333	aggaacaggatgtaac	2.81	324	tctttactcagga	1.39	550(-)	ttttatcgagg	1	1	1
947	63	chr2:120123574-120124252	678	1.08	288	ctgagcacttcgtccc	1.08	282	tatttgctgagca	0	*		1	1	0
948	63	chr1:156259622-156260258	636	2.08	257(-)	ggaacacactgcagct	2.94	334(-)	ggaaaaataaaca	0	*		1	1	0
949	63	chr13:42294740-42295437	697	5.15	263	GAGTACACATTGTACA	4.08	374	TGTTTACTGTTGT	1.39	441	TGTTGTAAAAA	1	1	1
950	63	chr13:91185040-91185670	630	4.61	330	GAGAACAAGCTGTACA	1.61	264	TGTTTGCTGTGTG	0	*		1	1	0
951	63	chr3:193640000-193640573	573	3.39	279	AAGGACAGGCAGTTAT	2.89	323(-)	TAGTTTGTCAACA	1.72	1	TCTCATTAACT	1	1	1
952	63	chr6:151553972-151554543	571	3.54	301	agcaacacccagttct	4.35	231	tattgacattgat	2.4	269	tcccataaaaa	1	1	1
953	63	chr9:2477611-2478213	602	1.97	226(-)	AACACAGTAAGTTCCA	3.2	347	TGTTTGCATTTGA	2.63	231	GCCTGTAAAAA	1	1	1
954	63	chr9:85747657-85748262	605	2.76	286(-)	AGGATGTACTGTTCTT	3.69	221(-)	CACAGAGCAAACA	0	*		1	1	0
955	63	chr2:234795082-234795746	664	2.69	439(-)	agcagggactgtgctt	0.51	628(-)	aactaggtaaaaa	0.91	78	GGTTGTTAAAC	1	1	1
956	63	chr20:49011730-49012369	639	6.85	283	GGGAACAGGACGTCCT	2.15	81	TGTTGGCCCAGCT	0	*		1	1	0
957	63	chr22:25237244-25237834	590	0	*		4.44	257	tattgacttacct	4.91	279(-)	ttttaacgaga	0	1	1
958	63	chr3:53179258-53179921	663	2.26	164(-)	TGAACAATCTGACCTG	6.6	322(-)	GCCTGTGTAAATA	0	*		1	1	0
959	63	chr3:123222865-123223519	654	3.24	363	aaaaacactttgtgct	4.12	321(-)	TGTactgtaaaca	0.23	216(-)	ATTTTATAATC	1	1	1
960	63	chr6:79386190-79386852	662	0.91	164	aggggctccctgaacc	3.46	363(-)	acctaggcaaaca	0	*		1	1	0
961	62	chr1:172715429-172716143	714	6.09	225(-)	TGGACATGGTGTACTT	5.33	247	TGTTGACTTTCCT	1.92	375(-)	TTTTTAGGAGT	1	1	1
962	62	chr11:85194934-85195384	450	0	*		2.93	176(-)	ccgatagtcaaca	0	*		0	1	0
963	62	chr1:40009945-40010502	557	3.46	236	aataacatcatgtact	3.42	212(-)	aaccaagtcaaca	0	*		1	1	0
964	62	chr1:64394343-64394901	558	7.98	249(-)	AGGACACAGTGTGCCC	0.63	210	TCTTTACCTTATC	4.81	276	GCTCATAAAAG	1	1	1
965	62	chr1:185674835-185675422	587	0.92	326	ATGTAGATCATGTACC	7.41	298(-)	AACTATGTAAACA	0	*		1	1	0
966	62	chr1:207183222-207183859	637	8.07	313(-)	AGCACACCCTGTTCTT	1.27	388	TATTAACTCAGCA	0	*		1	1	0
967	62	chr10:13441659-13442278	619	0	*		4.09	228(-)	GTGAGAGTCAACA	3.1	42(-)	atttaatgaga	0	1	1
968	62	chr10:47131756-47132427	671	1.18	427	CAGCACATCTTGTGat	0.01	569(-)	cttcttgtaaaca	2.82	559	tcttgtaaaca	1	0	1
969	62	chr10:59519431-59520022	591	3.58	234	aggaacagaatctgca	2.58	289(-)	cattgagtacaca	1.02	257	acttgtaaatg	1	1	1
970	62	chr12:129986850-129987474	624	0	*		4.22	176	tattgactcatgt	0	*		0	1	0
971	62	chr11:15515396-15516017	621	0	*		5.01	175	tgtttacagtgtg	0	*		0	1	0
972	62	chr11:44230484-44231067	583	5.03	272	CAGAGCACTCTGTACC	3.31	202	tatttgcattgga	1.04	119(-)	aatttatgatg	1	1	1
973	62	chr11:107964017-107964634	617	1.68	437	agcaacaggatcttct	6.17	397	TGTTTACattttt	0.67	439(-)	ttttttcaagc	1	1	1
974	62	chr11:133253358-133253993	635	5.83	340(-)	GGGACCGTCTGTTCCT	2.8	120(-)	AATTCAGTAAATA	0	*		1	1	0
975	62	chr12:57670601-57671169	568	5.71	250(-)	agtactgcctgtactc	1.93	274(-)	ggaaaaataaaTA	3.63	478(-)	GTTTCACGAGC	1	1	1
976	62	chr12:95056479-95057122	643	4.01	291(-)	GGCACGAAATGTTCCA	1.42	79	TCTTTACTTTATA	4.02	277(-)	TTTTTACTAGG	1	1	1
977	62	chr13:45495836-45497076	1240	7.6	319(-)	GGAACAAAATGTTCCT	5.26	424	TGTTGACACAAGA	1.66	660(-)	GCTTTATAAGG	1	1	1
978	62	chr14:89519499-89520159	660	1.54	400	gatatcactatgtacc	3.05	537	tatttacaaaacg	1.83	247	actcttaaaac	1	1	1
979	62	chr15:33510243-33510984	741	0	*		2.81	337(-)	gcacatgtaaata	0	*		0	1	0
980	62	chr15:100129871-100130472	601	0	*		2.7	475	tgtttgctttatg	2.01	581	tctcctaaaat	0	1	1
981	62	chr18:55902090-55902785	695	4.87	197	AAGCCCAGAATGTTCC	3.21	305(-)	GCTTAAGTACACA	1.5	259	gctcatataaa	1	1	1
982	62	chr19:33401614-33402259	645	3.91	349(-)	aggactggcagtgccg	4.21	254(-)	agtagggtaaata	0	*		1	1	0
983	62	chr2:109626187-109626867	680	3.83	395(-)	TGGGCATTGTGTTCTT	6.74	15	tgtttacccaggc	1.74	412(-)	TTCTTATGAGG	1	1	1
984	62	chr2:113345924-113346642	718	3.82	516	AGGCACAGCCACTTCC	5.23	232	tgttgacatattt	0	*		1	1	0
985	62	chr2:123123942-123124543	601	4.87	248	gggaacactttcTTCT	5.39	235	tgttgacattaga	0	*		1	1	0
986	62	chr2:124805969-124806743	774	7	470(-)	TGGACACAGTGTCCTT	4.14	492	TATTTACACACAT	4.69	518(-)	TTTTTATGAGT	1	1	1
987	62	chr2:194115017-194115629	612	1.86	256(-)	ggaacattgtgctatg	2.8	465	tatgtacactgta	4.81	310(-)	cttttatgagg	1	1	1
988	62	chr20:1779483-1780119	636	1.2	327	ctgcacacaatgttta	5.16	285	tatttactcaact	0.22	231	tcttataaagt	1	1	1
989	62	chr20:14561169-14561788	619	0	*		7.57	84(-)	TGCTGTGTAAACA	1.58	301(-)	TTTTAATGACC	0	1	1
990	62	chr20:15277605-15278174	569	3.63	292	AAGTGCTGAGTGTTCT	2.26	320	TATGGACTTTGGC	2.19	501(-)	AATTTACTAGC	1	1	1
991	62	chr22:45798283-45798934	651	7.46	291(-)	AGGACATAATGTTCTT	2.75	264	TGTTTATTTATTA	0.85	278(-)	TATTTATTAGG	1	1	1
992	62	chr3:17501250-17501834	584	2.96	308	CAGTACGCACTGTTTC	0.34	304(-)	TAAAAGGTAAACT	3.47	44	GCTCGTAACAC	1	1	1
993	62	chr3:67757186-67757805	619	6.76	337	GAGTACAGGGAGTTCC	5.14	280(-)	ATGTGTGTAAACA	1.83	568(-)	GTTTTAAGAGT	1	1	1
994	62	chr3:99575973-99576537	564	5.67	251(-)	AGAACTGTATGTGCTT	3.12	67	TATTTACCATGTA	1.47	57(-)	TATTTAAGAGG	1	1	1
995	62	chr3:138001600-138002219	619	2.33	278(-)	GGCACATAAAGCCCTC	4.29	320	TGTTTGCTTAGCT	2.07	3	ACTCCTAAAAC	1	1	1
996	62	chr3:152511678-152512300	622	4.31	529	AAGAACATGGTGTTTA	1.31	502	TGTTTATTCTAAG	4.85	94	ACTCATAAAAC	1	1	1
997	62	chr3:177505586-177506173	587	2.81	298(-)	TGAACATTATGTTTTC	3.22	331(-)	gtcaatgtacaca	0	*		1	1	0
998	62	chr4:42133000-42133587	587	1.01	222(-)	tgcacatcctgcacat	5.7	186	tgtttacctatgt	3.87	288(-)	TGTTTACAAGG	1	1	1
999	62	chr5:61296380-61296980	600	2.79	234(-)	GGTTCTGCCAGTTCCC	3.01	371	TCTTTACATTGGC	1.18	231	TCCCATAAACC	1	1	1
1000	62	chr5:67389173-67389847	674	4.29	338	TGGAACAGGTTGACCC	2.65	520	TGTGTACTTTATT	0	*		1	1	0
1001	62	chr5:125391707-125392376	669	3.26	641(-)	AGGACAGTGCCTTCTC	4.2	175	TATTTACTGTGCT	3.06	433(-)	TTTTTAAGAGG	1	1	1
1002	62	chr5:135286807-135287386	579	3.81	227(-)	AGCACAAGATGTCCAC	2.09	504(-)	ccttaagcaaata	0	*		1	1	0
1003	62	chr5:136545180-136545881	701	3.73	440(-)	AGTACTTTCAGTGCTC	0.49	499	TATTGATTTTTTG	0	*		1	1	0
1004	62	chr6:32932527-32933288	761	4.47	128(-)	ggtacattctggcctc	4.08	365	tattgactttata	0	*		1	1	0
1005	62	chr6:94051889-94052671	782	0.19	418(-)	GGCACAAGAAGTATTT	4.08	483	TATTTACAGTGTA	3.82	524(-)	GTTTTATAAGG	1	1	1
1006	62	chr6:163915074-163915754	680	1.22	255(-)	tgcaaatactgtacct	2.04	247(-)	ttctgtgcaaata	0	*		1	1	0
1007	62	chr7:123048020-123048722	702	4.29	406(-)	GGAACATTCTGTGTTT	0.57	480(-)	AGTAATGTCATCA	0	*		1	1	0
1008	62	chr8:23501046-23501721	675	1.06	284(-)	TGCTCAGGAAGTGCCT	3	79	TATTGACTCTTAG	0	*		1	1	0
1009	62	chr8:80990196-80991059	863	3.68	239(-)	GGAACATCCTGCCCAT	2.52	495(-)	AAGAGTGCAAACA	1.18	156	CCTAATAAAAG	1	1	1
1010	62	chr8:94080432-94081046	614	1.86	441	AAGAAAACTACGTCCT	7.44	206	TGTTTACACAGGT	0.64	405	ACTAGTAAAGC	1	1	1
1011	62	chr8:108626638-108627205	567	7.18	284	CAGCACACAGTGTTCT	0.25	476	tatatacacaaca	1.66	139	CCTTATAAAGC	1	1	1
1012	62	chr9:494635-495312	677	0	*		1.61	358(-)	AAGTGAGCAAATA	0.66	292	CCTCTTAAAGT	0	1	1
1013	62	chrX:9070944-9071577	633	6.93	256(-)	tgcacactgtgttctt	2.99	302	tgtttaccaattt	0	*		1	1	0
1014	62	chr10:3028348-3029072	724	4.13	301	CAGAACAGATTGTGTC	3.5	293	TATTGACCCAGAA	4.85	150	GGTCGTAAAAA	1	1	1
1015	62	chr10:3291422-3292100	678	2.48	464(-)	AAAACAAGCCGTTCTG	1.11	551	TGTTTAGTTACTA	2.78	493	GCCTGTAAAAC	1	1	1
1016	62	chr10:35979340-35979972	632	0.46	383(-)	GGGACCATGTGAACCT	3.07	223	TGTTTGCATTTGT	3.16	434(-)	GGTTAATGAGC	1	1	1
1017	62	chr14:38035827-38036526	699	1.95	70(-)	TTTACATGGTGTTCTA	3.29	348(-)	tccaaagtacata	0	*		1	1	0
1018	62	chr2:187408887-187409578	691	1.17	563	GAGGACAAAAAGTTTT	1.2	316(-)	TCCTGTTTCAACA	2.04	602	ACTTGTAAATT	1	1	1
1019	62	chr2:238410659-238411493	834	5.49	626	CGGAACACCCTGTTTT	6.41	5	tgtttacttttgt	0	*		1	1	0
1020	62	chr20:30267629-30268269	640	3.17	310(-)	agtaggtgctgttccc	3.3	481	TATTTACTGAGAA	0	*		1	1	0
1021	62	chr3:55483422-55484071	649	0	*		4.1	300	tatttactgagtg	4.21	361	tctcgtaaagt	0	1	1
1022	62	chr3:126074600-126075275	675	8.81	221	GGGGACACGCTGTTCC	2.73	573	TGTTGATTTTGTC	0	*		1	1	0
1023	62	chr4:106489983-106490550	567	0	*		3.19	376	TATTTGCATTGGT	3.63	275(-)	ATTTTACAAGT	0	1	1
1024	62	chr5:148869081-148869838	757	4.63	464(-)	AAGACATTCTGTTCCA	6.78	193	TATTTACTTAGCA	0.93	756(-)	TTTTAATAAGA	1	1	1
1025	62	chr6:43667306-43667902	596	4.13	251	AGGAACGGGGTGGCCC	6.76	231(-)	CGCAAGGTAAACA	0	*		1	1	0
1026	62	chr6:91078540-91079188	648	4.78	308(-)	GAGACACTGTGTGCTG	0.92	531(-)	GAGTAAGAAAACA	0	*		1	1	0
1027	62	chr9:122630910-122631516	606	0.02	170	AGGGGCTTTCTGGCCT	4.48	467(-)	GGCTATGCAAACA	3.27	354	CCACGTAAAAC	0	1	1
1028	62	chr15:45191593-45192261	668	3.53	320	AGGTAGAGCTTGTTCT	2.9	152	TGTTTATTTTTCA	0	*		1	1	0
1029	62	chr16:29751606-29752409	803	4.36	342	aagacctgactgtccc	5.16	115	tgttgactcaagg	3.56	158	ccttgttaaaa	1	1	1
1030	62	chr16:78709051-78709699	648	0.8	617	gagaccagcctgggca	2.13	224	TATTTACAGAAAC	2.19	313(-)	cttttatgggc	1	1	1
1031	62	chr10:7601209-7601799	590	0.28	103(-)	AGACCAATATGTTGTT	3.28	227	TATTTGCTTAGCT	0.79	122	TCTTATAAATT	1	1	1
1032	62	chr11:94820312-94820983	671	0	*		5.6	285(-)	TCATAAGTCAACA	3.43	306	CCttataaaat	0	1	1
1033	62	chr11:113210584-113211204	620	5.73	253(-)	GGGCCATACTGTTCTC	2.9	218(-)	TTCAGAGCAAACA	2.82	264	TCTTGTAAACA	1	1	1
1034	62	chr9:22954912-22955512	600	3.4	280(-)	tgtactggatgttcta	4.11	293(-)	gccagtgcaaaca	0.82	217	gatagtaaaaa	1	1	1
1035	62	chrX:11386021-11386753	732	4.43	385	ATGCACACATTGTACT	4.05	340	TGTTTACAAAAGG	4.21	209	gatcgtaaaat	1	1	1
1036	62	chr20:5746700-5747319	619	5.26	229(-)	AAGACAGGATGTTCTT	0.87	167	TGTTTGCTGAAGC	0	*		1	1	0
1037	62	chr20:19739662-19740305	643	5.4	316(-)	GGAACACGCTGTCATC	3.08	362(-)	AGGACTGTAAATA	1.63	219	GCTCTTAAATC	1	1	1
1038	62	chr3:120408187-120408753	566	2.78	284	AGGAACACAGAGAACA	5.24	236	TATTTACACAAGG	2.07	143	ACCCATAAAAA	1	1	1
1039	62	chr3:127022887-127023569	682	6.51	314(-)	AGAACACACAGTTCTG	0.76	342(-)	GGTACAGTACACA	0	*		1	1	0
1040	62	chr3:177310299-177310953	654	3.36	330	CAGAACTTCTCGTTCC	3.11	324	TATTTACAGAACT	3.48	232	CCTCGTGAAAA	1	1	1
1041	62	chr5:40471836-40472438	602	3.72	362	agagacagtttgttct	3.22	588	tattgacagtggg	2.33	554	ccttgttaacc	1	1	1
1042	62	chr5:127382225-127382831	606	4.16	271(-)	tgaacaacctgctcct	5.43	291(-)	tactgggtaaata	0.55	225(-)	gattaataagc	1	1	1
1043	62	chr5:136639720-136640430	710	1.35	463	GGGGACAGGAACTGCA	7.44	327(-)	acctgtgtAAACA	2.4	516(-)	TTTTTATGGGA	1	1	1
1044	62	chr6:34566374-34566952	578	6.49	342(-)	GGTACACAGTGTGCTA	7.73	232(-)	GCCAATGTAAACA	0	*		1	1	0
1045	62	chr6:43709422-43710117	695	4.71	270(-)	TGGACATAGTGTCCAT	6.64	290	TGTTTACTTAGAA	0.91	123	gctaattaaac	1	1	1
1046	62	chr6:144608186-144608752	566	1.2	349(-)	GGCACTCACCGTTTTC	5.52	272(-)	GGCTCTGTAAACA	1.93	198(-)	CTTTTACCAGC	1	1	1
1047	62	chr8:71971246-71971939	693	3.72	262(-)	GTCACAGAATGTGCCC	3.22	197	TGTTGACAGAAGC	4.78	11	TCTCATAAAAT	1	1	1
1048	62	chr8:122443709-122444361	652	0.54	615	CGGTACTCTAAGTATC	5.32	192	TGTTTACCTTATA	1.22	394(-)	gttttattagt	1	1	1
1049	62	chr9:38495113-38495865	752	4.55	427	gggcacattgtggccc	0.95	484	AGTTTACTCTAGT	1.94	516	ACTtgttaaat	1	1	1
1050	62	chrX:124583433-124584053	620	6.37	341(-)	tgaacagacagttctc	1.37	194(-)	atcagtgtgaaca	2.37	290(-)	aatttacaaga	1	1	1
1051	61	chr10:8832070-8832811	741	0.68	517(-)	GAGATAACATGTTCCT	6.53	490	TGTTGACTTTGGG	0.2	160	ACTGGTAAACT	1	1	1
1052	61	chr11:60648208-60648862	654	6.03	267(-)	TGCACATCCTGTCCTC	5.1	315	TGTTGACTCTTGT	0	*		1	1	0
1053	61	chr1:19753613-19754301	688	7.33	417	GGGAACAGTTTGTGCT	1.32	232	cgtttacattccc	0.81	25	GCTTTTAAAAC	1	1	1
1054	61	chr1:34224222-34224847	625	4.22	273(-)	ggcacaacgtggtcct	1.74	375(-)	taataaataaata	2.29	439	aCTTataaaaa	1	1	1
1055	61	chr1:58648843-58649454	611	1.74	48	gagaacactttcaacc	2.69	324	tgttgACTTGTGA	4.46	138(-)	agtttatgagg	1	1	1
1056	61	chr1:177670501-177671145	644	3.51	396(-)	ggaacaacatgtgcaa	3.22	533(-)	gtcacagtaaata	0	*		1	1	0
1057	61	chr10:115718670-115719459	789	4.25	370(-)	GGAACAGGATGTGATT	1.78	165	TATGGACACAGTG	2.78	222	GCCTGTAAAAC	1	1	1
1058	61	chr10:127280289-127280922	633	1.8	593	AGCCACAGTCTGTCTT	7.29	70	tgtttactctgct	0.91	365	GCTTGGAAAAA	1	1	1
1059	61	chr11:9548957-9549754	797	3.13	336	GAGAACATTTTATTCT	1.72	319(-)	TACACTGTACACA	0.94	755	CCCTGTTAAAA	1	1	1
1060	61	chr11:113907184-113907885	701	4	282(-)	AAAACAGAAAGTTCCT	2.92	227	TGTTTATTTTGAC	0.48	595	GCTCATAACAG	1	1	1
1061	61	chr11:114000584-114001184	600	2.84	288	AGGCACACTCTCTTTC	3.15	276	TGTTTGCTTTGAA	0	*		1	1	0
1062	61	chr13:50432567-50433190	623	6.98	299	GAGTACAGCCTGTTCA	4.12	217	TGTTTACAGTAGA	1.94	423	ACTTGTTAAAT	1	1	1
1063	61	chr13:96266936-96267574	638	1.48	245	GGGAACAGCAGGCACC	0.65	186(-)	ATCTAAGTAAATC	1.84	345(-)	GGTTTAAGAGC	1	1	1
1064	61	chr13:106748815-106749451	636	4.58	290(-)	TGTACTCTCTGTACTT	6.31	340	TATTTACTTTGTG	3.55	370(-)	GTTTTACGATA	1	1	1
1065	61	chr14:80469452-80470117	665	1.29	210	TAGCACTGCTTGACCT	7.34	532(-)	cgcagagtaaaca	0	*		1	1	0
1066	61	chr15:62862234-62862850	616	1.8	468(-)	GGAAGGCAGTGctctt	5.16	602	tgttgacattttg	0	*		1	1	0
1067	61	chr15:72447475-72448085	610	4.02	368(-)	GGTACCAGGTGTTCCT	0	*		0	*		1	0	0
1068	61	chr16:2438754-2439365	611	1.1	0	gtgaacttgctgagct	6.35	221	tgttgactcagct	1.47	351	cctcttaaata	1	1	1
1069	61	chr16:19871626-19872204	578	1.37	268	GAGAACTCTGTGCTTT	6.6	295(-)	TGCAAAGTCAACA	0	*		1	1	0
1070	61	chr16:21608977-21609801	824	2.46	274	GAGAACACAAAATACC	3.11	137(-)	GTCATAGTAAATA	0	*		1	1	0
1071	61	chr2:12201811-12202443	632	3.53	233	AAGAACAAAATGTCTC	5.56	221	TATTTACATTTCA	0.88	399	TCTCCTAAACA	1	1	1
1072	61	chr20:8074921-8075700	779	3.68	278(-)	ATTAcatcgtgtcctt	2.98	171	TCTTTACTTTGCC	2.76	241(-)	CTTTTACTAGC	1	1	1
1073	61	chr20:10942469-10943050	581	5.06	86(-)	TGAACACCATGTTCAT	1.86	481	TATTTACTCCACA	1.26	324	GCTCATATAAT	1	1	1
1074	61	chr3:116982001-116982564	563	3.98	264(-)	tgtacaagatgttcta	4.27	204(-)	gtctttgtaaaca	0	*		1	1	0
1075	61	chr3:161304415-161305099	684	1.48	425	AAGGACAGAATGAGAC	1.94	421(-)	TCAAGTGCAAATA	0	*		1	1	0
1076	61	chr4:2662334-2663000	666	5.56	338(-)	GAGACACTGTGTACTC	5.11	358	TGTTGACATTTTT	0.13	47(-)	AGTTTACGTGT	1	1	1
1077	61	chr4:14839515-14840207	692	1.79	214(-)	AGGACAGAGGGCCCTT	0.53	302(-)	AGCAAAATACACA	3.63	372	ACTTGTAAAAT	1	1	1
1078	61	chr4:41577237-41577900	663	8.25	298	GAGAACACTCTGTACT	4.34	89(-)	GAATGGGTAAATA	1.74	272	GCTCATAGAAA	1	1	1
1079	61	chr4:74761067-74761737	670	8.55	291	AAGCACAGTGTGTTCC	0.28	605(-)	AACCAGGCAAACA	4.85	347(-)	GTTTTATGAGT	1	1	1
1080	61	chr4:74783585-74784205	620	0	*		2.85	269(-)	GGCCAAGTCAATA	5.39	295(-)	GTTTTACAAGG	0	1	1
1081	61	chr4:77484468-77485200	732	5.05	304(-)	AAAACATAATGTTCTT	0	*		1.05	420(-)	TTTTTATAGGC	1	0	1
1082	61	chr5:29803936-29804838	902	6.6	572	gagaactctctgtact	4.34	842	tgtttacagagaa	2.05	637(-)	agtttataagg	1	1	1
1083	61	chr5:93697443-93698034	591	7.08	193	AAGAACAGTGTGTGCA	2.8	371(-)	AGCTGTATAAATA	0.52	26	CCTCAGAAACC	1	1	1
1084	61	chr5:147290938-147291557	619	5.46	262	AGGAACACCATGTTAC	0.97	283	TGTTTGCCCACAG	1.49	143(-)	tatatacgagc	1	1	1
1085	61	chr6:4235393-4236066	673	4.12	351(-)	AGCAGAGCCTGTACTC	5.57	464(-)	GCAAaagtaaata	0.64	212	actagtaAAGC	1	1	1
1086	61	chr6:19779421-19780052	631	1.37	27(-)	tggccaggctggtctt	3.2	133	TGTGTACATATCT	5.02	256(-)	TTTTTATGAGA	1	1	1
1087	61	chr6:53005140-53005793	653	3.72	287	AGGAACAAAATGATCC	2.85	569(-)	GACTAAATCAACA	0.42	418(-)	TATTTAAGAGA	1	1	1
1088	61	chr6:114007166-114007833	667	6.54	231(-)	AGTACAGAGAGTTCTT	3.25	266	TATTTACAAATCA	0	*		1	1	0
1089	61	chr7:38284875-38285531	656	2.64	302	tagcacagtgccttcc	2.94	363(-)	ggaaaaatAAACA	1.5	447(-)	tttttttgagg	1	1	1
1090	61	chr7:55499599-55500225	626	5.22	192	AAGCACTGGCAGTTCC	5.41	294(-)	AGAAAAGTAAATA	0.89	601(-)	TTTTTAGAAGG	1	1	1
1091	61	chr7:96429923-96430625	702	3.61	132	GAGTCCAGAATGTGCT	4.5	262(-)	GGTTGGGTAAATA	0	*		1	1	0
1092	61	chr7:107167621-107168270	649	2.45	563	AGGCACTGTGAGACCC	5.7	293	tgtttacctatgt	0.75	524(-)	ATTTTACAATA	1	1	1
1093	61	chr7:110902420-110903071	651	1.53	53	gagaagagcaagtaca	5.63	186(-)	ttctaagtaaata	4.64	292(-)	gatttatgagg	1	1	1
1094	61	chr8:117679498-117680193	695	2.97	305(-)	GAAACAATCTGTACAT	4.13	319	TGTTTACAAAACA	2.08	466	GCTCCTAAACC	1	1	1
1095	61	chr9:7704711-7705505	794	4.11	269(-)	TGGACAAGTTGTTCCT	5.03	31(-)	CAGTGAGTAAATA	2.58	702(-)	GATTTACTAGG	1	1	1
1096	61	chr9:93372008-93372612	604	4	332(-)	TATACACACTGTCCTT	6.33	214(-)	CGCAGAGTAAATA	0.87	202(-)	TTTTTATAACC	1	1	1
1097	61	chr9:110904937-110905513	576	7.14	175	GAGAACAGAAAGTCCC	0	*		3.82	336	CCTTATAAAAC	1	0	1
1098	61	chr14:81848787-81849392	605	1.07	163(-)	gaaacacgcagggcct	2.83	478	TGTTTATTTTTCG	1.37	36	ggtagtaaaac	1	1	1
1099	61	chr15:58625133-58625764	631	0.73	50(-)	TTGGCAGACTGTCCCC	6.64	286(-)	TTCTAAGTAAACA	0	*		1	1	0
1100	61	chr15:69884115-69884784	669	3.01	362	TGGAACATGGTGTCTA	4.2	351(-)	GGCTGAGCAAACA	0	*		1	1	0
1101	61	chr19:16844525-16845264	739	3.26	435(-)	GGTACGTCCAGTGCTG	2.45	448(-)	GCCAAACTAAACA	0	*		1	1	0
1102	61	chr19:41426865-41427614	749	2.64	326	CAGCACAGCAAGACCC	5.37	469(-)	CTCAGGGTAAACA	6.07	166	CCTCATAAAAA	1	1	1
1103	61	chr2:181122694-181123361	667	0	*		5.61	160	TGTTGACTTACCC	3.95	174	TCTTGTAAAAT	0	1	1
1104	61	chr5:148192431-148193584	1153	2.33	823(-)	aagacatattgttctg	3.07	80	tatttgctctggc	2.25	295	acttgtaaact	1	1	1
1105	61	chr5:150788136-150788731	595	2.61	516	aggctcagggtgatcc	1.6	227(-)	ATGAAAATAAACA	2.43	112	ACTTGTAAATC	1	1	1
1106	61	chr5:154213573-154214138	565	6.22	244	aagcactgactgtacc	6.81	175	TATTTACTTAGGC	0	*		1	1	0
1107	61	chr5:177758523-177759136	613	5.49	300(-)	AGAACAAAGAGTTCCG	3.01	118(-)	GCAGGAGTAAACA	0	*		1	1	0
1108	61	chr8:125459946-125460575	629	0	*		5.54	248(-)	GGGAAAGTAAATA	2.63	375	TCTCATAAAGT	0	1	1
1109	61	chr17:5114663-5115329	666	2.83	323(-)	AGGACTCTCTGTAATT	0.35	262	TATTTCCTTTTTG	5.24	246(-)	TTTTTACAAGG	1	1	1
1110	61	chr2:180803893-180804505	612	0.64	202	aagaacaatgtctttt	6.58	351(-)	AGCTGGGTAAACA	3.76	99(-)	CTTTTATGAGA	1	1	1
1111	61	chr1:223119695-223120324	629	6.24	432	gggaacagtttgtgca	3.81	206	tgtttactgaatt	3.98	462(-)	cttttacaagg	1	1	1
1112	61	chr11:16768234-16768917	683	3.26	75(-)	ggttcaagcagttctc	0	*		0	*		1	0	0
1113	61	chr2:197149794-197150405	611	2.01	283(-)	AAAACAAAAAGTGCTT	6.45	362(-)	AGTTATGTAAACA	1.5	451	GCTCAAAAAAA	1	1	1
1114	61	chr20:33120884-33121519	635	3.4	287(-)	GGGTCAACATGTTCCA	5.3	262	TGTTTACAAAGGG	0	*		1	1	0
1115	61	chr2:228442183-228442788	605	3.18	271	AGGAACCCACTGTTTC	4.12	301	TGTTTACAGTACA	0.82	431	agttgtaaaat	1	1	1
1116	61	chr20:47297105-47297750	645	5.56	74(-)	tgcactggctgttccc	0.66	414	TCTTGACATTTCT	5.39	516(-)	GTTTTACAAGG	1	1	1
1117	61	chr7:24167423-24168031	608	2.43	303	GGCATCACAGTGTTCC	3.81	196	TGTTTATTCTGGC	0	*		1	1	0
1118	61	chr21:35162548-35163761	1213	3.04	287(-)	TGTACACTCCGTACTA	1.75	899	TGTTGATTCATGC	1.68	810(-)	TTTTTAAGAGT	1	1	1
1119	61	chr3:27370804-27371467	663	6.64	275(-)	GGAACAACCAGTTCTT	2.04	185	TATGTACTCATGA	1.22	100(-)	GTTTCACAAGG	1	1	1
1120	61	chr4:47872441-47873155	714	2.31	386(-)	agtacaagatgagcct	2.99	15(-)	gacaaagccaaca	4.38	240	CCTCATTAAAA	1	1	1
1121	61	chr5:94982081-94982836	755	6.49	433	GGGGACAGTAAGTTCT	4.06	116(-)	TATAGGGTAAATA	3.56	711(-)	TTTTAACAAGC	1	1	1
1122	61	chr5:106137734-106138423	689	1.26	639	aagaacttggagtccg	3	373(-)	GCCAAAATCAACA	0	*		1	1	0
1123	61	chr5:121339673-121340357	684	7.39	408(-)	tgaacagactgtcctt	0.57	386	tgtttattgaaca	0	*		1	1	0
1124	61	chr5:147136080-147136707	627	4.49	234(-)	TAAACAGCCTGTGCTC	4.67	609	TGTTTACATGGTC	0	*		1	1	0
1125	61	chr6:103365980-103366586	606	1.96	270	ATGCACACACAGTTTT	4.23	74	TGTTTACAGATGT	1.34	161	CTTCGTAAATA	1	1	1
1126	61	chr6:137692689-137693402	713	4.25	238	gagaatacagtgtacc	1.64	583(-)	tgttgtgtaatca	1.06	430(-)	tttttacaact	1	1	1
1127	60	chr10:118312704-118313406	702	5.01	346	agcaacaggctgtacc	4.46	410(-)	gtttatgtaaata	0.47	422(-)	actttatgatg	1	1	1
1128	60	chr11:689417-690084	667	4.36	329(-)	GGAACACACAGTTATT	1.25	236(-)	GCCTGAGTCACCA	0.31	290(-)	TGTTTAAGAGT	1	1	1
1129	60	chr12:16137164-16137775	611	4.66	408(-)	tgaacactctggtctt	1.52	192	TGTTTATCCACTT	1.19	281(-)	GCTTTACCAGG	1	1	1
1130	60	chr12:16377050-16377720	670	4.47	253	AGGTTCAGTATGTTCT	6.31	286	TGTTTACTCACGG	0.59	313(-)	GGTTTACCAGT	1	1	1
1131	60	chr12:65961572-65962154	582	3.48	249	GGGAACCCAGTGTGCA	3.15	475(-)	GAATTGGTAAACA	0	*		1	1	0
1132	60	chr12:72180598-72181222	624	3.95	289	GAACACAGAATGTTCT	1.07	407	TGTATACTTTATA	3.95	320(-)	ATTTTACAAGA	1	1	1
1133	60	chr14:20635099-20635749	650	5.38	181	aagaacactatgaacc	1.82	309(-)	acaggtgtcaaca	3.42	288	ggtcataaaac	1	1	1
1134	60	chr1:33947902-33948507	605	1.14	174	aaggacatcttggttc	5.58	320	tgtttacctttgt	4.02	388(-)	tttttactagc	1	1	1
1135	60	chr1:100878495-100879151	656	6.34	333(-)	AGAACAACCAGTTCCT	1.65	598(-)	ACTAAAATAAATA	2.61	300	TCTTGTAAATA	1	1	1
1136	60	chr1:116749696-116750379	683	0	*		5.04	360	tatttacacaata	1.53	181	tctagtaaatc	0	1	1
1137	60	chr1:118105134-118105802	668	2.33	441	GAGAAGTGGGAGTCCC	2.18	406(-)	GGAAATGTCCACA	0	*		1	1	0
1138	60	chr1:236472008-236472645	637	2.57	309(-)	GGCACCCAAAGTTCTC	5.39	216	TGTTTACTTTTAA	0.81	295(-)	ATTTTATAGGG	1	1	1
1139	60	chr10:60228104-60228750	646	0.35	465(-)	TAACCAACCTGTACCC	4.54	247(-)	GGAAATGTCAATA	3.81	526(-)	GATTTACAAGG	1	1	1
1140	60	chr11:7656664-7657484	820	4.74	533	GTGTACACTCAGTCCC	1.9	35(-)	ATTTAAGCAAACA	1.55	322(-)	TTTTTATGTGC	1	1	1
1141	60	chr11:94441737-94442314	577	0.19	345	GCGGACAGAGTGTAAA	7.57	329(-)	GCCTGAGTAAACA	0	*		1	1	0
1142	60	chr11:134397206-134397812	606	5.87	258(-)	agtacaacatgtcccc	0	*		0	*		1	0	0
1143	60	chr12:15972868-15973441	573	0.24	275(-)	TATACAGAGTGTCTCT	6.2	295(-)	TCTAGTGTAAACA	0	*		1	1	0
1144	60	chr12:32329443-32330120	677	1.37	603	aagaccagcctggcca	2.67	289	tgtttatccagtt	0	*		1	1	0
1145	60	chr12:66024175-66024819	644	3.32	278(-)	agttctttgtgttctt	6.54	408(-)	tgttaagtaaaca	1.61	303(-)	cctttatgaga	1	1	1
1146	60	chr12:95347817-95348472	655	7.16	351(-)	AGGACTCTGTGTTCCC	0	*		2.3	73(-)	ACTTTATGAGT	1	0	1
1147	60	chr13:54136525-54137092	567	0.07	216	aggaatgtcttgtact	6.58	16	tgtttacttaagc	1.04	299	catcataaatt	0	1	1
1148	60	chr13:111462125-111462790	665	0	*		4.28	393(-)	ggaactgtaaaca	0	*		0	1	0
1149	60	chr14:57320949-57321580	631	1.79	320(-)	TGAACCAAATGTTCCG	5.28	361	TATTTACATATTT	1.45	574(-)	AGTTTAAGAGC	1	1	1
1150	60	chr15:66681432-66682034	602	0.17	125	TAGTATACAGTGTTTC	0.81	418(-)	GAGAGTCTAAAca	2.82	143	CCTCTTAAAAT	1	1	1
1151	60	chr15:84331961-84332584	623	1.15	64	acggacattctctcct	6.25	503	TGTTGACACTGGT	0	*		1	1	0
1152	60	chr2:13822864-13823479	615	0.36	431(-)	ggaacagtttgctgtt	1.77	428	tgtttgctcatat	4.38	22	cctCATTAAAA	1	1	1
1153	60	chr2:17128394-17128983	589	0.01	462(-)	gggagaggcagatcca	5.34	223	TATTTACTTTAGG	0	*		0	1	0
1154	60	chr2:120865519-120866144	625	4.85	312	GAGAACAGTGTTTTCC	4.09	276	TGTTTATATTGGC	6.07	373	CCTCATAAAAA	1	1	1
1155	60	chr2:145784607-145785194	587	0	*		3	294(-)	GAGGATGTAAACA	4.39	225(-)	ttttaatgagc	0	1	1
1156	60	chr20:17664746-17665400	654	0.92	207(-)	AGAATGGTGAGTGCCT	3.24	312(-)	TGTTCTGTAAATA	0	*		1	1	0
1157	60	chr3:37649812-37650473	661	2.02	642(-)	GGAAGAGCCTCTGCCC	4.19	74(-)	ACCAATGCAAACA	1.7	360(-)	CTTTTACTAGA	1	1	1
1158	60	chr3:42266339-42267023	684	4.51	384(-)	GTGACACCGTGTTCCA	1.76	262(-)	TTTTAAATAAACA	1.07	153	GCTTGTGAAAA	1	1	1
1159	60	chr3:78814697-78815369	672	0	*		4.26	443	TATTTACATTCAT	2.48	196	GCTAGTTAAAC	0	1	1
1160	60	chr3:110584683-110585319	636	2.91	75	AAGAAGTGCTTGTCCC	2.25	390	tatttacatctga	0	*		1	1	0
1161	60	chr4:1148990-1149684	694	2.66	291	cagtacactctgtgta	0.44	627(-)	agcaaggttaata	1.74	578	ccttattaaat	1	1	1
1162	60	chr4:15651720-15652354	634	4.32	263	gggaacagtatttccc	5.46	303	tatttacttttcg	3.45	100	ccccataaaaa	1	1	1
1163	60	chr4:75869234-75869903	669	2.95	551(-)	GAGTCACCATGTTCTC	3.07	415(-)	TTGACTGTAAACA	0.15	236	CGTGGTAAAAT	1	1	1
1164	60	chr4:77295050-77295642	592	3.59	270	aaGTACTTCTTGTGCT	3.99	451(-)	CACTTAGTAAATA	2.4	322	TCCCATAAAAA	1	1	1
1165	60	chr4:87252305-87252967	662	7.03	453(-)	AGCACAAGGTGTTCCT	7.39	151(-)	TACAAAGTAAACA	1.66	638	CCTCATGAAAT	1	1	1
1166	60	chr4:106832004-106832600	596	0.69	55(-)	AGAACATAATGATGTT	5.14	313(-)	GAATGTGTCAACA	0	*		1	1	0
1167	60	chr4:182878084-182878685	601	0.99	445	CGGATCACAAAGTACA	2.61	256(-)	GACTGTGTAAAGA	0	*		1	1	0
1168	60	chr5:41761707-41762334	627	1.48	303(-)	AGAACATGCTGATGTT	3.02	341(-)	AGCTAAATAAATA	0.01	158	CATCTTAAAAC	1	1	0
1169	60	chr5:66450380-66451007	627	1.99	171(-)	AAGCCACGGTGTACTC	7.22	431	TGTTTACACAGTG	0	*		1	1	0
1170	60	chr5:71010634-71011344	710	1.95	434(-)	AGAACAGAGTGATGTT	2.89	368(-)	TGGAGAGCAAACA	0	*		1	1	0
1171	60	chr5:142940780-142941388	608	7.06	243	GAGCACACATTGTTCT	3.11	76	TGTTTACTTCACA	4.21	544	GATCGTAAAAT	1	1	1
1172	60	chr5:150793234-150793893	659	1.15	253	GTGAACACAGTGCTTT	2.63	99(-)	TAAAAAATAAACA	2.87	82	CATCATAAAAA	1	1	1
1173	60	chr6:131869577-131870238	661	3.43	226(-)	AGCACTAGATGTTCCA	4.32	111(-)	AGCTATGCAAACA	3.49	503(-)	GTTTAATGAGA	1	1	1
1174	60	chr6:148455790-148456502	712	0	*		4.13	192	TGTTTACAATTCA	3.2	454(-)	aatttatGAGA	0	1	1
1175	60	chr7:50576320-50576875	555	2.42	278(-)	GGAATGTCCTGTGCTT	0	*		0.61	453	TCTCATCAAAT	1	0	1
1176	60	chr7:115317971-115318579	608	1.02	441(-)	AGATCACACTGGGCTA	4.39	533	TATTTACTTTTAA	0	*		1	1	0
1177	60	chr8:116816430-116816996	566	5.46	276(-)	ggtacatagtgtgcac	1.89	233	tgtatacctagca	0.52	26	ACTCACAAAAC	1	1	1
1178	60	chr9:73089413-73090472	1059	3.87	545	AAGTACACTGAGTCTC	5.7	988(-)	AGCAAGGTAAATA	0.03	577	GCTGATAAATA	1	1	0
1179	60	chr9:117381311-117382110	799	6.66	370(-)	AGGACTTGCTGTTCTC	2.7	122(-)	CAGTGTGTACACA	3.87	674(-)	TGTTTACAAGG	1	1	1
1180	60	chr15:69760021-69760526	505	2.62	222	AAGCACACGGTTTACT	7.54	188	TGTTTACTCAGCA	0	*		1	1	0
1181	60	chr16:88110801-88111432	631	6.76	267(-)	GGGACAGTCAGTTCTG	2.95	419	TATTTACAGATTT	3.8	332	TCTCATAAACC	1	1	1
1182	60	chr18:33676970-33677544	574	4.38	273(-)	gggtcataatgtaccc	4.58	288	tatttacctttgt	3.06	437(-)	attttaggagg	1	1	1
1183	60	chr18:74134844-74135537	693	3.83	460(-)	TGAACTGACAGTACCT	0	*		5.4	335(-)	GTTTTACAAGC	1	0	1
1184	60	chr19:51345284-51346104	820	3.11	256(-)	aatacaacatgtcctt	3.12	366(-)	agatttgtaaata	0	*		1	1	0
1185	60	chr20:25260566-25261250	684	3.48	580	AGGCACCCTCTGTTCA	0	*		0.37	582(-)	CTTGAACGAGG	1	0	1
1186	60	chr3:45588522-45589153	631	0	*		3.23	292	TGTTTATCTTGGC	1.5	44	GCTCAGAAAAT	0	1	1
1187	60	chr6:41695921-41696606	685	4.65	431(-)	AGGACAGGCTGTGACT	5.24	110	TGTTGACACTGAA	0	*		1	1	0
1188	60	chr8:144136998-144137712	714	1.34	515(-)	ATGACACAGTGAGCCT	6.41	491	TGTTTACTCATGA	2.33	387	CCTTGTTAACC	1	1	1
1189	60	chr16:14750251-14750938	687	0.92	506	cagaccagcctgacca	5.7	216(-)	tcctgggtaaata	0.6	414(-)	TGTTAATAAGG	1	1	1
1190	60	chr20:58532517-58533155	638	0	*		7.29	173	tgtttactctgct	0.9	228(-)	gtttaattagg	0	1	1
1191	60	chr22:50342761-50343455	694	5.46	364	CAGGACACGGTGTGCA	3.33	397	TATTTGCTTAGGG	0	*		1	1	0
1192	60	chr1:60061445-60062047	602	0	*		6.54	239	TGTTTACATACCT	0	*		0	1	0
1193	60	chr6:90650981-90651602	621	6.24	261(-)	AGGACAAACAGTTCCT	6.4	520	TGTTTACTTACTC	1.01	150	ACCTGTAAAAT	1	1	1
1194	60	chr3:37793187-37793787	600	4.22	431(-)	GGCACACCCTCTGCCT	0.47	250(-)	GGAAAAGTAAATT	0	*		1	1	0
1195	60	chr4:169610850-169611498	648	5.29	333	AAGTACAGCATGTTTC	2.35	326(-)	ATGAAGGTCAATA	0.51	107	GCTAGTTAATT	1	1	1
1196	60	chr5:15356723-15357380	657	0	*		0.71	291	tgtttgctgttct	0	*		0	1	0
1197	60	chr5:41755680-41756500	820	0	*		4.74	236(-)	ggaaaggtaaata	0.78	309(-)	CCTTTACAAGA	0	1	1
1198	60	chr6:43651190-43651952	762	1.33	283(-)	GAAATAATCTGTCCCC	3.08	469(-)	ACTTCAGTAAATA	5.49	434	CCTCGTAAAGA	1	1	1
1199	60	chr7:95177125-95177877	752	0	*		4.83	455(-)	tgataggtaaata	3.95	319(-)	attttacaaga	0	1	1
1200	60	chr8:75685009-75685695	686	0.1	187	CAGGACATAAAGTGTA	4.48	268	TGTTTACCTTAAC	3.43	562(-)	ATTTTATAAGC	0	1	1
1201	60	chr9:35244805-35245436	631	0.95	577	atgtgcacaatgtgca	1.49	613(-)	acatatgtataca	2.05	468(-)	ATTTTATAAGT	1	1	1
1202	59	chr1:207177995-207178616	621	5.68	279	AGGAACAGGCCGTACA	0.49	104(-)	gcctggcTAAATA	0	*		1	1	0
1203	59	chr10:114151038-114151656	618	2.84	86(-)	gagccagactgtgcct	5.03	302(-)	AAATGTGTAAATA	1.68	446	actcttaaaaa	1	1	1
1204	59	chr12:94136104-94136722	618	3.18	581(-)	GGGTCAGGCTGCCCTC	4.71	235(-)	TGAAAGGTAAATA	0	*		1	1	0
1205	59	chr1:62103951-62104597	646	6.79	275	AAGTACAGGATGTACT	0.71	455(-)	ATGTGCGTAAACA	1.58	606	cctggtaaact	1	1	1
1206	59	chr1:111341404-111342029	625	3.77	398(-)	TAAACATTGTGTACTT	2.83	390	TGTGTACTTAATG	3.43	265	ACTCATAAAAG	1	1	1
1207	59	chr1:160101708-160102305	597	8.82	251	gggaacagtgtgtacc	3.25	259	tgtgtaccctggc	0.99	459(-)	cttttaggaga	1	1	1
1208	59	chr1:182187002-182187563	561	5.26	222	AGGAGCATTGTGTCCT	0.77	425(-)	AGAGCAGTAAACA	0	*		1	1	0
1209	59	chr1:185665872-185666513	641	0	*		4.64	77(-)	taccatgtaaaca	1.9	521(-)	ttttgatgagg	0	1	1
1210	59	chr1:205667979-205668604	625	3.83	175	TAGAGCAGATTGTCCT	0	*		0.72	262	GCATGtaaaaa	1	0	1
1211	59	chr1:217699329-217699929	600	7.19	308(-)	TGTACAGGCTGTTCTC	2.28	558(-)	AGCAGTGTAAGCA	2.4	305	TCTCCTAAAAC	1	1	1
1212	59	chr1:225960193-225960869	676	4.71	194(-)	GGAACAATGTCTTCTT	1.77	247(-)	gtgaaAATAAACA	3.42	656	GCTTGTAAATT	1	1	1
1213	59	chr10:45192512-45193152	640	2.58	522	gagaactctaggtact	2.58	115(-)	agctgaggaaaca	4.8	453(-)	catttacgagc	1	1	1
1214	59	chr10:71145584-71146252	668	3.18	443(-)	GGAATTTTGTGTTCTC	6.47	406	TGTTGACTCAGGA	0.9	635	GCTTCTAAAAA	1	1	1
1215	59	chr10:73771240-73771856	616	2.19	250	TGGCTCAGAACGTTCC	6.28	197	TGTTTACTCATGT	0	*		1	1	0
1216	59	chr10:80241540-80242275	735	3.07	72	GAGATCactgtgtttt	5.25	146	tattgactttgtg	1.08	292	tcttattaaac	1	1	1
1217	59	chr10:98623701-98624506	805	5.11	572(-)	agcagactctgttcct	6.2	42	TGTTTACATTCTG	2.63	186	CATCATAAAAT	1	1	1
1218	59	chr10:128247373-128248184	811	2.11	262	GGGAACATTTTGTAAA	0.45	81(-)	tgctgggtaaatg	1.86	636(-)	AGTTGACGAGG	1	1	1
1219	59	chr11:85772557-85773146	589	2.15	105	gtgaacagaaactccc	3.35	234	tatttacccaaac	0.43	454	aatcgtaaacg	1	1	1
1220	59	chr12:43309154-43309761	607	0	*		2.89	235(-)	TGCTGAATAAATA	2.02	32	gcccataaatc	0	1	1
1221	59	chr12:54837904-54838465	561	0.95	53	atgtgcacaatgtgca	6.32	255	TGTTTACATTAGT	0	*		1	1	0
1222	59	chr12:64199765-64200322	557	0	*		4.52	189	tgtttaccaagca	2.62	341	ccctgtaaaaa	0	1	1
1223	59	chr12:94178208-94179075	867	6.19	271	TAGAACACAGAGTCCC	1.41	509	TGCTTACTTTGAG	0	*		1	1	0
1224	59	chr13:32520087-32520765	678	4.43	409	AAGCACACTATCTTCT	5.3	239	TGTTTACATTTAT	0	*		1	1	0
1225	59	chr13:75465651-75466290	639	3.71	323	AGGTACCTTCTGTTCT	5.41	362(-)	AGAAAAGTAAATA	2.44	242(-)	TTTTTACAACC	1	1	1
1226	59	chr14:85672187-85672804	617	0	*		2.78	173	TGTTTACCTGCCT	0.92	265	ACTTGTTAAAG	0	1	1
1227	59	chr14:95121427-95122011	584	0.44	269	aggcacattgtaacct	1.68	265(-)	gcttgaataaata	2.29	302	catcgtaaaga	1	1	1
1228	59	chr15:48767721-48768371	650	5.08	335	AAGAACAGATTGCTCC	6.66	196	TGTTTACTTATGA	3.11	38	ACTCATAAATA	1	1	1
1229	59	chr15:69767371-69767934	563	5.74	263	aggtacagtaagtacc	5.18	301(-)	gtaagagtaaaca	0	*		1	1	0
1230	59	chr15:94943693-94944398	705	7.44	271(-)	AGAACAAAGTGTCCCC	2.67	470	TATTTATTTTGTG	0	*		1	1	0
1231	59	chr16:46910265-46910949	684	0.88	438(-)	ATAAGAATGTGTCCCT	4.13	375(-)	TGAATTGTAAACA	0	*		1	1	0
1232	59	chr16:67397165-67397827	662	2.43	299(-)	TGGTCAGTGAGTGCTT	2.93	303	TGTTTGCTTTTTC	0	*		1	1	0
1233	59	chr18:30192535-30193104	569	0	*		6.46	195	TGTTTACACAGAC	0.15	342	ccttattaatt	0	1	1
1234	59	chr19:15605859-15606518	659	6.07	338	gggaacatcttgttca	6.19	120(-)	caaaaagtaaaca	3.49	152	tctcattaaac	1	1	1
1235	59	chr2:49676467-49677221	754	2.28	391(-)	CATACACAGTGTTCTT	1.68	663	TATTTATACTTCA	0.17	63	TGTAGTAAAAA	1	1	1
1236	59	chr2:122040111-122040838	727	7.75	258(-)	GGTACAATCTGTTCCT	2.82	234(-)	GTCTGTATAAACA	1.49	263	CATCATAAACA	1	1	1
1237	59	chr2:197071483-197072043	560	1.41	245	aggagaaggatgttcc	1.62	241(-)	ctctgaatcaaca	0	*		1	1	0
1238	59	chr20:30300205-30300875	670	8.38	333(-)	GGGACACTATGTTCCT	3.16	259(-)	TCCTGAGCAAATA	0	*		1	1	0
1239	59	chr21:42717997-42718656	659	1.77	66(-)	GTGACTCACAGTGCTC	3.07	323(-)	AGAACAGTAAATA	3.43	376(-)	ATTTTATAAGG	1	1	1
1240	59	chr3:29954150-29954757	607	2	431(-)	ggctcataaagtactc	3.91	140	TGTTTATTTAGTC	3.68	417	gctcataaagt	1	1	1
1241	59	chr3:53519862-53520453	591	2.49	298	AACAACTTCCTGTCCT	5.58	129(-)	AGAAAGGTAAACA	4.24	311	CCTCATAAATT	1	1	1
1242	59	chr3:114625633-114626349	716	0.95	335	AGTAACAGCATATCCT	4.24	303(-)	ACCTTTGTAAATA	4.38	584	CCTCATTAAAA	1	1	1
1243	59	chr3:136617367-136617967	600	3.15	236	AGGCACATCATGTAAC	2.93	490(-)	TCAAATATAAACA	3.24	492	CCTTGTAAAGC	1	1	1
1244	59	chr4:87614392-87615004	612	2.26	213	TAGGACATAGAGTCTC	3.89	283(-)	CATTCTGTAAACA	2.18	76(-)	TTTTAACAAGT	1	1	1
1245	59	chr5:114893973-114894736	763	7.4	506	GAGAACATTCTGTGCT	6.44	58(-)	taCTGGGTAAACA	1.46	489	ACTCGTATAAT	1	1	1
1246	59	chr5:117714534-117715136	602	3.61	303(-)	agtacagtgtgttata	0.25	350(-)	caatgagtGAATA	0.5	248	TCACATAAAAA	1	1	1
1247	59	chr5:169360695-169361480	785	5.78	735	AAGGGCAGGGTGTCCC	2.8	580	TATTTACCCGGGA	4.64	117(-)	GATTTATGAGG	1	1	1
1248	59	chr6:3913469-3914290	821	3.33	476(-)	ggaacaacttgtccac	4.08	499(-)	aactctgtaaata	0	*		1	1	0
1249	59	chr7:19740575-19741521	946	2.54	659(-)	aagacagccggttctt	6.13	689(-)	tacagagtaaata	2.25	477(-)	tttttaggaga	1	1	1
1250	59	chr7:151620372-151621074	702	5.51	472	gaggacgtggtgttCT	0.35	324	tatttattaagtg	0	*		1	1	0
1251	59	chr8:48571859-48572627	768	8.2	225	AAGAACACAATGTCCT	7.59	183	TGTTTACTTTGGG	0.7	633	TCACGTAAACA	1	1	1
1252	59	chr8:59198580-59199255	675	5.44	282	GAGCACAGAATGATCC	6.35	302	TGTTTACACAGAG	1.72	613(-)	TATTTAGGAGC	1	1	1
1253	59	chr8:82555945-82556682	737	0	*		3.09	281(-)	AGATTAGTAAATA	1.16	674	CCTTGTTAAGT	0	1	1
1254	59	chr8:92119876-92120639	763	0	*		5.12	290(-)	TATAATGTCAACA	0.71	85(-)	ATTTAACTAGT	0	1	1
1255	59	chr8:103254630-103255346	716	3.38	524(-)	AGCACACACTTTTCTT	0	*		0.9	54	cctcctaaagt	1	0	1
1256	59	chr9:14700463-14701086	623	1.7	258(-)	agaagacagtgagctc	2.14	221	tgtttgcttataa	2.08	226	gcttataaata	1	1	1
1257	59	chrX:18236348-18237037	689	2.52	281(-)	AGTCCAATCAGTTCTT	3.3	259(-)	TTCTCAGTAAATA	2.02	215	GCTAGTAAAGC	1	1	1
1258	59	chr14:31560549-31561104	555	0.22	231	GAAAACAGTTTATTCT	3.06	361(-)	CACTAAGCAAATA	2.44	293	CCTAATAAAAA	1	1	1
1259	59	chr15:85874311-85874971	660	9.36	308(-)	GGAACACTCTGTTCTT	0	*		0	*		1	0	0
1260	59	chr16:3603027-3603715	688	6.13	329(-)	ggaacaaagagtccct	6.57	309(-)	tgaaatgtaaaca	0.66	230(-)	tttttaaaagc	1	1	1
1261	59	chr17:53056974-53057615	641	2.32	182(-)	GTATCATACTGTCCTT	5.51	278(-)	TTCAAAGTAAATA	4.15	253	GCTCATTAAAT	1	1	1
1262	59	chr18:20065670-20066285	615	1.77	277(-)	GGAACACAAGGTTCGT	4.99	290	TGTTTACTCTCAT	0.91	190	gctcttaaaga	1	1	1
1263	59	chr6:70304174-70304788	614	2.24	205(-)	GTCACTTGATGTTCCT	5.15	315(-)	GATAATGTCAACA	2.19	336	CATTGTAAAAC	1	1	1
1264	59	chr7:20998821-20999375	554	0.9	145(-)	GAAGCTCAGTGTTCTG	6.69	255(-)	TCCAATGTAAATA	1.54	476(-)	GTTTTATTAGA	1	1	1
1265	59	chr7:156407073-156407981	908	2.93	447(-)	TGCACACAGTGAACCC	5.64	373	TGTTTACCTAAGG	3.26	456	ACTCATAAATC	1	1	1
1266	59	chr9:79414262-79414913	651	3.43	361	AAGAACTGCGTGATCA	3.08	471	TATTGACACTCAA	2.44	514(-)	TTTTTATTAGG	1	1	1
1267	59	chr19:18490764-18491737	973	3.98	724	gagaccagcctgtaca	5.59	283	TGTTTACCTTACA	0	*		1	1	0
1268	59	chr19:54001045-54001864	819	2.13	57(-)	tgtgcaggatgtgctt	5.23	12	tgttgactcaaga	0.63	532(-)	tatttatgaca	1	1	1
1269	59	chr2:85764779-85765329	550	5.14	253	AGGAGCAGGCCGTTCC	0	*		4.54	276	CCTCATTAAAC	1	0	1
1270	59	chr2:100732646-100733214	568	3.27	232(-)	tgatcgttctgttcct	4.25	73(-)	tcatttgtaaaca	0	*		1	1	0
1271	59	chr2:153258493-153259079	586	3.72	425	AAGAGCAGAAAGTGCC	3.35	276(-)	TCATCTGTAAATA	0.6	240	GCCCATAAATG	1	1	1
1272	59	chr1:244065313-244065952	639	1.27	363(-)	AGGTCAATTTGTTCTA	4.25	435(-)	CCCACAGTAAATA	0.77	330	TCTGGTAAACA	1	1	1
1273	59	chr3:42586034-42586749	715	8.42	528	GGGGACAGCATGTTCC	5.28	376	TATTTACTCTTCA	0	*		1	1	0
1274	59	chr7:158525720-158526345	625	6.73	254(-)	AGGACAACGTGTACCT	1.51	423(-)	ATTAAAATAAACA	1.05	270(-)	TTTTTATAGGC	1	1	1
1275	59	chr3:37794815-37795487	672	2.66	329	AATGACAGAGAGTACT	3.46	244	TGTTTGCCTAGCT	0	*		1	1	0
1276	59	chr8:67626234-67626904	670	1.3	72(-)	AGAACTTCCCCTTCTT	1.84	270	TATTTGCTCTTGG	0.39	646(-)	AATTTATGACA	1	1	1
1277	59	chr9:88206202-88206835	633	0.28	397	AAGTACAGTAAGCCTC	1.48	304	TGTTTTCCTAGGA	1.58	14(-)	attttatgata	1	1	1
1278	59	chr3:102318569-102319234	665	1.58	298	aagaagaggcagtttc	4.52	319	tgtttaccaagga	0	*		1	1	0
1279	59	chr3:176691901-176692523	622	4.57	312(-)	ggaccactatgtgctt	5.14	37	tatttacattctt	3.12	421(-)	tttttacgtgc	1	1	1
1280	59	chr4:70254750-70255334	584	0.47	344(-)	GACTCAGGATGTTCAT	5.51	351	TATTTACTTTGAA	4.35	69(-)	gttTTACAAGA	1	1	1
1281	59	chr4:153015865-153017000	1135	4.64	391(-)	AGAACACACAGTGCAT	6.44	884(-)	GCCAGAGTAAATA	1.2	307	GCCTATAAAAC	1	1	1
1282	59	chr4:168137836-168138434	598	1.72	46	GAGAACTGTGAATTCT	6.57	244(-)	GCAAAAGTAAACA	3.66	530(-)	TATTTACAAGG	1	1	1
1283	59	chr5:124820780-124821434	654	4.95	283(-)	GGAACAAAGAGTGCTG	0	*		5.83	591	CCTCATAAAAT	1	0	1
1284	59	chr7:111390220-111391420	1200	4.49	259	gattacagaatgtccc	5.06	855(-)	caatgagtaaata	3.42	1047(-)	aatttacaagg	1	1	1
1285	59	chr8:102372989-102373595	606	1.82	453(-)	GTGACACCGTGGCCTT	6.34	224(-)	CGATGAGTAAACA	0.48	68(-)	CTTTTGTGAGG	1	1	1
1286	59	chr9:26801663-26802262	599	0.97	513	ATGCACAGAGTATCCA	0	*		0.23	242(-)	TATTTACCAGT	1	0	1
1287	59	chr9:125010753-125011378	625	8.75	321	AGGAACAGGATGTCCC	4.05	437	tatttactgagtt	0.2	294(-)	GTTTAGTGAGG	1	1	1
1288	58	chr1:25358629-25359309	680	0.08	97(-)	gagactcagttttctc	0	*		3.76	380(-)	cttttatgaga	0	0	1
1289	58	chr10:5804459-5805073	614	3.51	429(-)	AGAACATAATGTAACC	6.26	245	TGTTTACATACTT	3.43	467	GCTTATAAAAT	1	1	1
1290	58	chr10:52339660-52340262	602	0	*		6.07	248	tgtttacacactg	0	*		0	1	0
1291	58	chr10:79257945-79259056	1111	8.06	892(-)	aggacagtctgtgctc	5.46	900(-)	tgctcagtaaaCA	1.04	529(-)	TATTTACAGGC	1	1	1
1292	58	chr11:742734-743312	578	6.21	287(-)	ggaactgccagttccc	1.99	213(-)	ccttttgtcaata	3.41	316(-)	agtttatgaga	1	1	1
1293	58	chr13:45461083-45461724	641	6.97	348(-)	TGCACAGGGTGTTCTC	1.35	554(-)	gaataagtataca	0	*		1	1	0
1294	58	chr1:29074595-29075202	607	0.36	440	CAGAACACACTGAAGC	2.21	296	TGTGTACCTTTGT	5.17	242(-)	GTTTTATGAGA	1	1	1
1295	58	chr1:48429108-48429795	687	6.54	288(-)	GGTACATTATGTACCC	1.62	196	TATTTATTTATTT	0	*		1	1	0
1296	58	chr1:55346695-55347272	577	0.54	558(-)	gggagacagtgtggtg	0.45	302(-)	taaaaagtgaata	1.76	284	ccccattaaaa	1	1	1
1297	58	chr1:234588208-234588909	701	0.85	600	atgaacaggcagagca	3.99	301	tgtttacagtagt	0	*		1	1	0
1298	58	chr10:34914922-34915569	647	3.35	316	AGTCACTCACTGTCCC	2.71	336	TGTGTACActttc	2.01	116	ggtcataaaag	1	1	1
1299	58	chr11:15992006-15992634	628	2.99	306	AGGTACACTATTTTCT	1.9	302(-)	TCTTAAATAAATA	0.21	106(-)	ATTTTTTGAGA	1	1	1
1300	58	chr11:27226629-27227304	675	0.66	175(-)	gacacTCCCTGCTCTG	4.27	156	tattgacacTCCC	0.26	407	TTTCGTAAACT	1	1	1
1301	58	chr11:62275704-62276367	663	4.34	240	tagaacgccctgtcca	0.34	511(-)	AGGCTGGTAAACA	2.06	128(-)	cttttccgagc	1	1	1
1302	58	chr11:108105780-108106467	687	1.56	41	aagaccagcctggtca	2.88	599	TGTTTATTTTGAA	0.45	238	tctcaaaaaaa	1	1	1
1303	58	chr11:126101645-126102267	622	0.2	597(-)	cgatctttctgtgcct	1.8	425	tatttgcattata	1.94	212(-)	AGTTAACAAGC	1	1	1
1304	58	chr13:106448424-106449043	619	0.32	289(-)	TGCACACTAAGTAACT	4.06	421	TGTTTACTGTCCT	1.55	245	CCCAGTAAAAC	1	1	1
1305	58	chr14:65077952-65078554	602	1.42	299(-)	AAGACTTCCAGTACTT	3.02	191(-)	AGGAAAGCAAACA	1.5	558	CTTCATAAAAC	1	1	1
1306	58	chr15:76257370-76258025	655	0	*		6.14	611(-)	AAAAAAGTAAACA	0.12	191	actcaaaaaaa	0	1	1
1307	58	chr2:124940792-124941521	729	4.19	371	AACTACAGTCTGTCCT	6.42	457	TGTTTACTTTAGA	0.02	216	TCTTGTGAAAA	1	1	0
1308	58	chr2:145769738-145770311	573	6.62	253	GAGGACTCAATGTTCC	2.66	526(-)	AGTAAAATAAACA	1.72	493	TCTCATTAACT	1	1	1
1309	58	chr21:18532786-18533372	586	7.01	245(-)	GGAACTGTCTGTGCTC	0	*		0.68	97	TCTTGTTAATT	1	0	1
1310	58	chr21:30329934-30330537	603	3.53	317(-)	AGAACAATCAGTACAT	1.55	297(-)	CAAAAAATAAATA	2.01	566(-)	tttttaagaga	1	1	1
1311	58	chr3:23634371-23635199	828	3.65	236(-)	AAAACGTTGTGTCCTT	2.93	357(-)	TAGGAAGTAAACA	0.46	368	TCACGTAAACT	1	1	1
1312	58	chr3:145858519-145859100	581	1.07	337(-)	TGTACTCTCAGTACAT	1.91	351(-)	AACTAGATAAATA	2.2	523	GCTAATAAAAT	1	1	1
1313	58	chr3:153943175-153943883	708	3.92	546(-)	TGAAGACACTGTGCTT	3.12	146(-)	TCAATTGTAAATA	3.69	35	TCTCGTTAACC	1	1	1
1314	58	chr3:172326221-172326975	754	3.88	417(-)	AGAACTTCATGTGCTA	0.9	570	TATGGACTCAACC	0	*		1	1	0
1315	58	chr3:187794799-187795450	651	4.32	256(-)	tggactgtgagttctt	3.31	210(-)	GCTTTGGTAAACA	0	*		1	1	0
1316	58	chr3:195632947-195633700	753	2.67	495(-)	agaccagcctgttacc	2.44	206	tgtgtacctacca	0.36	627	acttattaaat	1	1	1
1317	58	chr4:31393550-31394134	584	0.67	457(-)	AGTACAATGCGTGTCC	6.29	275(-)	ATCTGTGTAAACA	1.15	189(-)	attttacaaca	1	1	1
1318	58	chr5:15904144-15904736	592	3.2	318(-)	AATACACTTTGTTCCC	6.57	223(-)	TCAAATGTAAACA	0.24	88(-)	TTTTTATCAGT	1	1	1
1319	58	chr5:23876281-23876931	650	0	*		1.54	228(-)	TGGAGAGTAAAGA	1.61	407(-)	TTTTAAGGAGG	0	1	1
1320	58	chr5:130596423-130597088	665	7.1	369(-)	AGAACAACATGTTCCT	1.36	390	TGTTTCCACTTGT	1.65	330(-)	GTTATATGAGC	1	1	1
1321	58	chr6:71374477-71375068	591	2.3	249	ggctactggatgttct	5.28	325	tatttacatattt	0	*		1	1	0
1322	58	chr7:55245272-55245965	693	0.02	601(-)	AATACAATATGTTTTC	0	*		0	*		0	0	0
1323	58	chr7:102629520-102630081	561	4.51	283	cagcacagaaagtact	6.53	275(-)	cgcaaagtcaaca	0	*		1	1	0
1324	58	chr7:103570124-103570731	607	2.76	484(-)	agagcaatgtgttcac	3.93	97	tgtttacaatagg	0	*		1	1	0
1325	58	chr7:129538573-129539221	648	6.85	261(-)	GGTACAAACTGTTCTG	4.11	350(-)	tataatgtcaata	0.43	333	gcttgtataat	1	1	1
1326	58	chr7:134152721-134153327	606	3.53	372	GAGAACGCATCGTGCT	6.27	201(-)	TGGAGAGTAAACA	2.59	584	GCTAATAAAAC	1	1	1
1327	58	chr7:136856771-136857431	660	0.93	230(-)	TGGACAGGGTGATATT	2.57	295	TGTTTGCTCAATG	0	*		1	1	0
1328	58	chr7:142592321-142592923	602	0	*		6.07	286	tgtttactttatg	1.06	301(-)	actttatgggg	0	1	1
1329	58	chr8:6291645-6292246	601	6.74	272(-)	AGCACAATCTGTCCCC	0.92	524(-)	TTTTTTGTCAATA	3.32	233	ACTCATAAACA	1	1	1
1330	58	chr8:67471980-67472605	625	6.77	411(-)	AGCACATTCTGTACTT	3.02	175	tgtttaccatagt	0	*		1	1	0
1331	58	chr9:15211286-15211863	577	6	320(-)	AGAACAAAATGTTCCA	2.84	564(-)	CCAAGAGCAAACA	3.06	254	CCTCTTAAAAA	1	1	1
1332	58	chr9:104576213-104576863	650	0	*		3.62	325	TGTTTATTTTGTT	0.82	121	actaataAAAt	0	1	1
1333	58	chr9:134953110-134953760	650	5.65	254	CAGAACAGCAAGTACC	2.54	371(-)	GATAAAATAAACA	0.15	330	GATGGTAAAAC	1	1	1
1334	58	chrX:109918548-109919129	581	0.87	245	GGGCACAAAAACTTCC	5.13	232	TATTTACTCTCCT	0	*		1	1	0
1335	58	chr1:9903398-9904022	624	0.28	476	GGGTGCAGCCAGGGCC	3.18	282(-)	CCTACGGTAAACA	0	*		1	1	0
1336	58	chr1:167094651-167095251	600	0	*		7.7	262(-)	GGCAAAGTAAACA	0.52	124(-)	GGTTTGTGAGG	0	1	1
1337	58	chr10:74008262-74009059	797	8.15	476	GAGAACATTGTGTTCT	2.87	110	TGTTTCCTTTGCC	1.74	755	CCTCATAACAA	1	1	1
1338	58	chr10:126053188-126053819	631	2.68	0	AGGATCAGCTAGTGCC	1.73	218(-)	CTAAGTGCAAACA	0.08	320	CTTCATAAAAG	1	1	0
1339	58	chr11:12269780-12270434	654	1.1	58(-)	GGCAGAGTCTGTCTTT	1.06	242	TGTTTGCCATGCC	0	*		1	1	0
1340	58	chr11:129512014-129512607	593	0	*		1.87	420(-)	ATTGATGTAAACA	2.92	280	GGTCGTTAAAT	0	1	1
1341	58	chr12:81775650-81776259	609	0.05	561	gagcacagactgaggt	4.51	0	TATTTACTTATAA	0.7	5	ACTTATAAATa	0	1	1
1342	58	chr19:3429564-3430225	661	5.64	276(-)	tgcacgggctgttccc	0	*		2.18	395(-)	ttttaacaagt	1	0	1
1343	58	chr2:165696569-165697343	774	6.31	367(-)	AGAACTACCTGTTCTC	5.18	373	TGTTTACTCAAAC	1.55	396(-)	GCTTAACAAGG	1	1	1
1344	58	chr22:43391129-43391865	736	3.06	202	AAGAACAGGCTGCTTT	3.12	543(-)	CCAACAGTAAATA	0.36	639	GATTGTTAAAA	1	1	1
1345	58	chr6:108910377-108910940	563	5.39	235	GGGGACATTCAGTACT	2.97	212	TGTTTACTTCCTC	0	*		1	1	0
1346	58	chr8:26061693-26062432	739	0.28	216(-)	GCGACATCCTGGCCCT	5.59	457	TATTTACATAGAG	5.02	414(-)	TTTTTATGAGA	1	1	1
1347	58	chr17:35672452-35673094	642	0.42	198	gggcacagaacttcca	2.22	254	tgttgaccatccc	3.87	297(-)	tgtttacaagg	1	1	1
1348	58	chr2:41279694-41280329	635	2.31	303	aagcacactgagtaat	6.14	365(-)	AAAAAAGTAAACA	0.28	52(-)	ATTTTACAAAC	1	1	1
1349	58	chr2:41787767-41788414	647	0.55	473(-)	TGCACGGTGTGCACTA	3.11	343(-)	AGAACTGTAAATA	0	*		1	1	0
1350	58	chr2:48752319-48752911	592	2.33	291(-)	GGAAGCTTCTGTTCTC	2.35	226(-)	GGCTAAGAAAACA	3.95	270(-)	GTTTTACGACA	1	1	1
1351	58	chr2:240318321-240319043	722	4.76	330	AAGAACATGATGTCTT	3.02	448(-)	AGAACAGTCAACA	0	*		1	1	0
1352	58	chr20:42478231-42479011	780	1.33	393(-)	GGAAGGGCCTGCCCTT	6.24	483	tgtttactttcta	2.04	706	cattgtaaaaa	1	1	1
1353	58	chr3:129142769-129143379	610	2.8	268(-)	tggacattcagtacat	6.41	332(-)	AGAAAAGTAAACA	3.09	289(-)	TCTTTACAAGG	1	1	1
1354	58	chr3:131992400-131993171	771	5.44	473	CAGAACAGTGAGTTCA	2.62	519(-)	TAGAGAGCAAACA	0	*		1	1	0
1355	58	chr4:151646587-151647250	663	0	*		1.81	566(-)	aaatgggtacaca	2.44	431(-)	tttttattagg	0	1	1
1356	58	chr4:156614234-156614855	621	3.51	217	GAGAACATATTATTCC	1.53	554	TGTTTATACATAT	3.1	580(-)	ATTTAATGAGA	1	1	1
1357	58	chr4:169991791-169992505	714	3.03	433(-)	ggctctttctgtgcct	6.45	316(-)	gggtgtgtaaaca	0	*		1	1	0
1358	58	chr5:17305538-17306586	1048	0.58	764	GACAACAATCTGTTTC	6.53	633	TGTTGACTTTGGG	2.44	797(-)	TTTTTACAACG	1	1	1
1359	58	chr6:110875988-110876689	701	1.45	327(-)	AAGTCAGGATGTTCCA	2.87	375	TGTTGACAATAGG	0	*		1	1	0
1360	58	chr7:139650770-139651373	603	2.72	169(-)	AGGACAACTAGTGCCT	5.35	304(-)	agaaaagtcaaca	0	*		1	1	0
1361	58	chr9:75600575-75601178	603	0.59	339(-)	AGAACTGAGTGCCATT	1.68	256	TGTTTGCACAAAT	2.44	275	GCTAATAAAAA	1	1	1
1362	57	chr1:193077595-193078301	706	2.14	366	gtgcccactatgtgcc	0	*		2.51	523(-)	TTTTAACAAGA	1	0	1
1363	57	chr1:218823800-218824472	672	5.25	290	aggagcaggttgttct	3.73	360	tgtttgcactgtg	0	*		1	1	0
1364	57	chr1:236455650-236456259	609	6.6	262(-)	agtacagagagttctc	5.03	304(-)	cctagagtcaaca	0	*		1	1	0
1365	57	chr10:3790088-3790685	597	2.01	267	GGAAGCACAATGTTCT	1.3	303(-)	ACCCTAGTAAATA	4.19	314(-)	TTTTTACAAGA	1	1	1
1366	57	chr10:46193237-46193719	482	2.63	109(-)	AGGCCATGATGTGCTG	4.24	46(-)	GGGAGAGTCAATA	1.54	159	ATTCGTAAAAA	1	1	1
1367	57	chr13:43127736-43128451	715	2.87	302(-)	GGTTCATGAAGTTCTT	5.6	529(-)	GCAAATGTAAATA	0	*		1	1	0
1368	57	chr1:47147345-47147901	556	2.3	252(-)	GGAAGCTTGTGTTCCC	1.74	460(-)	ctgggagtaaaca	0.87	249	TCCCATTAAAC	1	1	1
1369	57	chr1:52033163-52033848	685	1.61	246	CAGCACACACTCACCC	4.24	519	tatttacaaaggt	1.65	60	CCTCATATAAC	1	1	1
1370	57	chr1:116676397-116677108	711	4.53	117(-)	AACACAAAGTGTTCCT	4.29	424(-)	ATTTATGTAAATA	0.06	32(-)	tgttaacgtgc	1	1	0
1371	57	chr1:167158252-167158916	664	4.4	354(-)	AGGACAACCAGTGCTG	0.9	448(-)	CAGAAAGTTAACA	0.89	451(-)	AGTTAACAAGA	1	1	1
1372	57	chr1:236552479-236553151	672	0	*		6.11	254(-)	TAGTGAGTAAACA	0	*		0	1	0
1373	57	chr1:244825822-244826529	707	4.19	443(-)	AGAACAAGCAGTACCA	3.3	306(-)	gggtaagcaaaca	2.2	88	gctaataaaat	1	1	1
1374	57	chr10:1462011-1462709	698	2.85	287	AGGAACATTCGGTGCA	1.65	216(-)	AGTAAAATAAATA	4.54	422(-)	GTTTAATGAGC	1	1	1
1375	57	chr10:83029625-83030335	710	0	*		5.56	217	TGTTTACCTTGAT	1.01	383	acctgtaaaat	0	1	1
1376	57	chr11:4772367-4772937	570	0	*		2.68	176(-)	aataatgtacaca	4.14	281(-)	atttaatgagg	0	1	1
1377	57	chr11:10087758-10088396	638	0.2	386(-)	aaaactctgagtacac	5.43	274	tgtttacataaaa	3.43	16(-)	attttataagg	1	1	1
1378	57	chr11:73790817-73791496	679	5.71	234	gggcacagtgtgtttt	3.72	141(-)	cagatagtaaaca	2.05	493(-)	gttttatgact	1	1	1
1379	57	chr11:77811262-77811817	555	3.03	297(-)	AGTACACCATCTGCCT	1.95	378	TATTTCCTTAGCA	3.67	82	CCTTATAAAAA	1	1	1
1380	57	chr11:83121802-83122434	632	8.22	322(-)	AGTACAGGCTGTTCTT	2.09	273(-)	TCTTGGGCAAACA	0	*		1	1	0
1381	57	chr12:29716425-29717020	595	1.51	153	aaacactgTTTGTCCT	0.88	237	TGTtttcacaagc	1.07	249(-)	Ttttcacaagc	1	1	1
1382	57	chr12:42968651-42969272	621	3.77	387	AGGAACACAGAGAGCT	6.19	350(-)	ACAAGTGTAAACA	0.96	215	TGTCATAAAAG	1	1	1
1383	57	chr12:58914904-58915472	568	2.33	274(-)	AAGACACAGTGTTGTT	5.3	271	TGTTTACAAAGCG	0.56	60(-)	CTTTTACGGTC	1	1	1
1384	57	chr12:70793872-70794450	578	0	*		4.44	254(-)	AGGTAAGTCAATA	0	*		0	1	0
1385	57	chr12:122897454-122898022	568	4.03	227	TAGAACATAATGTCTC	0	*		1.39	241	TCTAATAAAAA	1	0	1
1386	57	chr14:23029899-23030552	653	1.41	316(-)	agatcaaagtgttttc	4.3	260(-)	CAAaaggtcaaca	0	*		1	1	0
1387	57	chr14:58285159-58285754	595	0	*		3.27	37	tattgacccttgt	0	*		0	1	0
1388	57	chr17:53919929-53920665	736	1.62	430(-)	GTAAGAGAGTGTTCTA	4.93	403	TATTTACTCTTTG	1.25	465	CCCTGTAAACA	1	1	1
1389	57	chr18:52624472-52625104	632	8.34	292(-)	agaacacagtgtcctc	3.92	373(-)	AACAATGTACACA	0	*		1	1	0
1390	57	chr18:66989794-66990450	656	1.08	220(-)	tgaccaaaatgttcat	5.04	273(-)	aataatgtaaata	1.74	163	CCTCACAAAAA	1	1	1
1391	57	chr2:17124711-17125379	668	5.59	310	GAGACCAGTATGTCCC	7.17	224	TGTTTACACTGTA	3.43	590	ccttataaaat	1	1	1
1392	57	chr2:76605214-76605811	597	5.86	252	GAGAACACCATGACCC	4.62	233	TGTTGACCTAGAT	3.87	188(-)	TGTTTACAAGG	1	1	1
1393	57	chr2:235277479-235278120	641	5.9	317(-)	GGAACAAACAGTGCTT	2.08	260(-)	GTCTGTGCAAATA	6.07	235(-)	TTTTTATGAGC	1	1	1
1394	57	chr2:237588511-237589094	583	4.97	268(-)	ggaacactctgtggcc	2.04	530(-)	GCCAAGGGAAACA	3.45	288(-)	tttttatgggc	1	1	1
1395	57	chr20:10639305-10639904	599	2.29	232(-)	GAGACAACCTGTTACC	5.28	236	TGTTTACCTTCtt	1.39	172	TGTTGTAAAAA	1	1	1
1396	57	chr21:18461301-18461954	653	2.36	21(-)	AAGACTGGCTGTACTA	0.61	470(-)	TGTTCTATAAACA	1.49	422(-)	TTTTTATGATT	1	1	1
1397	57	chr22:43386786-43387479	693	5.83	341(-)	AGAACACACTGCCCCC	0	*		3.08	324(-)	AGTTTATGAGT	1	0	1
1398	57	chr22:50478743-50479379	636	8.65	112	gagcacagactgttcc	2.25	425(-)	AAAAGAATAAACA	0	*		1	1	0
1399	57	chr3:48278012-48278700	688	2.86	308	cagaacaccttgtaat	0	*		0.45	450(-)	tttttttgAGA	1	0	1
1400	57	chr3:48848819-48849549	730	7.11	289	gggtacaggttgttct	1.61	462(-)	tgcaaagtaaaaa	0.24	472	gctcaaaaaag	1	1	1
1401	57	chr3:120402599-120403322	723	3.5	40	TAGCACAGACTGGGCC	1.73	393(-)	CATTAGATAAACA	3.08	334(-)	AGTTTATGAGT	1	1	1
1402	57	chr3:190525434-190526037	603	7.59	261	GGGAACACTTTGTGCC	1.77	602(-)	CACTCTGTACACA	0	*		1	1	0
1403	57	chr4:101551215-101551845	630	6.6	312(-)	AGTACAATGTGtcctc	4.46	316	tatttacccaaga	2.63	159(-)	TTTTTACAGGC	1	1	1
1404	57	chr5:60123031-60123673	642	0.16	279	AAAAACATTTTCTTCT	5.81	275(-)	TTCTAGGTAAACA	0	*		1	1	0
1405	57	chr5:72837173-72837830	657	4.45	343	TGGAACACGTTGTTTC	5.5	380	TATTTACTTACCT	0	*		1	1	0
1406	57	chr5:156097500-156098184	684	0.22	342(-)	TGGGCTAGATGTCCTT	1.13	563	tctttacactatg	0.17	237(-)	GGTTTATTAGA	1	1	1
1407	57	chr5:171810157-171810823	666	2.79	321(-)	GGTACACTCTGCTCGT	5.57	378	tatttacttaagc	1.64	59(-)	GTTTTATGATT	1	1	1
1408	57	chr6:24961139-24961777	638	3.78	159	gagaacacaaagaacc	2.83	458(-)	ATTTTAGTAAACA	1.54	229	ccacataaaaa	1	1	1
1409	57	chr6:34563302-34563990	688	0	*		1.95	435(-)	CTGAATGCAAACA	1.72	572	TCTCATTAACT	0	1	1
1410	57	chr6:44526339-44527019	680	7.47	340	GAGGACAGTTTGTTCT	7.66	383	TGTTTACTTTGGA	0.08	312(-)	GTTTAATCAGG	1	1	0
1411	57	chr6:68386754-68387402	648	0.03	332	TTGAACTTTTAGTAct	4.09	302(-)	CCCTGAGCAAACA	0	*		0	1	0
1412	57	chr6:108914027-108914724	697	4.04	372(-)	GTAACAAGATGTTCTT	5.57	533(-)	GGAAAAGTAAATA	0.45	582(-)	tttttttgaga	1	1	1
1413	57	chr6:142629031-142629615	584	1.43	325	agcaacactgtggact	6.32	156	TGTTTACTCTTGC	1.01	370(-)	attttacaggt	1	1	1
1414	57	chr7:3541120-3541781	661	0.55	316	TGGGACACTGTATTTT	3.21	158	TGTGTACTTTTCC	1.65	379(-)	GTATTATGAGC	1	1	1
1415	57	chr16:87452199-87452799	600	0	*		6.44	203(-)	CTCAAAGTAAACA	1.8	202	CATTGTAAAAT	0	1	1
1416	57	chr7:25445321-25445925	604	2.58	268(-)	TGGACATCATGTTTCT	3.11	233	TATTTACAGAACT	4.64	332	GCTCATAAATC	1	1	1
1417	57	chr7:50618370-50618931	561	2.77	225	AAGAACTTTGTGTAAC	2.74	253(-)	AACTAAATAAATA	1.66	537(-)	GTTTAACCAGC	1	1	1
1418	57	chr7:99547274-99547929	655	7.95	369(-)	ggaacagacagttccc	3.9	91	TGTTTACTGACTT	3.2	314(-)	aatttatgaga	1	1	1
1419	57	chr7:156696173-156696773	600	3.53	240	GAGAACAAGACGTGCT	3.15	460(-)	CCCAAAGCCAACA	0	*		1	1	0
1420	57	chr8:96329626-96330318	692	5.47	318	AGGGACATACTGTTTC	5.14	221	tatttacattctt	0	*		1	1	0
1421	57	chr8:102595709-102596661	952	2.7	495	CAGAACGGGCAGTACA	4.18	586	TATTGACACAAGG	0	*		1	1	0
1422	57	chr9:80986636-80987163	527	1.76	217(-)	TAATCACCATGTTCCC	1.71	178	TATTTACTCCCTC	0.13	10	TATCATTAAAA	1	1	1
1423	57	chr11:75429658-75430511	853	4.57	770(-)	GGAACACTGTGTAGTT	4.11	310	tattgacacactC	0.76	299	ggttgttaaaa	1	1	1
1424	57	chr12:73777500-73778088	588	0	*		5.45	345(-)	GGTAAAGTAAATA	0.32	481(-)	TTTTAAAGAGA	0	1	1
1425	57	chr12:91782359-91782975	616	1.9	382	GGCCACTTCATGTTCC	0.48	40(-)	CCCTGTACAAACA	4.35	268(-)	GTTTTACAAGA	1	1	1
1426	57	chr13:49761733-49762377	644	0	*		6.56	303	TATTTACATTGCT	2.05	468(-)	GTTTTATGACT	0	1	1
1427	57	chr15:74935201-74935905	704	4.53	599	AAGTACACTCAGTACA	0.48	357(-)	TAAATTGCAAACA	0	*		1	1	0
1428	57	chr18:11976472-11977035	563	1.95	345(-)	TGTCCTGACTGTCCTT	3.04	254	tgtttatttagac	0.82	491(-)	GTTTTTCAAGG	1	1	1
1429	57	chr2:121793626-121794333	707	2.29	237	AGGAACTCTGTTTGCC	7.6	494	TGTTTACACAGCC	1.25	85	ACCTGTAAAAA	1	1	1
1430	57	chr2:181579731-181580392	661	1.89	479(-)	aggaaaatatgtcccc	5.03	280(-)	tttagagtaaaca	0.31	38(-)	TATTCATGAGG	1	1	1
1431	57	chr17:57800828-57801529	701	0.52	206	gagtacttaattttct	5.32	392(-)	tgaagtgtaaata	0	*		1	1	0
1432	57	chr3:171843617-171844319	702	2.62	301(-)	AAGTCACAGTGTGCCT	1.81	281(-)	CTGTATATAAACA	0.91	155	CCTTGGAAAAA	1	1	1
1433	57	chr6:36647040-36647652	612	7.28	318	TGGAACAGTTTGTTCC	0	*		0	*		1	0	0
1434	57	chr8:96112815-96113582	767	5.07	538(-)	AATACATTGTGTTCTT	4.61	448(-)	CTCAAGGTAAATA	0.78	323	TACCGTAAAAA	1	1	1
1435	57	chr17:80594297-80595000	703	4.74	415(-)	tgtacacattgttccc	3.01	342(-)	gttactgtaaaca	0	*		1	1	0
1436	57	chr18:76771372-76772008	636	2.98	286(-)	agtacatgatgctcca	4.2	86(-)	ggcatagtcaaca	0	*		1	1	0
1437	57	chr2:75380377-75380993	616	0	*		4.5	217(-)	TGAAATGTCAATA	5.39	269(-)	gttttacaagg	0	1	1
1438	57	chr2:219176603-219177414	811	3.92	72(-)	agtgcattgtgtccct	2.9	449(-)	tactatataaata	2.33	623(-)	ggttaacaagg	1	1	1
1439	57	chr2:230275594-230276216	622	1.43	476	gagaccagcctggcca	4.19	7	TATTTACTTTAAG	0.71	350	TCCCATTAAAA	1	1	1
1440	57	chr20:58628350-58628969	619	0.29	299(-)	TAAACTCCGTGATCCT	2.54	497	tgtttattcattc	0.72	130	GATCATAAAGA	1	1	1
1441	57	chr21:44141360-44142023	663	1.85	376	GAGAACATCCTCAGCC	0	*		3.02	337(-)	GTTTTATGATG	1	0	1
1442	57	chr1:152164193-152164801	608	1.22	386	aaggacttgttctgcc	5.29	331	tatttactttttc	1.04	143	CATCataaatt	1	1	1
1443	57	chr10:58717859-58718611	752	6.41	273	gaggactcactgtacc	1.82	643(-)	CAAACTGTCAATA	3.01	276(-)	tgttaatgagg	1	1	1
1444	57	chr17:4246097-4246744	647	0.13	47	AATCACACAGCCTCCC	4	345	tgtttacaaaagt	1.25	37	acCTGTAAAAA	1	1	1
1445	57	chr17:35678968-35679659	691	3.24	273	AAATACAGATTGTTCT	1.73	185(-)	TCCTGAGTGAATA	1.04	35	TCTAGTTAAAT	1	1	1
1446	57	chr5:81306450-81307047	597	7.05	256(-)	tgcacacagtgttcct	4.43	315(-)	gtttaagtaaata	3.78	23(-)	attttactagg	1	1	1
1447	57	chr6:138125725-138126354	629	6.42	303(-)	TGAACATCCTGTACTT	0	*		0.92	612(-)	TGTTTATAAGT	1	0	1
1448	57	chr7:111443320-111443925	605	2.06	310(-)	GGAACAAAGAGCTCAC	6.66	564	TGTTTACTTATCA	0.81	397	TCTAGTAAAGA	1	1	1
1449	57	chr4:41079637-41080237	600	3.1	245	cagaacagaatgagca	6.29	241(-)	tcaagagtaaaca	0.45	61	tctcaaaaaaa	1	1	1
1450	57	chr5:75706889-75707480	591	0	*		2.88	212	TATTTACAGTATC	0	*		0	1	0
1451	57	chr6:168367027-168367690	663	6.06	374(-)	AGAACTTTCTGTTCTG	0	*		0	*		1	0	0
1452	57	chr7:34275649-34276179	530	0	*		5.03	276	TATTTACTCACTG	0.35	498(-)	tcttaacaaga	0	1	1
1453	57	chr7:41154180-41154874	694	1.45	425	AAGAATGCAGTGTTCA	3.04	293(-)	TTGACAGTAAACA	2.6	361(-)	CTTTTACAAGT	1	1	1
1454	57	chr8:100881830-100882493	663	3.08	489(-)	GGCAAAGGGTGTGCCT	4.22	260(-)	TCGTTTGTAAACA	4.35	180	TCTTGTAAAAC	1	1	1
1455	57	chr9:18393663-18394360	697	0	*		3.09	272(-)	tagttggtaaaca	0.75	68(-)	CTTTTAAGAGA	0	1	1
1456	56	chr1:112991979-112992747	768	0.1	142(-)	TGACGGGAGTGTTCTC	4.27	451	TATTTACTTTAAA	3.32	413(-)	ATTTAACAAGC	0	1	1
1457	56	chr1:152020002-152020708	706	4.03	466	GATCACAGTGTGTGCT	3.23	110	TGTTGGCTTTGGA	2.95	210	CCTGGTAAAAT	1	1	1
1458	56	chr10:106581809-106582422	613	0.88	147	AAGCACACGTTGTCTG	6.22	203(-)	ACCAGAGTCAACA	0	*		1	1	0
1459	56	chr11:34932508-34933112	604	5.24	291	aggtactggaTGTACT	5.24	352(-)	TTCAGTGTCAACA	0	*		1	1	0
1460	56	chr11:91341754-91342345	591	2.98	285	AAGTACATACTCTTCA	1.74	293(-)	AAGAAAGTACATA	0.13	559(-)	ttttaatgata	1	1	1
1461	56	chr11:114003333-114004084	751	0.23	463	AGCTACTCACAGTGCT	6.4	26(-)	agctgagtaaata	2.16	426(-)	ATTTTATGGGA	1	1	1
1462	56	chr11:125961834-125962506	672	3.13	477	ctgcactggttgttcc	5.18	209	tatttactttatc	0.45	54	tctcaaaaaaa	1	1	1
1463	56	chr13:40474301-40474940	639	1.78	158	GAGAACAGTGTTGTCC	1.78	369(-)	TTAAATATAAACA	1.66	384	CCTCATGAAAT	1	1	1
1464	56	chr13:43149974-43150544	570	2.37	347	GTGAAGAGAGTGTCCA	1.84	296	TGTTTATCTTTTC	2.59	216	CCTAATAAAAC	1	1	1
[truncated: 67,866 more rows]

## Sheet: 2B
enhid	patients	bin	ind	cons	inact	pred_cons	pred_ind
[truncated: 69,330 more rows]

[truncated: 12 more sheets: 2B_add.sites, 2C, 2E, 3B, 3C, 3D, 4E, 5E, 5F, SF1b, FCS gating strategy, Uncropped blots]
